# Supplementary material for: Arid1a Deficiency Drives Aristolochic Acid‐Induced Liver Tumorigenesis through Ctnnb1 Mutation and Defective Nucleotide Excision Repair
Source: Adv Sci (Weinh). 2025 Oct 24;13(3):e13981. doi: 10.1002/advs.202513981 (PMC12806303; doi:10.1002/advs.202513981)
Supplement: Supplementary file 2 — Supporting Information [file ADVS-13-e13981-s002.xlsx]

## Sheet: sheet 1
Summary of WES, WGS, bulk-RNA-seq and snRNA-seq
Genotype of mice	Treatment	Age	Mouse ID	Tissue type (N: Non-tumorous liver tissue; T, Tumor)	Sample ID	WES		WGS		RNA-seq		snRNA-seq		Somatic CNV	Somatic substitution						Somatic mutations										Cosine Similarity of SBS A with SBS 22a (%)	Subclone number
						Mean depth	Coverage % (depth)	Mean depth	Coverage % (depth)	Features	Mean counts	No. of Nuclei	Mean reads per nucleus	Amp | Del length (Mb)	C>A	C>G	C>T	T>A	T>C	T>G	SNV	Coding SNV	Nonsynonymous coding SNV	SNV in splice site	Indel	Coding indel	Indel in splice site	Total	TMB (mutations/Mb)	Nonsynonymous mutant genes
Arid1aLKO	AAI	8 M	SH12	N	SH12N	378.39	94(70×)	4.27	86 (1x)	14677	1068	12036	35931	0 | 4.46	19	16	81	589	18	14	739	321	238	7	38	8	1	777	5.04	249	93.7427	1
				T	SH12T1	290.43	91(70×)	4.52	90 (1x)	15227	1136	-	-	1.03 | 1.76	52	25	199	2116	38	60	2490	999	781	29	96	33	1	2586	16.66	784	94.4523	3
					SH12T2	266.65	90 (70×)	4.28	90 (1x)	14836	1102	-	-	1.50 | 0.49	61	16	117	1310	35	50	1590	588	447	23	73	23	1	1663	9.72	466	94.4707	4
					SH12T3	284.54	91 (70×)	4.51	91 (1x)	15069	1089	-	-	1.17 | 0.30	86	28	227	2163	30	50	2584	1101	869	40	119	29	4	2703	18.76	872	94.5627	2
					SH12T4	359.84	94 (70×)	4.58	90 (1x)	14890	1099	11534	48385	1.6 | 0	24	7	71	472	15	16	605	271	212	15	42	7	2	647	4.7	227	92.1308	1
				Spleen	SH12S	79.79	91 (20×)	4.74	93 (1x)	-	-	-	-	-	-	-	-	-	-	-	-	-	-	-	-	-	-	-	-	-	-	-
			SH30	N	SH30N	294.15	91 (70×)	4.56	92 (1x)	14743	1006	20303	28718	1.58 | 0	60	20	141	1477	23	48	1770	803	626	32	67	22	0	1837	13.38	633	94.5361	1
				T	SH30T1	317.78	92 (70×)	4.26	90 (1x)	14632	1063	15067	30559	104 | 0	54	17	161	1112	30	37	1411	496	379	20	56	13	0	1467	8.18	403	93.9733	1
					SH30T2	261.2	89 (70×)	4.16	89 (1x)	14798	1135	-	-	3.66 | 58.3	41	9	135	1162	21	41	1409	500	381	19	61	14	1	1470	8.16	396	93.4696	3
					SH30T3	282.25	85 (70×)	4.45	91 (1x)	14701	1074	-	-	3.71 | 115	42	18	127	1153	29	47	1416	529	386	19	58	16	2	1474	8.3	399	95.6838	2
				Spleen	SH30S	83.84	91 (20×)	4.68	92 (1x)	-	-	-	-	-	-	-	-	-	-	-	-	-	-	-	-	-	-	-	-	-	-	-
		6 M	SH44	N	SH44N	262.14	88 (70×)	4.62	92 (1x)	-	-	-	-	6.45 | 0.95	9	6	41	12	15	6	89	21	11	0	20	3	0	109	0.26	11	25.1178	3
				T	SH44T1	288.27	91 (70×)	4.69	87 (1x)	-	-	-	-	0 | 0.16	50	20	115	822	29	26	1062	421	322	10	72	17	1	1134	6.9	332	94.333	2
					SH44T3	249.85	89 (70×)	4.51	83 (1x)	-	-	-	-	0.89 | 0.25	25	19	82	551	19	24	720	266	212	8	58	13	0	778	4.58	219	93.7687	2
				Spleen	SH44S	75.72	89 (20×)	4.5	85 (1x)	-	-	-	-	-	-	-	-	-	-	-	-	-	-	-	-	-	-	-	-	-	-	-
			SH49	N	SH49N	363.49	94 (70×)	4.38	91 (1x)	-	-	-	-	8.29 | 3.26	19	5	68	40	25	9	166	52	33	0	34	4	0	200	0.72	33	43.8897	2
				T	SH49T1	303.55	92 (70×)	4.5	91 (1x)	-	-	-	-	6.88 | 4.81	48	18	150	1060	30	28	1334	550	405	19	58	15	0	1392	8.74	424	93.4857	3
					SH49T2	468.23	96 (70×)	4.63	92 (1x)	-	-	-	-	5.76 | 4.35	42	15	171	1469	64	93	1854	620	498	26	85	20	1	1939	10.76	513	95.3777	4
				Spleen	SH49S	64.98	86 (20×)	4.01	83 (1x)	-	-	-	-	-	-	-	-	-	-	-	-	-	-	-	-	-	-	-	-	-	-	-
		4 M	SH55	N	SH55N	298.2	91 (70×)	4.01	90 (1x)	-	-	-	-	0.30 | 0.53	8	3	22	5	9	5	52	13	7	0	19	1	0	71	0.16	8	12.7542	1
				Spleen	SH55S	99.83	93 (20×)	4.32	91 (1x)	-	-	-	-	-	-	-	-	-	-	-	-	-	-	-	-	-	-	-	-	-	-	-
			SH56	N	SH56N	280.1	88 (70×)	4.37	87 (1x)	-	-	-	-	0 | 0.04	11	3	28	6	7	5	60	10	5	0	23	0	0	83	0.1	5	9.74601	1
				Spleen	SH56S	87.24	92 (20×)	4.01	89 (1x)	-	-	-	-	-	-	-	-	-	-	-	-	-	-	-	-	-	-	-	-	-	-	-
	PBS	12 M	A-1	N	A1N	277.55	91 (70×)	4.21	89 (1x)	-	-	-	-	0 | 0	15	6	50	10	32	6	119	33	17	0	32	2	0	151	0.38	18	13.6193	2
				T	A1T	271.82	88 (70×)	4.32	90 (1x)	-	-	-	-	194 | 0.94	13	5	52	11	28	9	118	32	13	0	24	5	0	142	0.36	17	12.5291	3
				Tail	A1Tail	71.26	81 (20×)	4.11	89 (1x)	-	-	-	-	-	-	-	-	-	-	-	-	-	-	-	-	-	-	-	-	-	-	-
			A-2	N	A2N	273.9	89 (70×)	4.56	89 (1x)	-	-	-	-	0.4 | 0.17	14	8	39	7	31	3	102	20	12	0	16	4	0	118	0.32	14	11.2635	3
				T	A2T	273.36	87 (70×)	4.19	89 (1x)	-	-	-	-	1.06 | 272	9	2	36	7	22	3	79	20	12	0	20	3	0	99	0.3	13	10.2862	3
				Tail	A2Tail	75.51	85 (20×)	4.18	89 (1x)	-	-	-	-	-	-	-	-	-	-	-	-	-	-	-	-	-	-	-	-	-	-	-
		14 M	A-3	N	A3N	267.65	90 (70×)	4.37	91 (1x)	-	-	-	-	2.72 | 0	9	3	36	9	18	5	80	25	14	2	20	2	0	100	0.34	16	19.362	1
				T	A3T	283.81	90 (70×)	4.35	91 (1x)	-	-	-	-	2.21 | 2.89	10	5	36	6	12	2	71	18	11	0	23	3	0	94	0.28	13	9.21093	1
				Tail	A3Tail	68.05	86 (20×)	4.51	91 (1x)	-	-	-	-	-	-	-	-	-	-	-	-	-	-	-	-	-	-	-	-	-	-	-
	DEN	8 M	SD19	T	SD19T	241.65	79 (70×)	-	-	-	-	-	-	-	84	6	263	576	494	81	1504	753	564	18	24	13	1	1528	11.86	559	46.5878	2
				Tail	SD19Tail	70.88	79 (20×)	-	-	-	-	-	-	-	-	-	-	-	-	-	-	-	-	-	-	-	-	-	-	-	-	-
			SD54	T	SD54T	247.45	85 (70×)	-	-	-	-	-	-	-	134	17	350	873	812	149	2335	1077	812	22	21	6	1	2356	16.76	797	46.0371	4
				Tail	SD54Tail	61.77	78 (20×)	-	-	-	-	-	-	-	-	-	-	-	-	-	-	-	-	-	-	-	-	-	-	-	-	-
			SD56	T	SD56T	293.8	87 (70×)	-	-	-	-	-	-	-	123	16	437	608	495	125	1804	766	559	19	17	6	0	1821	11.62	566	52.6694	2
				Tail	SD56Tail	109.37	87 (20×)	-	-	-	-	-	-	-	-	-	-	-	-	-	-	-	-	-	-	-	-	-	-	-	-	-
WT (Data reanalyzed from reference: Z.N. Lu, Q. Luo, L.N. Zhao, Y. Shi, N. Wang, L. Wang, Z.G. Han, The Mutational Features of Aristolochic Acid-Induced Mouse and Human Liver Cancers, Hepatology, 71 (2020) 929-942.)	AAI (2.5mg/kg ×14)	12 M	M1	T	M1T	246.79	91 (70×)	3.05	89 (1×)	16139	1323	-	-	-	40	20	83	965	21	51	1180	428	333	13	17	3	0	1197	6.98	340	95.4294	2
				Tail	M1TA	60.29	87 (20×)	3.09	89 (1×)	-	-	-	-	-	-	-	-	-	-	-	-	-	-	-	-	-	-	-	-	-	-	-
			M2	T	M2T	258.64	92 (70×)	2.89	88 (1×)	14646	1234	-	-	-	57	26	213	1035	113	41	1485	548	365	17	364	21	2	1849	8.1	396	95.4894	2
				Tail	M2TA	55.08	85 (20×)	1.21	65 (1×)	-	-	-	-	-	-	-	-	-	-	-	-	-	-	-	-	-	-	-	-	-	-	-
			M3	T	M3T	270.8	94 (70×)	3.03	89 (1×)	14615	1643	-	-	-	26	10	65	760	24	21	906	313	228	17	22	3	0	928	4.96	242	95.3366	2
				Tail	M3TA	58.56	87 (20×)	1.18	64 (1×)	-	-	-	-	-	-	-	-	-	-	-	-	-	-	-	-	-	-	-	-	-	-	-
	AAI (2.5 mg/kg ×3)		M7	N	M7L	273.78	92 (70×)	-	-	14971	1456	-	-	-	4	1	6	1	6	4	22	2	1	0	6	0	0	28	0.02	1	7.32758	3
				Tail	M7TA	57.4	85 (20×)	-	-	-	-	-	-	-	-	-	-	-	-	-	-	-	-	-	-	-	-	-	-	-	-	-
			M8	N	M8L	277.12	91 (70×)	-	-	14548	1162	-	-	-	3	3	14	4	3	3	30	4	1	0	1	0	0	31	0.02	1	14.8019	1
				Tail	M8TA	78.13	92 (20×)	-	-	-	-	-	-	-	-	-	-	-	-	-	-	-	-	-	-	-	-	-	-	-	-	-
			M9	N	M9L	257.9	90 (70×)	-	-	14418	1194	-	-	-	8	0	8	2	5	3	26	2	2	0	4	0	0	30	0.04	2	7.48733	2
				Tail	M9TA	79.66	91 (20×)	-	-	-	-	-	-	-	-	-	-	-	-	-	-	-	-	-	-	-	-	-	-	-	-	-
