# Supplementary material for: Arid1a Deficiency Drives Aristolochic Acid‐Induced Liver Tumorigenesis through Ctnnb1 Mutation and Defective Nucleotide Excision Repair
Source: Adv Sci (Weinh). 2025 Oct 24;13(3):e13981. doi: 10.1002/advs.202513981 (PMC12806303; doi:10.1002/advs.202513981)
Supplement: Supplementary file 3 — Supporting Information [file ADVS-13-e13981-s003.xlsx]

## Sheet: Sheet 1. Somatic mutations
Sheet 1. Somatic mutations in all samples
Sample ID	Chromosome	Start Position	End Position	Reference Allele	Alteration	Hugo Symbol	Variant Classification	Variant Type	Funcction in refGene	ExonicFunc.refGene	Amino Acid Change
A1N	chr1	171573917	171573917	A	C	Cd244a	Missense_Mutation	SNP	exonic	nonsynonymous SNV	p.K100Q
A1N	chr1	173727813	173727813	C	T	Ifi207	Missense_Mutation	SNP	exonic	nonsynonymous SNV	p.G775R
A1N	chr4	60420542	60420542	G	C	Mup9	Silent	SNP	exonic	synonymous SNV	p.S83S
A1N	chr4	146537006	146537006	A	G	Zfp981	Silent	SNP	exonic	synonymous SNV	p.T129T
A1N	chr4	155886803	155886803	G	A	Ints11	Missense_Mutation	SNP	exonic	nonsynonymous SNV	p.R258H
A1N	chr5	15525762	15525762	-	CTC	Gm21190	In_Frame_Ins	INDEL	exonic	nonframeshift insertion	p.E198_N199insE
A1N	chr5	24440212	24440212	C	T	Slc4a2	Missense_Mutation	SNP	exonic	nonsynonymous SNV	p.P1141S
A1N	chr5	36973903	36973903	G	T	Wfs1	Silent	SNP	exonic	synonymous SNV	p.G155G
A1N	chr5	146271621	146271621	G	A	Cdk8	Silent	SNP	exonic	synonymous SNV	p.S114S
A1N	chr7	5125858	5125858	C	T	Rasl2-9	Silent	SNP	exonic	synonymous SNV	p.T24T
A1N	chr7	5125864	5125864	T	C	Rasl2-9	Silent	SNP	exonic	synonymous SNV	p.G22G
A1N	chr7	39408036	39408036	G	A	Gm5114	Missense_Mutation	SNP	exonic	nonsynonymous SNV	p.P720S
A1N	chr7	41864275	41864275	C	T	Vmn2r58	Missense_Mutation	SNP	exonic	nonsynonymous SNV	p.V315I
A1N	chr7	41865055	41865055	A	G	Vmn2r58	Silent	SNP	exonic	synonymous SNV	p.Y163Y
A1N	chr7	41865111	41865111	G	T	Vmn2r58	Missense_Mutation	SNP	exonic	nonsynonymous SNV	p.L145I
A1N	chr7	41865169	41865169	T	C	Vmn2r58	Silent	SNP	exonic	synonymous SNV	p.R125R
A1N	chr7	45566657	45566657	G	A	Hsd17b14	Missense_Mutation	SNP	exonic	nonsynonymous SNV	p.R217H
A1N	chr8	72058507	72058507	C	A	Olfr372	Missense_Mutation	SNP	exonic	nonsynonymous SNV	p.L276I
A1N	chr9	39614278	39614278	C	T	Olfr148	Missense_Mutation	SNP	exonic	nonsynonymous SNV	p.S237F
A1N	chr9	55980799	55980799	G	T	4930563M21Rik	Missense_Mutation	SNP	exonic	nonsynonymous SNV	p.N30K
A1N	chr9	122261146	122261146	G	A	Ano10	Missense_Mutation	SNP	exonic	nonsynonymous SNV	p.A309V
A1N	chr10	22372238	22372238	G	A	Raet1a	Silent	SNP	exonic	synonymous SNV	p.P222P
A1N	chr11	3157925	3157925	G	T	Sfi1	Missense_Mutation	SNP	exonic	nonsynonymous SNV	p.Q342K
A1N	chr11	4178115	4178115	C	A	Sf3a1	Missense_Mutation	SNP	exonic	nonsynonymous SNV	p.P664T
A1N	chr13	100655194	100655194	A	C	Taf9	Silent	SNP	exonic	synonymous SNV	p.T48T
A1N	chr14	36095044	36095045	AA	-	4930474N05Rik	Frame_Shift_Del	INDEL	exonic	frameshift deletion	p.N18Qfs*33
A1N	chr14	36095063	36095063	A	T	4930474N05Rik	Silent	SNP	exonic	synonymous SNV	p.G23G
A1N	chr14	52390264	52390264	G	T	Olfr1511	Silent	SNP	exonic	synonymous SNV	p.R170R
A1N	chr15	78346680	78346680	G	A	Csf2rb	Silent	SNP	exonic	synonymous SNV	p.T473T
A1N	chr17	19394478	19394478	T	C	Vmn2r99	Missense_Mutation	SNP	exonic	nonsynonymous SNV	p.V820A
A1N	chr17	20183041	20183041	A	G	Fpr-rs6	Silent	SNP	exonic	synonymous SNV	p.S19S
A1N	chr17	35117784	35117784	C	T	Csnk2b	Missense_Mutation	SNP	exonic	nonsynonymous SNV	p.A157T
A1N	chr17	37093714	37093714	G	A	Olfr91	Silent	SNP	exonic	synonymous SNV	p.L53L
A1N	chr17	37299515	37299515	T	C	Olfr101	Silent	SNP	exonic	synonymous SNV	p.R302R
A1N	chr17	37590267	37590267	C	A	Olfr114	Missense_Mutation	SNP	exonic	nonsynonymous SNV	p.V29L
A1T	chr1	173482052	173482052	C	T	Ifi206	Missense_Mutation	SNP	exonic	nonsynonymous SNV	p.S126N
A1T	chr1	173899368	173899368	C	T	Ifi211	Silent	SNP	exonic	synonymous SNV	p.V403V
A1T	chr1	173899386	173899386	T	G	Ifi211	Missense_Mutation	SNP	exonic	nonsynonymous SNV	p.R397S
A1T	chr2	25056090	25056090	C	T	Nsmf	Silent	SNP	exonic	synonymous SNV	p.G196G
A1T	chr2	103769503	103769503	-	TATTGCACTGTGTAAGTGTACCACATTTCTTTATTCTTTTTTTGATTGAGGGATATCTAGGTTGTTTCT	Caprin1	Nonsense_Mutation	INDEL	exonic	stopgain	p.S609_N707del
A1T	chr2	181153780	181153780	G	A	Eef1a2	Silent	SNP	exonic	synonymous SNV	p.A65A
A1T	chr3	5400603	5400603	G	A	Zfhx4	Silent	SNP	exonic	synonymous SNV	p.G1966G
A1T	chr3	103803890	103803890	G	A	Dclre1b	Missense_Mutation	SNP	exonic	nonsynonymous SNV	p.T109M
A1T	chr4	60420542	60420542	G	C	Mup9	Silent	SNP	exonic	synonymous SNV	p.S83S
A1T	chr4	107568134	107568134	G	A	Glis1	Missense_Mutation	SNP	exonic	nonsynonymous SNV	p.G314D
A1T	chr4	146537006	146537006	A	G	Zfp981	Silent	SNP	exonic	synonymous SNV	p.T129T
A1T	chr5	15525762	15525762	-	CTC	Gm21190	In_Frame_Ins	INDEL	exonic	nonframeshift insertion	p.E198_N199insE
A1T	chr5	146271621	146271621	G	A	Cdk8	Silent	SNP	exonic	synonymous SNV	p.S114S
A1T	chr7	21133402	21133402	G	A	Vmn1r122	Silent	SNP	exonic	synonymous SNV	p.L243L
A1T	chr7	41864275	41864275	C	T	Vmn2r58	Missense_Mutation	SNP	exonic	nonsynonymous SNV	p.V315I
A1T	chr7	41865055	41865055	A	G	Vmn2r58	Silent	SNP	exonic	synonymous SNV	p.Y163Y
A1T	chr7	41865111	41865111	G	T	Vmn2r58	Missense_Mutation	SNP	exonic	nonsynonymous SNV	p.L145I
A1T	chr7	41865169	41865169	T	C	Vmn2r58	Silent	SNP	exonic	synonymous SNV	p.R125R
A1T	chr7	42928970	42928970	A	T	Vmn2r63	Silent	SNP	exonic	synonymous SNV	p.P166P
A1T	chr7	126459581	126459581	G	A	Atp2a1	Missense_Mutation	SNP	exonic	nonsynonymous SNV	p.A154V
A1T	chr9	44752229	44752229	C	T	Arcn1	Missense_Mutation	SNP	exonic	nonsynonymous SNV	p.D289N
A1T	chr10	22372238	22372238	G	A	Raet1a	Silent	SNP	exonic	synonymous SNV	p.P222P
A1T	chr10	61850205	61850205	G	A	Col13a1	Silent	SNP	exonic	synonymous SNV	p.S605S
A1T	chr10	86855184	86855184	G	A	Stab2	Missense_Mutation	SNP	exonic	nonsynonymous SNV	p.P2174S
A1T	chr11	3157925	3157925	G	T	Sfi1	Missense_Mutation	SNP	exonic	nonsynonymous SNV	p.Q342K
A1T	chr14	36095044	36095045	AA	-	4930474N05Rik	Frame_Shift_Del	INDEL	exonic	frameshift deletion	p.N18Qfs*33
A1T	chr14	36095063	36095063	A	T	4930474N05Rik	Silent	SNP	exonic	synonymous SNV	p.G23G
A1T	chr15	34575535	34575535	-	CCCTCTTGTCAACCTAGGATTCTTTC	Nipal2	Frame_Shift_Ins	INDEL	exonic	frameshift insertion	p.N359Rfs*51
A1T	chr17	20029892	20029892	T	G	Vmn2r104	Missense_Mutation	SNP	exonic	nonsynonymous SNV	p.T706P
A1T	chr17	20029911	20029911	T	C	Vmn2r104	Silent	SNP	exonic	synonymous SNV	p.R699R
A1T	chr17	20183041	20183041	A	G	Fpr-rs6	Silent	SNP	exonic	synonymous SNV	p.S19S
A1T	chr17	23477744	23477745	TT	-	Vmn2r117	Frame_Shift_Del	INDEL	exonic	frameshift deletion	p.E231Dfs*26
A1T	chr17	37093714	37093714	G	A	Olfr91	Silent	SNP	exonic	synonymous SNV	p.L53L
A1T	chr17	37111721	37111721	G	T	Olfr92	Missense_Mutation	SNP	exonic	nonsynonymous SNV	p.A87E
A1T	chr17	37111723	37111723	A	G	Olfr92	Silent	SNP	exonic	synonymous SNV	p.P86P
A1T	chr17	37299511	37299511	C	A	Olfr101	Missense_Mutation	SNP	exonic	nonsynonymous SNV	p.V304L
A1T	chr17	37299515	37299515	T	C	Olfr101	Silent	SNP	exonic	synonymous SNV	p.R302R
A2N	chr1	181930761	181930761	C	T	Enah	Silent	SNP	exonic	synonymous SNV	p.G117G
A2N	chr2	29788347	29788347	G	A	Coq4	Silent	SNP	exonic	synonymous SNV	p.R21R
A2N	chr5	15525762	15525762	-	CTC	Gm21190	In_Frame_Ins	INDEL	exonic	nonframeshift insertion	p.E198_N199insE
A2N	chr5	146271621	146271621	G	A	Cdk8	Silent	SNP	exonic	synonymous SNV	p.S114S
A2N	chr6	134610552	134610552	G	A	Mansc1	Missense_Mutation	SNP	exonic	nonsynonymous SNV	p.P221S
A2N	chr7	14226036	14226036	C	T	Sult2a6	Missense_Mutation	SNP	exonic	nonsynonymous SNV	p.A191T
A2N	chr7	28377818	28377818	G	-	Zfp36	Frame_Shift_Del	INDEL	exonic	frameshift deletion	p.R234Efs*117
A2N	chr7	41426661	41426661	T	C	Vmn2r57	Missense_Mutation	SNP	exonic	nonsynonymous SNV	p.T476A
A2N	chr7	41426770	41426770	A	G	Vmn2r57	Silent	SNP	exonic	synonymous SNV	p.P439P
A2N	chr7	41865297	41865297	C	A	Vmn2r58	Missense_Mutation	SNP	exonic	nonsynonymous SNV	p.V83L
A2N	chr7	99588032	99588032	C	T	Arrb1	Silent	SNP	exonic	synonymous SNV	p.G64G
A2N	chr7	127797630	127797630	C	T	Setd1a	Silent	SNP	exonic	synonymous SNV	p.G1582G
A2N	chr8	72762919	72762919	T	C	F2rl3	Missense_Mutation	SNP	exonic	nonsynonymous SNV	p.I258T
A2N	chr9	38646797	38646797	A	G	Olfr915	Unknown	SNP	exonic	unknown	NA
A2N	chr10	74466388	74466388	C	T	Pcdh15	Missense_Mutation	SNP	exonic	nonsynonymous SNV	p.A916V
A2N	chr10	79018060	79018060	T	C	Olfr1351	Missense_Mutation	SNP	exonic	nonsynonymous SNV	p.L246P
A2N	chr11	3157925	3157925	G	T	Sfi1	Missense_Mutation	SNP	exonic	nonsynonymous SNV	p.Q342K
A2N	chr13	74662327	74662327	C	T	Erap1	Missense_Mutation	SNP	exonic	nonsynonymous SNV	p.P262S
A2N	chr14	49929485	49929485	T	C	Olfr723	Missense_Mutation	SNP	exonic	nonsynonymous SNV	p.N20D
A2N	chr14	49929488	49929488	C	T	Olfr723	Missense_Mutation	SNP	exonic	nonsynonymous SNV	p.G19R
A2N	chr17	20182729	20182729	A	G	Fpr-rs6	Silent	SNP	exonic	synonymous SNV	p.R123R
A2N	chr17	31850023	31850023	-	ATCCT	Sik1	Frame_Shift_Ins	INDEL	exonic	frameshift insertion	p.D293Rfs*19
A2N	chr17	31850024	31850024	-	C	Sik1	Frame_Shift_Ins	INDEL	exonic	frameshift insertion	p.F292Lfs*94
A2N	chr17	65854158	65854158	T	C	Ralbp1	Silent	SNP	exonic	synonymous SNV	p.S463S
A2N	chrX	166189261	166189261	G	A	Gemin8	Missense_Mutation	SNP	exonic	nonsynonymous SNV	p.D129N
A2T	chr1	55078554	55078554	T	C	Hspd1	Missense_Mutation	SNP	exonic	nonsynonymous SNV	p.E515G
A2T	chr1	173471492	173471492	G	A	Ifi206	Silent	SNP	exonic	synonymous SNV	p.Y849Y
A2T	chr4	119279181	119279181	T	C	Ybx1	Silent	SNP	exonic	synonymous SNV	p.R251R
A2T	chr4	119279189	119279189	G	A	Ybx1	Missense_Mutation	SNP	exonic	nonsynonymous SNV	p.R249C
A2T	chr4	119422210	119422210	G	T	Ppcs	Silent	SNP	exonic	synonymous SNV	p.P48P
A2T	chr4	119422225	119422225	T	C	Ppcs	Silent	SNP	exonic	synonymous SNV	p.G43G
A2T	chr5	15525874	15525874	T	A	Gm21190	Silent	SNP	exonic	synonymous SNV	p.I161I
A2T	chr5	105123032	105123032	C	T	Gbp4	Nonsense_Mutation	SNP	exonic	stopgain	p.W108X
A2T	chr5	146168263	146168274	GCCACACCTGTC	-	Gm6309	In_Frame_Del	INDEL	exonic	nonframeshift deletion	p.T277_A280del
A2T	chr7	41426661	41426661	T	C	Vmn2r57	Missense_Mutation	SNP	exonic	nonsynonymous SNV	p.T476A
A2T	chr7	41426770	41426770	A	G	Vmn2r57	Silent	SNP	exonic	synonymous SNV	p.P439P
A2T	chr7	41865297	41865297	C	A	Vmn2r58	Missense_Mutation	SNP	exonic	nonsynonymous SNV	p.V83L
A2T	chr7	46274558	46274558	C	T	Otog	Missense_Mutation	SNP	exonic	nonsynonymous SNV	p.R1114W
A2T	chr8	72762919	72762919	T	C	F2rl3	Missense_Mutation	SNP	exonic	nonsynonymous SNV	p.I258T
A2T	chr9	21700943	21700945	CGA	-	Smarca4	In_Frame_Del	INDEL	exonic	nonframeshift deletion	p.S1545_E1546delinsR
A2T	chr9	21700946	21700946	G	T	Smarca4	Missense_Mutation	SNP	exonic	nonsynonymous SNV	p.E1546D
A2T	chr14	49929485	49929485	T	C	Olfr723	Missense_Mutation	SNP	exonic	nonsynonymous SNV	p.N20D
A2T	chr14	49929488	49929488	C	T	Olfr723	Missense_Mutation	SNP	exonic	nonsynonymous SNV	p.G19R
A2T	chr15	6435277	6435277	C	T	Dab2	Silent	SNP	exonic	synonymous SNV	p.G297G
A2T	chr15	76177854	76177854	G	A	Plec	Missense_Mutation	SNP	exonic	nonsynonymous SNV	p.P2679S
A2T	chr17	20182729	20182729	A	G	Fpr-rs6	Silent	SNP	exonic	synonymous SNV	p.R123R
A2T	chr17	23477744	23477745	TT	-	Vmn2r117	Frame_Shift_Del	INDEL	exonic	frameshift deletion	p.E231Dfs*26
A2T	chr19	10664219	10664219	G	A	Vwce	Missense_Mutation	SNP	exonic	nonsynonymous SNV	p.A770T
A3N	chr1	143794317	143794317	T	C	Uchl5	Missense_Mutation	SNP	exonic	nonsynonymous SNV	p.V96A
A3N	chr1	171573808	171573808	A	C	Cd244a	Missense_Mutation	SNP	exonic	nonsynonymous SNV	p.K63N
A3N	chr2	69525324	69525324	G	A	Lrp2	Missense_Mutation	SNP	exonic	nonsynonymous SNV	p.A392V
A3N	chr2	131055100	131055100	A	G	Adam33	Silent	SNP	exonic	synonymous SNV	p.D366D
A3N	chr4	41003070	41003070	G	A	Nfx1	Silent	SNP	exonic	synonymous SNV	p.R690R
A3N	chr4	151983262	151983262	G	A	Thap3	Missense_Mutation	SNP	exonic	nonsynonymous SNV	p.P120S
A3N	chr5	124839722	124839722	C	T	Ccdc92	Silent	SNP	exonic	synonymous SNV	p.E23E
A3N	chr5	145450158	145450158	G	A	Cyp3a16	Missense_Mutation	SNP	exonic	nonsynonymous SNV	p.P341S
A3N	chr5	146271621	146271621	G	A	Cdk8	Silent	SNP	exonic	synonymous SNV	p.S114S
A3N	chr7	23865793	23865793	A	G	Vmn1r177	Silent	SNP	exonic	synonymous SNV	p.Y219Y
A3N	chr8	117113475	117113475	A	T	Bco1	Missense_Mutation	SNP	exonic	nonsynonymous SNV	p.N244I
A3N	chr9	44752229	44752229	C	T	Arcn1	Missense_Mutation	SNP	exonic	nonsynonymous SNV	p.D289N
A3N	chr9	96478453	96478453	C	T	Rnf7	Missense_Mutation	SNP	exonic	nonsynonymous SNV	p.D44N
A3N	chr10	22372238	22372238	G	A	Raet1a	Silent	SNP	exonic	synonymous SNV	p.P222P
A3N	chr11	59106317	59106317	A	G	Obscn	Silent	SNP	exonic	synonymous SNV	p.L1494L
A3N	chr11	64520812	64520812	-	CTGAGTCTCCCCTCGCAGCT	Hs3st3a1	Nonsense_Mutation	INDEL	exonic	stopgain	p.G393*
A3N	chr11	115960520	115960520	C	T	Sap30bp	Silent	SNP	exonic	synonymous SNV	p.Y139Y
A3N	chr12	31940346	31940346	C	T	Hbp1	Nonsense_Mutation	SNP	exonic	stopgain	p.W110X
A3N	chr16	4037554	4037554	C	T	Dnase1	Missense_Mutation	SNP	exonic	nonsynonymous SNV	p.R2W
A3N	chr17	22603266	22603266	T	A	Vmn2r112	Missense_Mutation	SNP	exonic	nonsynonymous SNV	p.S308R
A3N	chr17	23744715	23744715	A	G	Kremen2	Silent	SNP	exonic	synonymous SNV	p.L32L
A3N	chr17	35380400	35380400	G	A	H2-Q4	Missense_Mutation	SNP	exonic	nonsynonymous SNV	p.G153E
A3N	chr17	37406290	37406290	A	T	Olfr107	Silent	SNP	exonic	synonymous SNV	p.L247L
A3N	chr17	37406296	37406296	T	C	Olfr107	Silent	SNP	exonic	synonymous SNV	p.Y249Y
A3N	chr18	24017415	24017415	T	C	Zfp24	Missense_Mutation	SNP	exonic	nonsynonymous SNV	p.Q146R
A3N	chr19	37207885	37207885	C	T	Marchf5	Missense_Mutation	SNP	exonic	nonsynonymous SNV	p.L6F
A3T	chr2	131055100	131055100	A	G	Adam33	Silent	SNP	exonic	synonymous SNV	p.D366D
A3T	chr3	60086178	60086178	T	C	Sucnr1	Silent	SNP	exonic	synonymous SNV	p.F42F
A3T	chr5	124839722	124839722	C	T	Ccdc92	Silent	SNP	exonic	synonymous SNV	p.E23E
A3T	chr6	124809962	124809964	AAG	-	Spsb2	In_Frame_Del	INDEL	exonic	nonframeshift deletion	p.R221del
A3T	chr7	102001437	102001437	G	A	Numa1	Silent	SNP	exonic	synonymous SNV	p.R1458R
A3T	chr8	55498689	55498689	C	G	Gm51598	Missense_Mutation	SNP	exonic	nonsynonymous SNV	p.T29R
A3T	chr8	117113475	117113475	A	T	Bco1	Missense_Mutation	SNP	exonic	nonsynonymous SNV	p.N244I
A3T	chr9	96478453	96478453	C	T	Rnf7	Missense_Mutation	SNP	exonic	nonsynonymous SNV	p.D44N
A3T	chr10	22372238	22372238	G	A	Raet1a	Silent	SNP	exonic	synonymous SNV	p.P222P
A3T	chr10	53089391	53089391	C	T	Slc35f1	Missense_Mutation	SNP	exonic	nonsynonymous SNV	p.P301S
A3T	chr11	3157925	3157925	G	T	Sfi1	Missense_Mutation	SNP	exonic	nonsynonymous SNV	p.Q342K
A3T	chr11	58543298	58543298	A	G	Olfr329	Silent	SNP	exonic	synonymous SNV	p.L59L
A3T	chr11	101159132	101159132	C	A	Tubg2	Nonsense_Mutation	SNP	exonic	stopgain	p.C201X
A3T	chr12	24096913	24096913	A	T	9030624G23Rik	Missense_Mutation	SNP	exonic	nonsynonymous SNV	p.M19K
A3T	chr12	112914407	112914407	C	T	Jag2	Missense_Mutation	SNP	exonic	nonsynonymous SNV	p.G568D
A3T	chr17	22570980	22570980	G	T	Vmn2r111	Missense_Mutation	SNP	exonic	nonsynonymous SNV	p.D348E
A3T	chr17	23744715	23744715	A	G	Kremen2	Silent	SNP	exonic	synonymous SNV	p.L32L
A3T	chr17	35380400	35380400	G	A	H2-Q4	Missense_Mutation	SNP	exonic	nonsynonymous SNV	p.G153E
A3T	chr17	36168192	36168203	GGGCCGGGCCGG	-	Gm8909	In_Frame_Del	INDEL	exonic	nonframeshift deletion	p.R24_P27del
A3T	chr17	36168206	36168238	CACTGCGGTGGTGAAATACCGCATCGAGTGTGG	-	Gm8909	Frame_Shift_Del	INDEL	exonic	frameshift deletion	p.S23Pfs*73
A3T	chrX	95950434	95950434	G	A	Las1l	Missense_Mutation	SNP	exonic	nonsynonymous SNV	p.H271Y
SD19T1	chr10	3964350	3964350	A	G	Plekhg1	Silent	SNP	exonic	synonymous SNV	p.K1357K
SD19T1	chr10	4997934	4997934	A	T	Esr1	Nonsense_Mutation	SNP	exonic	stopgain	p.K496X
SD19T1	chr10	14428129	14428129	A	T	Adgrg6	Missense_Mutation	SNP	exonic	nonsynonymous SNV	p.I847N
SD19T1	chr10	20400497	20400497	T	A	Pde7b	Missense_Mutation	SNP	exonic	nonsynonymous SNV	p.H473L
SD19T1	chr10	22181158	22181158	C	T	Raet1c	Missense_Mutation	SNP	exonic	nonsynonymous SNV	p.P126L
SD19T1	chr10	22370922	22370922	G	A	Raet1a	Missense_Mutation	SNP	exonic	nonsynonymous SNV	p.V54M
SD19T1	chr10	24597548	24597548	T	C	Ccn2	Silent	SNP	exonic	synonymous SNV	p.C328C
SD19T1	chr10	42955898	42955898	C	A	Scml4	Missense_Mutation	SNP	exonic	nonsynonymous SNV	p.P264H
SD19T1	chr10	43022534	43022534	A	G	Sobp	Missense_Mutation	SNP	exonic	nonsynonymous SNV	p.S352P
SD19T1	chr10	53625729	53625729	A	T	Mcm9	Missense_Mutation	SNP	exonic	nonsynonymous SNV	p.H97Q
SD19T1	chr10	58479706	58479706	T	C	Ranbp2	Missense_Mutation	SNP	exonic	nonsynonymous SNV	p.S2083P
SD19T1	chr10	62393770	62393770	A	G	Hkdc1	Silent	SNP	exonic	synonymous SNV	p.F709F
SD19T1	chr10	74643827	74643827	T	A	Pcdh15	Unknown	SNP	exonic	unknown	NA
SD19T1	chr10	75553672	75553672	T	C	Lrrc75b	Missense_Mutation	SNP	exonic	nonsynonymous SNV	p.T282A
SD19T1	chr10	75584842	75584842	A	G	Ggt1	Missense_Mutation	SNP	exonic	nonsynonymous SNV	p.E347G
SD19T1	chr10	76072448	76072448	A	T	Slc5a4b	Missense_Mutation	SNP	exonic	nonsynonymous SNV	p.V370E
SD19T1	chr10	76317887	76317887	A	G	Dip2a	Missense_Mutation	SNP	exonic	nonsynonymous SNV	p.L203P
SD19T1	chr10	76381361	76381361	A	T	Pcnt	Missense_Mutation	SNP	exonic	nonsynonymous SNV	p.I2162N
SD19T1	chr10	76436634	76436634	G	A	Pcnt	Silent	SNP	exonic	synonymous SNV	p.N129N
SD19T1	chr10	77937928	77937928	G	A	Trpm2	Missense_Mutation	SNP	exonic	nonsynonymous SNV	p.T551I
SD19T1	chr10	78715275	78715275	C	T	Casp14	Missense_Mutation	SNP	exonic	nonsynonymous SNV	p.D59N
SD19T1	chr10	79612264	79612264	G	A	C2cd4c	Missense_Mutation	SNP	exonic	nonsynonymous SNV	p.P350S
SD19T1	chr10	79622478	79622478	G	A	Shc2	Missense_Mutation	SNP	exonic	nonsynonymous SNV	p.P457L
SD19T1	chr10	80011073	80011073	T	C	Abca7	Missense_Mutation	SNP	exonic	nonsynonymous SNV	p.F1662L
SD19T1	chr10	80360523	80360523	C	T	Plk5	Silent	SNP	exonic	synonymous SNV	p.F309F
SD19T1	chr10	80808918	80808918	A	T	Jsrp1	Missense_Mutation	SNP	exonic	nonsynonymous SNV	p.V218E
SD19T1	chr10	81049863	81049863	A	T	Sgta	Missense_Mutation	SNP	exonic	nonsynonymous SNV	p.L105Q
SD19T1	chr10	81514327	81514327	C	A	Gna15	Silent	SNP	exonic	synonymous SNV	p.L80L
SD19T1	chr10	84780031	84780031	A	T	Rfx4	Missense_Mutation	SNP	exonic	nonsynonymous SNV	p.R20S
SD19T1	chr10	86957834	86957834	T	A	Stab2	Missense_Mutation	SNP	exonic	nonsynonymous SNV	p.T466S
SD19T1	chr10	89429120	89429120	T	C	Gas2l3	Silent	SNP	exonic	synonymous SNV	p.L73L
SD19T1	chr10	94813245	94813245	C	T	Plxnc1	Missense_Mutation	SNP	exonic	nonsynonymous SNV	p.R1224Q
SD19T1	chr10	94844210	94844210	A	T	Plxnc1	Missense_Mutation	SNP	exonic	nonsynonymous SNV	p.I861N
SD19T1	chr10	94871112	94871112	A	T	Plxnc1	Missense_Mutation	SNP	exonic	nonsynonymous SNV	p.V521E
SD19T1	chr10	107699550	107699550	T	G	Ptprq	Silent	SNP	exonic	synonymous SNV	p.G451G
SD19T1	chr10	114801201	114801201	T	A	Trhde	Missense_Mutation	SNP	exonic	nonsynonymous SNV	p.I75F
SD19T1	chr10	115385455	115385455	C	T	Zfc3h1	Silent	SNP	exonic	synonymous SNV	p.F86F
SD19T1	chr10	126996028	126996028	T	A	Ctdsp2	Nonsense_Mutation	SNP	exonic	stopgain	p.Y17X
SD19T1	chr10	127044507	127044507	T	A	Mettl1	Silent	SNP	exonic	synonymous SNV	p.G99G
SD19T1	chr10	127801288	127801288	T	A	Rdh16	Missense_Mutation	SNP	exonic	nonsynonymous SNV	p.Y31N
SD19T1	chr10	128044822	128044822	T	C	Naca	Missense_Mutation	SNP	exonic	nonsynonymous SNV	p.S1908P
SD19T1	chr10	128381025	128381025	T	C	Ankrd52	Silent	SNP	exonic	synonymous SNV	p.S216S
SD19T1	chr10	128576994	128576994	A	G	Erbb3	Missense_Mutation	SNP	exonic	nonsynonymous SNV	p.C576R
SD19T1	chr10	129387721	129387721	G	T	Olfr784	Silent	SNP	exonic	synonymous SNV	p.L29L
SD19T1	chr10	130418820	130418820	G	T	Vmn2r85	Missense_Mutation	SNP	exonic	nonsynonymous SNV	p.T665K
SD19T1	chr11	3907802	3907802	A	T	Slc35e4	Missense_Mutation	SNP	exonic	nonsynonymous SNV	p.Y268N
SD19T1	chr11	11863785	11863785	A	G	Ddc	Missense_Mutation	SNP	exonic	nonsynonymous SNV	p.S194P
SD19T1	chr11	22053547	22053547	G	A	Ehbp1	Silent	SNP	exonic	synonymous SNV	p.F1067F
SD19T1	chr11	23745838	23745838	G	A	Rel	Missense_Mutation	SNP	exonic	nonsynonymous SNV	p.T183I
SD19T1	chr11	28576428	28576428	T	A	Ccdc85a	Silent	SNP	exonic	synonymous SNV	p.S393S
SD19T1	chr11	34819804	34819804	T	C	Spdl1	Silent	SNP	exonic	synonymous SNV	p.L372L
SD19T1	chr11	43172805	43172805	T	A	Atp10b	Missense_Mutation	SNP	exonic	nonsynonymous SNV	p.L189H
SD19T1	chr11	44564265	44564265	T	G	Rnf145	Missense_Mutation	SNP	exonic	nonsynonymous SNV	p.C658G
SD19T1	chr11	48915592	48915592	T	G	Gm12185	Missense_Mutation	SNP	exonic	nonsynonymous SNV	p.Q257H
SD19T1	chr11	49113330	49113330	C	A	Olfr1396	Missense_Mutation	SNP	exonic	nonsynonymous SNV	p.R132L
SD19T1	chr11	49564503	49564503	C	T	Olfr1380	Missense_Mutation	SNP	exonic	nonsynonymous SNV	p.T194I
SD19T1	chr11	49635679	49635679	T	A	Flt4	Nonsense_Mutation	SNP	exonic	stopgain	p.C828X
SD19T1	chr11	50266550	50266550	T	C	Maml1	Missense_Mutation	SNP	exonic	nonsynonymous SNV	p.N266S
SD19T1	chr11	51970179	51970179	T	A	Cdkn2aipnl	Missense_Mutation	SNP	exonic	nonsynonymous SNV	p.M92K
SD19T1	chr11	55270365	55270365	T	C	Fat2	Missense_Mutation	SNP	exonic	nonsynonymous SNV	p.R3180G
SD19T1	chr11	58598009	58598009	T	A	Olfr324	Nonsense_Mutation	SNP	exonic	stopgain	p.C206X
SD19T1	chr11	59743798	59743798	T	A	Mprip	Missense_Mutation	SNP	exonic	nonsynonymous SNV	p.W510R
SD19T1	chr11	60507310	60507310	C	T	Myo15	Silent	SNP	exonic	synonymous SNV	p.D1543D
SD19T1	chr11	60705990	60705990	T	C	Llgl1	Missense_Mutation	SNP	exonic	nonsynonymous SNV	p.V139A
SD19T1	chr11	60932229	60932229	T	G	Map2k3	Missense_Mutation	SNP	exonic	nonsynonymous SNV	p.S3A
SD19T1	chr11	61676129	61676129	T	C	Slc5a10	Silent	SNP	exonic	synonymous SNV	p.G413G
SD19T1	chr11	62728393	62728393	T	C	Zfp287	Missense_Mutation	SNP	exonic	nonsynonymous SNV	p.S92G
SD19T1	chr11	62837259	62837259	T	C	Trim16	Missense_Mutation	SNP	exonic	nonsynonymous SNV	p.V339A
SD19T1	chr11	66072817	66072817	T	C	Dnah9	Missense_Mutation	SNP	exonic	nonsynonymous SNV	p.D1770G
SD19T1	chr11	66084697	66084697	T	A	Dnah9	Missense_Mutation	SNP	exonic	nonsynonymous SNV	p.I1509F
SD19T1	chr11	67367677	67367677	C	T	Myh13	Nonsense_Mutation	SNP	exonic	stopgain	p.Q1806X
SD19T1	chr11	68557732	68557732	T	A	Mfsd6l	Missense_Mutation	SNP	exonic	nonsynonymous SNV	p.W470R
SD19T1	chr11	68770929	68770929	T	A	Myh10	Missense_Mutation	SNP	exonic	nonsynonymous SNV	p.F541I
SD19T1	chr11	68893109	68893109	G	A	Rnf222	Silent	SNP	exonic	synonymous SNV	p.E167E
SD19T1	chr11	69905809	69905809	C	T	Neurl4	Silent	SNP	exonic	synonymous SNV	p.N465N
SD19T1	chr11	72498439	72498439	T	A	Spns3	Missense_Mutation	SNP	exonic	nonsynonymous SNV	p.T500S
SD19T1	chr11	72753664	72753664	T	A	Ankfy1	Missense_Mutation	SNP	exonic	nonsynonymous SNV	p.L729Q
SD19T1	chr11	73037621	73037621	T	C	Camkk1	Missense_Mutation	SNP	exonic	nonsynonymous SNV	p.I403T
SD19T1	chr11	78036940	78036940	T	A	Dhrs13	Missense_Mutation	SNP	exonic	nonsynonymous SNV	p.V254E
SD19T1	chr11	78074588	78074588	A	T	Eral1	Missense_Mutation	SNP	exonic	nonsynonymous SNV	p.F334I
SD19T1	chr11	78325785	78325785	C	T	Aldoc	Silent	SNP	exonic	synonymous SNV	p.A256A
SD19T1	chr11	87740642	87740642	A	G	Supt4a	Missense_Mutation	SNP	exonic	nonsynonymous SNV	p.K40E
SD19T1	chr11	97335585	97335585	G	A	Gpr179	Silent	SNP	exonic	synonymous SNV	p.L1915L
SD19T1	chr11	97336846	97336846	A	G	Gpr179	Silent	SNP	exonic	synonymous SNV	p.S1494S
SD19T1	chr11	98328182	98328182	G	A	Neurod2	Missense_Mutation	SNP	exonic	nonsynonymous SNV	p.A52V
SD19T1	chr11	98632974	98632974	A	T	Gsdma3	Silent	SNP	exonic	synonymous SNV	p.I244I
SD19T1	chr11	99219227	99219227	A	T	Smarce1	Missense_Mutation	SNP	exonic	nonsynonymous SNV	p.D178E
SD19T1	chr11	99365064	99365064	A	G	Krt28	Silent	SNP	exonic	synonymous SNV	p.A456A
SD19T1	chr11	99658679	99658679	A	G	Gm11563	Missense_Mutation	SNP	exonic	nonsynonymous SNV	p.V83A
SD19T1	chr11	99936625	99936625	C	A	Krtap31-2	Nonsense_Mutation	SNP	exonic	stopgain	p.C94X
SD19T1	chr11	102877613	102877613	A	T	Eftud2	Missense_Mutation	SNP	exonic	nonsynonymous SNV	p.D34E
SD19T1	chr11	103540849	103540849	A	G	Gm884	Missense_Mutation	SNP	exonic	nonsynonymous SNV	p.F1380S
SD19T1	chr11	103542166	103542166	T	A	Gm884	Silent	SNP	exonic	synonymous SNV	p.P1216P
SD19T1	chr11	103972960	103972960	T	A	Arf2	Missense_Mutation	SNP	exonic	nonsynonymous SNV	p.N52K
SD19T1	chr11	104425064	104425064	G	A	Kansl1	Silent	SNP	exonic	synonymous SNV	p.T49T
SD19T1	chr11	106699796	106699796	T	A	Pecam1	Missense_Mutation	SNP	exonic	nonsynonymous SNV	p.I51F
SD19T1	chr11	114984166	114984166	A	C	Cd300ld	Missense_Mutation	SNP	exonic	nonsynonymous SNV	p.V214G
SD19T1	chr11	115154279	115154279	T	G	Rab37	Missense_Mutation	SNP	exonic	nonsynonymous SNV	p.D27E
SD19T1	chr11	115893125	115893125	A	G	Recql5	Missense_Mutation	SNP	exonic	nonsynonymous SNV	p.F961S
SD19T1	chr11	120723529	120723529	A	G	Rac3	Missense_Mutation	SNP	exonic	nonsynonymous SNV	p.T167A
SD19T1	chr12	3366114	3366114	G	A	Kif3c	Missense_Mutation	SNP	exonic	nonsynonymous SNV	p.R45Q
SD19T1	chr12	4634547	4634547	A	G	Itsn2	Missense_Mutation	SNP	exonic	nonsynonymous SNV	p.D366G
SD19T1	chr12	8499334	8499334	A	T	Rhob	Missense_Mutation	SNP	exonic	nonsynonymous SNV	p.V100E
SD19T1	chr12	13220816	13220816	A	G	Ddx1	Silent	SNP	exonic	synonymous SNV	p.C631C
SD19T1	chr12	38630679	38630679	A	T	Dgkb	Missense_Mutation	SNP	exonic	nonsynonymous SNV	p.S793C
SD19T1	chr12	51745425	51745425	G	T	Hectd1	Missense_Mutation	SNP	exonic	nonsynonymous SNV	p.D2502E
SD19T1	chr12	51884321	51884321	A	T	Heatr5a	Missense_Mutation	SNP	exonic	nonsynonymous SNV	p.W1798R
SD19T1	chr12	52937135	52937135	A	T	Akap6	Missense_Mutation	SNP	exonic	nonsynonymous SNV	p.S821C
SD19T1	chr12	53139499	53139499	A	T	Akap6	Missense_Mutation	SNP	exonic	nonsynonymous SNV	p.N1232I
SD19T1	chr12	59004552	59004552	A	C	Sec23a	Missense_Mutation	SNP	exonic	nonsynonymous SNV	p.S102A
SD19T1	chr12	73691653	73691653	A	T	Prkch	Missense_Mutation	SNP	exonic	nonsynonymous SNV	p.Y178F
SD19T1	chr12	79055218	79055218	T	C	Plekhh1	Missense_Mutation	SNP	exonic	nonsynonymous SNV	p.L354P
SD19T1	chr12	81377640	81377640	A	T	Gm4787	Silent	SNP	exonic	synonymous SNV	p.G581G
SD19T1	chr12	84439639	84439639	G	A	Aldh6a1	Silent	SNP	exonic	synonymous SNV	p.D90D
SD19T1	chr12	84790243	84790243	A	G	Ltbp2	Silent	SNP	exonic	synonymous SNV	p.I1247I
SD19T1	chr12	105637964	105637964	A	T	Atg2b	Nonsense_Mutation	SNP	exonic	stopgain	p.Y1559X
SD19T1	chr12	108423217	108423217	A	G	Eml1	Missense_Mutation	SNP	exonic	nonsynonymous SNV	p.Y8C
SD19T1	chr12	111540572	111540572	-	AGAATA	Eif5	In_Frame_Ins	INDEL	exonic	nonframeshift insertion	p.N148_S149insKN
SD19T1	chr12	112174550	112174550	C	T	Kif26a	Silent	SNP	exonic	synonymous SNV	p.G654G
SD19T1	chr12	112635528	112635528	G	T	Adssl1	Silent	SNP	exonic	synonymous SNV	p.V297V
SD19T1	chr12	112809478	112809478	A	G	Clba1	Silent	SNP	exonic	synonymous SNV	p.G30G
SD19T1	chr12	112915346	112915346	A	G	Jag2	Missense_Mutation	SNP	exonic	nonsynonymous SNV	p.V485A
SD19T1	chr12	117714122	117714122	A	T	Rapgef5	Missense_Mutation	SNP	exonic	nonsynonymous SNV	p.Y429F
SD19T1	chr12	117879940	117879940	T	A	Dnah11	Missense_Mutation	SNP	exonic	nonsynonymous SNV	p.Y4390F
SD19T1	chr12	117987381	117987381	A	T	Dnah11	Missense_Mutation	SNP	exonic	nonsynonymous SNV	p.V3064E
SD19T1	chr12	118109907	118109907	C	T	Dnah11	Missense_Mutation	SNP	exonic	nonsynonymous SNV	p.E1422K
SD19T1	chr12	118931950	118931950	T	A	Abcb5	Silent	SNP	exonic	synonymous SNV	p.I370I
SD19T1	chr13	3574724	3574724	A	G	Tasor2	Missense_Mutation	SNP	exonic	nonsynonymous SNV	p.V1632A
SD19T1	chr13	23011745	23011745	G	T	Vmn1r213	Missense_Mutation	SNP	exonic	nonsynonymous SNV	p.C166F
SD19T1	chr13	23163149	23163149	A	T	Vmn1r219	Silent	SNP	exonic	synonymous SNV	p.T169T
SD19T1	chr13	24137166	24137166	T	C	Carmil1	Missense_Mutation	SNP	exonic	nonsynonymous SNV	p.N282S
SD19T1	chr13	29911232	29911232	G	A	E2f3	Nonsense_Mutation	SNP	exonic	stopgain	p.Q235X
SD19T1	chr13	38196423	38196423	G	A	Dsp	Silent	SNP	exonic	synonymous SNV	p.E2381E
SD19T1	chr13	41051423	41051423	A	T	Mak	Silent	SNP	exonic	synonymous SNV	p.L115L
SD19T1	chr13	43303339	43303339	G	A	Gfod1	Silent	SNP	exonic	synonymous SNV	p.S53S
SD19T1	chr13	45406083	45406083	A	T	Mylip	Missense_Mutation	SNP	exonic	nonsynonymous SNV	p.I219F
SD19T1	chr13	45406601	45406601	A	G	Mylip	Missense_Mutation	SNP	exonic	nonsynonymous SNV	p.N236S
SD19T1	chr13	48592611	48592611	A	T	Ptpdc1	Silent	SNP	exonic	synonymous SNV	p.R91R
SD19T1	chr13	49688225	49688225	C	T	Iars	Missense_Mutation	SNP	exonic	nonsynonymous SNV	p.T63I
SD19T1	chr13	55160363	55160363	T	G	Fgfr4	Missense_Mutation	SNP	exonic	nonsynonymous SNV	p.S342A
SD19T1	chr13	55527432	55527432	T	C	Dok3	Missense_Mutation	SNP	exonic	nonsynonymous SNV	p.D91G
SD19T1	chr13	61567518	61567518	A	T	Cts3	Missense_Mutation	SNP	exonic	nonsynonymous SNV	p.V167E
SD19T1	chr13	63033027	63033027	T	A	Aopep	Missense_Mutation	SNP	exonic	nonsynonymous SNV	p.C268S
SD19T1	chr13	67710979	67710979	A	T	Zfp65	Missense_Mutation	SNP	exonic	nonsynonymous SNV	p.I12N
SD19T1	chr13	71959460	71959460	T	A	Irx1	Missense_Mutation	SNP	exonic	nonsynonymous SNV	p.I368L
SD19T1	chr13	73682052	73682052	G	T	Slc6a19	Missense_Mutation	SNP	exonic	nonsynonymous SNV	p.F453L
SD19T1	chr13	81382365	81382365	G	A	Adgrv1	Silent	SNP	exonic	synonymous SNV	p.S5863S
SD19T1	chr13	91861219	91861219	C	T	Ckmt2	Silent	SNP	exonic	synonymous SNV	p.L196L
SD19T1	chr13	92223124	92223124	A	G	Msh3	Missense_Mutation	SNP	exonic	nonsynonymous SNV	p.Y953H
SD19T1	chr13	98636948	98636948	T	C	Tmem174	Missense_Mutation	SNP	exonic	nonsynonymous SNV	p.I125V
SD19T1	chr13	99229651	99229651	A	T	Zfp366	Missense_Mutation	SNP	exonic	nonsynonymous SNV	p.H440L
SD19T1	chr13	99508165	99508165	G	T	Map1b	Missense_Mutation	SNP	exonic	nonsynonymous SNV	p.Q77K
SD19T1	chr13	100780132	100780132	T	C	Ccnb1	Missense_Mutation	SNP	exonic	nonsynonymous SNV	p.T359A
SD19T1	chr13	113095795	113095795	T	A	Gzma	Missense_Mutation	SNP	exonic	nonsynonymous SNV	p.M194L
SD19T1	chr14	24170486	24170486	G	A	Dlg5	Silent	SNP	exonic	synonymous SNV	p.S541S
SD19T1	chr14	31271046	31271046	A	T	Dnah1	Missense_Mutation	SNP	exonic	nonsynonymous SNV	p.W2964R
SD19T1	chr14	31305946	31305946	A	C	Dnah1	Missense_Mutation	SNP	exonic	nonsynonymous SNV	p.F644C
SD19T1	chr14	33152659	33152659	T	C	Wdfy4	Silent	SNP	exonic	synonymous SNV	p.R157R
SD19T1	chr14	35452263	35452263	G	A	Grid1	Missense_Mutation	SNP	exonic	nonsynonymous SNV	p.G621S
SD19T1	chr14	37057470	37057470	T	C	Lrit1	Missense_Mutation	SNP	exonic	nonsynonymous SNV	p.V120A
SD19T1	chr14	37081384	37081384	T	A	Cdhr1	Silent	SNP	exonic	synonymous SNV	p.V578V
SD19T1	chr14	44171229	44171229	T	G	4930503E14Rik	Missense_Mutation	SNP	exonic	nonsynonymous SNV	p.E25D
SD19T1	chr14	50187214	50187214	A	T	Olfr730	Missense_Mutation	SNP	exonic	nonsynonymous SNV	p.M2K
SD19T1	chr14	51764125	51764125	A	G	Ang4	Missense_Mutation	SNP	exonic	nonsynonymous SNV	p.F122S
SD19T1	chr14	52490331	52490331	A	T	Olfr1507	Missense_Mutation	SNP	exonic	nonsynonymous SNV	p.M211K
SD19T1	chr14	54988783	54988783	T	A	Myh7	Missense_Mutation	SNP	exonic	nonsynonymous SNV	p.I467F
SD19T1	chr14	55113939	55113939	A	T	Jph4	Missense_Mutation	SNP	exonic	nonsynonymous SNV	p.S207T
SD19T1	chr14	56205463	56205463	T	A	Gzmf	Missense_Mutation	SNP	exonic	nonsynonymous SNV	p.Y220F
SD19T1	chr14	56387698	56387698	A	T	Atp12a	Missense_Mutation	SNP	exonic	nonsynonymous SNV	p.M1016L
SD19T1	chr14	56648661	56648661	T	C	Parp4	Silent	SNP	exonic	synonymous SNV	p.H1732H
SD19T1	chr14	59321486	59321486	A	T	Phf11b	Missense_Mutation	SNP	exonic	nonsynonymous SNV	p.S266T
SD19T1	chr14	62420161	62420161	T	C	Gucy1b2	Missense_Mutation	SNP	exonic	nonsynonymous SNV	p.D206G
SD19T1	chr14	65617670	65617670	C	T	Nuggc	Silent	SNP	exonic	synonymous SNV	p.L350L
SD19T1	chr14	70556646	70556646	G	A	Hr	Silent	SNP	exonic	synonymous SNV	p.R86R
SD19T1	chr14	78624904	78624904	A	G	Dgkh	Missense_Mutation	SNP	exonic	nonsynonymous SNV	p.F75L
SD19T1	chr14	79098361	79098361	C	T	Vwa8	Missense_Mutation	SNP	exonic	nonsynonymous SNV	p.T1419I
SD19T1	chr14	88467832	88467832	C	T	Pcdh20	Silent	SNP	exonic	synonymous SNV	p.L677L
SD19T1	chr14	103054642	103054642	A	C	Acod1	Missense_Mutation	SNP	exonic	nonsynonymous SNV	p.N201H
SD19T1	chr15	6418286	6418286	T	G	Dab2	Missense_Mutation	SNP	exonic	nonsynonymous SNV	p.Y50D
SD19T1	chr15	8218950	8218950	C	T	Cplane1	Missense_Mutation	SNP	exonic	nonsynonymous SNV	p.S1661L
SD19T1	chr15	10551433	10551433	T	A	Ttc23l	Missense_Mutation	SNP	exonic	nonsynonymous SNV	p.Q69L
SD19T1	chr15	11905269	11905269	T	A	Npr3	Missense_Mutation	SNP	exonic	nonsynonymous SNV	p.D124V
SD19T1	chr15	12592423	12592423	T	C	Pdzd2	Missense_Mutation	SNP	exonic	nonsynonymous SNV	p.Y45C
SD19T1	chr15	25970130	25970130	T	A	Retreg1	Silent	SNP	exonic	synonymous SNV	p.S161S
SD19T1	chr15	26409411	26409411	T	C	Marchf11	Missense_Mutation	SNP	exonic	nonsynonymous SNV	p.S399P
SD19T1	chr15	47881475	47881475	C	T	Csmd3	Missense_Mutation	SNP	exonic	nonsynonymous SNV	p.E1479K
SD19T1	chr15	48314035	48314035	T	A	Csmd3	Missense_Mutation	SNP	exonic	nonsynonymous SNV	p.D369V
SD19T1	chr15	55380828	55380828	T	A	Col14a1	Missense_Mutation	SNP	exonic	nonsynonymous SNV	p.S432R
SD19T1	chr15	59592183	59592183	T	A	Nsmce2	Missense_Mutation	SNP	exonic	nonsynonymous SNV	p.Y189N
SD19T1	chr15	65848234	65848234	T	A	Efr3a	Missense_Mutation	SNP	exonic	nonsynonymous SNV	p.S324T
SD19T1	chr15	75981612	75981612	G	A	Ccdc166	Nonsense_Mutation	SNP	exonic	stopgain	p.Q169X
SD19T1	chr15	76306322	76306322	A	G	Oplah	Silent	SNP	exonic	synonymous SNV	p.G80G
SD19T1	chr15	78286082	78286082	T	A	Csf2rb2	Missense_Mutation	SNP	exonic	nonsynonymous SNV	p.D382V
SD19T1	chr15	80298532	80298532	T	C	Cacna1i	Silent	SNP	exonic	synonymous SNV	p.L40L
SD19T1	chr15	80948635	80948635	T	A	Adsl	Missense_Mutation	SNP	exonic	nonsynonymous SNV	p.F30I
SD19T1	chr15	81640066	81640066	T	G	Ep300	Missense_Mutation	SNP	exonic	nonsynonymous SNV	p.I1365S
SD19T1	chr15	81814982	81814982	T	C	Tef	Missense_Mutation	SNP	exonic	nonsynonymous SNV	p.S64P
SD19T1	chr15	81895316	81895316	T	A	Aco2	Missense_Mutation	SNP	exonic	nonsynonymous SNV	p.M107K
SD19T1	chr15	82285791	82285791	C	T	Septin3	Nonsense_Mutation	SNP	exonic	stopgain	p.R122X
SD19T1	chr15	89573214	89573214	T	A	Acr	Missense_Mutation	SNP	exonic	nonsynonymous SNV	p.S222T
SD19T1	chr15	89792664	89792664	T	C	Syt10	Missense_Mutation	SNP	exonic	nonsynonymous SNV	p.Y373C
SD19T1	chr15	94322921	94322921	C	A	Adamts20	Missense_Mutation	SNP	exonic	nonsynonymous SNV	p.R1377I
SD19T1	chr15	94533571	94533571	A	T	Pus7l	Missense_Mutation	SNP	exonic	nonsynonymous SNV	p.F392L
SD19T1	chr15	98256345	98256345	T	A	H1f7	Missense_Mutation	SNP	exonic	nonsynonymous SNV	p.R308W
SD19T1	chr15	99470830	99470830	A	G	Bcdin3d	Missense_Mutation	SNP	exonic	nonsynonymous SNV	p.F163L
SD19T1	chr15	99579299	99579299	T	C	Aqp2	Silent	SNP	exonic	synonymous SNV	p.G49G
SD19T1	chr15	102315629	102315629	C	A	Espl1	Missense_Mutation	SNP	exonic	nonsynonymous SNV	p.T1205K
SD19T1	chr16	13650663	13650663	A	G	Parn	Missense_Mutation	SNP	exonic	nonsynonymous SNV	p.I196T
SD19T1	chr16	17258934	17258934	T	A	Hic2	Nonsense_Mutation	SNP	exonic	stopgain	p.C542X
SD19T1	chr16	21218809	21218809	T	C	Ephb3	Missense_Mutation	SNP	exonic	nonsynonymous SNV	p.S494P
SD19T1	chr16	22806552	22806553	GG	-	Crygs	Frame_Shift_Del	INDEL	exonic	frameshift deletion	p.T46Mfs*5
SD19T1	chr16	22806554	22806554	-	TG	Crygs	Frame_Shift_Ins	INDEL	exonic	frameshift insertion	p.T46Qfs*89
SD19T1	chr16	23112358	23112358	T	C	Eif4a2	Nonstop_Mutation	SNP	exonic	stoploss	p.X363Q
SD19T1	chr16	23431674	23431674	T	C	Rtp1	Missense_Mutation	SNP	exonic	nonsynonymous SNV	p.V263A
SD19T1	chr16	25965746	25965746	A	G	P3h2	Missense_Mutation	SNP	exonic	nonsynonymous SNV	p.L666P
SD19T1	chr16	32497166	32497166	C	T	Zdhhc19	Missense_Mutation	SNP	exonic	nonsynonymous SNV	p.S27L
SD19T1	chr16	33236338	33236338	G	A	Osbpl11	Missense_Mutation	SNP	exonic	nonsynonymous SNV	p.R714H
SD19T1	chr16	33804632	33804632	G	T	Muc13	Missense_Mutation	SNP	exonic	nonsynonymous SNV	p.L292F
SD19T1	chr16	36915046	36915046	T	A	Golgb1	Missense_Mutation	SNP	exonic	nonsynonymous SNV	p.W1593R
SD19T1	chr16	36919147	36919147	T	C	Golgb1	Missense_Mutation	SNP	exonic	nonsynonymous SNV	p.I2657T
SD19T1	chr16	44216466	44216466	T	A	Usf3	Missense_Mutation	SNP	exonic	nonsynonymous SNV	p.H436Q
SD19T1	chr16	44245165	44245165	G	A	Sidt1	Silent	SNP	exonic	synonymous SNV	p.Y759Y
SD19T1	chr16	58424667	58424667	A	G	Dcbld2	Silent	SNP	exonic	synonymous SNV	p.R101R
SD19T1	chr16	64766577	64766577	A	T	4930453N24Rik	Missense_Mutation	SNP	exonic	nonsynonymous SNV	p.N261K
SD19T1	chr16	84831331	84831331	T	C	Atp5j	Silent	SNP	exonic	synonymous SNV	p.R54R
SD19T1	chr16	85795458	85795458	A	T	Adamts1	Missense_Mutation	SNP	exonic	nonsynonymous SNV	p.D950E
SD19T1	chr16	85795780	85795780	A	G	Adamts1	Missense_Mutation	SNP	exonic	nonsynonymous SNV	p.M843T
SD19T1	chr16	85801980	85801980	G	T	Adamts1	Nonsense_Mutation	SNP	exonic	stopgain	p.S244X
SD19T1	chr16	90789092	90789092	A	T	Urb1	Missense_Mutation	SNP	exonic	nonsynonymous SNV	p.V454E
SD19T1	chr17	7352305	7352305	A	T	Ttll2	Missense_Mutation	SNP	exonic	nonsynonymous SNV	p.D74E
SD19T1	chr17	12686694	12686694	G	A	Igf2r	Missense_Mutation	SNP	exonic	nonsynonymous SNV	p.P2250L
SD19T1	chr17	12890443	12890443	A	G	Pnldc1	Silent	SNP	exonic	synonymous SNV	p.G423G
SD19T1	chr17	24591072	24591072	A	G	Pkd1	Missense_Mutation	SNP	exonic	nonsynonymous SNV	p.H3549R
SD19T1	chr17	24705969	24705969	A	T	Tbl3	Missense_Mutation	SNP	exonic	nonsynonymous SNV	p.V52E
SD19T1	chr17	24936680	24936680	C	G	Mapk8ip3	Missense_Mutation	SNP	exonic	nonsynonymous SNV	p.V59L
SD19T1	chr17	25960247	25960247	A	G	Capn15	Missense_Mutation	SNP	exonic	nonsynonymous SNV	p.S1018P
SD19T1	chr17	27098004	27098004	G	A	Itpr3	Silent	SNP	exonic	synonymous SNV	p.Q744Q
SD19T1	chr17	27715016	27715016	A	T	Spdef	Missense_Mutation	SNP	exonic	nonsynonymous SNV	p.V277E
SD19T1	chr17	28351944	28351944	G	A	Tulp1	Silent	SNP	exonic	synonymous SNV	p.Y519Y
SD19T1	chr17	32158887	32158887	A	T	Notch3	Missense_Mutation	SNP	exonic	nonsynonymous SNV	p.V99E
SD19T1	chr17	32198140	32198140	A	T	Brd4	Missense_Mutation	SNP	exonic	nonsynonymous SNV	p.V1343E
SD19T1	chr17	32229467	32229467	A	T	Brd4	Missense_Mutation	SNP	exonic	nonsynonymous SNV	p.F79I
SD19T1	chr17	33650145	33650145	A	T	Hnrnpm	Missense_Mutation	SNP	exonic	nonsynonymous SNV	p.M475K
SD19T1	chr17	35071699	35071699	A	G	Ly6g6d	Missense_Mutation	SNP	exonic	nonsynonymous SNV	p.V85A
SD19T1	chr17	35185257	35185257	C	T	Lst1	Silent	SNP	exonic	synonymous SNV	p.V68V
SD19T1	chr17	36284366	36284366	A	T	H2-M10.2	Missense_Mutation	SNP	exonic	nonsynonymous SNV	p.I302N
SD19T1	chr17	36460253	36460253	T	A	H2-M10.4	Missense_Mutation	SNP	exonic	nonsynonymous SNV	p.T303S
SD19T1	chr17	36670455	36670455	G	A	H2-M1	Silent	SNP	exonic	synonymous SNV	p.F229F
SD19T1	chr17	36672182	36672182	A	T	H2-M1	Missense_Mutation	SNP	exonic	nonsynonymous SNV	p.S6T
SD19T1	chr17	45630735	45630735	A	C	Capn11	Missense_Mutation	SNP	exonic	nonsynonymous SNV	p.D703E
SD19T1	chr17	47728834	47728834	G	A	Pgc	Missense_Mutation	SNP	exonic	nonsynonymous SNV	p.G51D
SD19T1	chr17	50607141	50607141	A	T	Plcl2	Nonsense_Mutation	SNP	exonic	stopgain	p.K393X
SD19T1	chr17	56421338	56421338	G	A	Ptprs	Missense_Mutation	SNP	exonic	nonsynonymous SNV	p.S882L
SD19T1	chr17	57226234	57226234	A	T	C3	Missense_Mutation	SNP	exonic	nonsynonymous SNV	p.M123K
SD19T1	chr17	57253508	57253508	A	G	Trip10	Silent	SNP	exonic	synonymous SNV	p.E119E
SD19T1	chr17	71895907	71895907	A	T	Alk	Missense_Mutation	SNP	exonic	nonsynonymous SNV	p.N1144K
SD19T1	chr17	73326380	73326380	G	C	Capn13	Missense_Mutation	SNP	exonic	nonsynonymous SNV	p.P529A
SD19T1	chr17	78760585	78760585	G	T	Heatr5b	Missense_Mutation	SNP	exonic	nonsynonymous SNV	p.D1791E
SD19T1	chr17	85685413	85685413	T	A	Six2	Missense_Mutation	SNP	exonic	nonsynonymous SNV	p.T221S
SD19T1	chr17	86944892	86944892	T	A	Atp6v1e2	Missense_Mutation	SNP	exonic	nonsynonymous SNV	p.K26M
SD19T1	chr17	88668729	88668729	G	A	Gtf2a1l	Missense_Mutation	SNP	exonic	nonsynonymous SNV	p.V7M
SD19T1	chr17	88694659	88694659	G	A	Gtf2a1l	Silent	SNP	exonic	synonymous SNV	p.V314V
SD19T1	chr18	5106676	5106676	T	G	Svil	Missense_Mutation	SNP	exonic	nonsynonymous SNV	p.L1435R
SD19T1	chr18	14974265	14974265	T	A	Kctd1	Missense_Mutation	SNP	exonic	nonsynonymous SNV	p.E714D
SD19T1	chr18	22516308	22516308	T	A	Asxl3	Missense_Mutation	SNP	exonic	nonsynonymous SNV	p.N451K
SD19T1	chr18	22524105	22524105	T	A	Asxl3	Missense_Mutation	SNP	exonic	nonsynonymous SNV	p.I1724N
SD19T1	chr18	25113574	25113574	A	T	Fhod3	Missense_Mutation	SNP	exonic	nonsynonymous SNV	p.Q1128L
SD19T1	chr18	30319593	30319593	T	A	Pik3c3	Missense_Mutation	SNP	exonic	nonsynonymous SNV	p.D644E
SD19T1	chr18	30333189	30333189	T	A	Pik3c3	Nonsense_Mutation	SNP	exonic	stopgain	p.Y764X
SD19T1	chr18	31902435	31902435	T	C	Wdr33	Silent	SNP	exonic	synonymous SNV	p.D1133D
SD19T1	chr18	31972842	31972842	T	A	Myo7b	Missense_Mutation	SNP	exonic	nonsynonymous SNV	p.T1371S
SD19T1	chr18	34547338	34547338	T	A	Wnt8a	Nonsense_Mutation	SNP	exonic	stopgain	p.L252X
SD19T1	chr18	36738669	36738669	T	A	Tmco6	Nonsense_Mutation	SNP	exonic	stopgain	p.L244X
SD19T1	chr18	38258297	38258297	A	G	Dele1	Missense_Mutation	SNP	exonic	nonsynonymous SNV	p.T363A
SD19T1	chr18	49893477	49893477	T	A	Dmxl1	Missense_Mutation	SNP	exonic	nonsynonymous SNV	p.V1884D
SD19T1	chr18	58050234	58050234	T	G	Fbn2	Missense_Mutation	SNP	exonic	nonsynonymous SNV	p.D1793A
SD19T1	chr18	58106361	58106361	T	G	Fbn2	Silent	SNP	exonic	synonymous SNV	p.T545T
SD19T1	chr18	58582274	58582274	T	C	Slc27a6	Silent	SNP	exonic	synonymous SNV	p.R316R
SD19T1	chr18	61220675	61220675	A	T	Pde6a	Missense_Mutation	SNP	exonic	nonsynonymous SNV	p.Y24F
SD19T1	chr18	61263950	61263950	T	C	Pde6a	Silent	SNP	exonic	synonymous SNV	p.H622H
SD19T1	chr18	64386504	64386504	T	C	Onecut2	Missense_Mutation	SNP	exonic	nonsynonymous SNV	p.L464P
SD19T1	chr18	70241008	70241008	T	A	Dynap	Missense_Mutation	SNP	exonic	nonsynonymous SNV	p.E149V
SD19T1	chr18	74805873	74805873	C	T	Acaa2	Silent	SNP	exonic	synonymous SNV	p.Y376Y
SD19T1	chr18	78109975	78109975	T	A	Slc14a1	Missense_Mutation	SNP	exonic	nonsynonymous SNV	p.I244F
SD19T1	chr19	5114102	5114102	G	T	Klc2	Silent	SNP	exonic	synonymous SNV	p.R100R
SD19T1	chr19	5426430	5426430	T	A	AI837181	Missense_Mutation	SNP	exonic	nonsynonymous SNV	p.V207E
SD19T1	chr19	6171388	6171388	G	A	Batf2	Missense_Mutation	SNP	exonic	nonsynonymous SNV	p.R75Q
SD19T1	chr19	7032532	7032532	C	A	Stip1	Missense_Mutation	SNP	exonic	nonsynonymous SNV	p.K207N
SD19T1	chr19	7285925	7285925	G	T	Mark2	Missense_Mutation	SNP	exonic	nonsynonymous SNV	p.A192E
SD19T1	chr19	10623372	10623372	T	C	Ddb1	Silent	SNP	exonic	synonymous SNV	p.I701I
SD19T1	chr19	10790965	10790965	T	A	Cd6	Silent	SNP	exonic	synonymous SNV	p.T553T
SD19T1	chr19	10914351	10914351	T	A	Zp1	Missense_Mutation	SNP	exonic	nonsynonymous SNV	p.Q615L
SD19T1	chr19	10916551	10916551	A	G	Zp1	Missense_Mutation	SNP	exonic	nonsynonymous SNV	p.V430A
SD19T1	chr19	13471701	13471701	A	T	Olfr1474	Missense_Mutation	SNP	exonic	nonsynonymous SNV	p.I244F
SD19T1	chr19	14452533	14452533	T	C	Tle4	Missense_Mutation	SNP	exonic	nonsynonymous SNV	p.I601V
SD19T1	chr19	17119361	17119361	T	A	Prune2	Missense_Mutation	SNP	exonic	nonsynonymous SNV	p.V743E
SD19T1	chr19	20804657	20804657	T	G	Tmc1	Missense_Mutation	SNP	exonic	nonsynonymous SNV	p.T566P
SD19T1	chr19	22448388	22448388	T	C	Trpm3	Missense_Mutation	SNP	exonic	nonsynonymous SNV	p.S36P
SD19T1	chr19	23229038	23229038	A	G	Smc5	Silent	SNP	exonic	synonymous SNV	p.S717S
SD19T1	chr19	27333893	27333893	T	A	Kcnv2	Missense_Mutation	SNP	exonic	nonsynonymous SNV	p.H553Q
SD19T1	chr19	34648812	34648812	T	A	Ifit1	Nonsense_Mutation	SNP	exonic	stopgain	p.Y449X
SD19T1	chr19	36987983	36987983	T	A	Btaf1	Missense_Mutation	SNP	exonic	nonsynonymous SNV	p.S952T
SD19T1	chr19	37593673	37593673	A	G	Exoc6	Missense_Mutation	SNP	exonic	nonsynonymous SNV	p.E441G
SD19T1	chr19	37593695	37593695	C	T	Exoc6	Silent	SNP	exonic	synonymous SNV	p.I448I
SD19T1	chr19	39307625	39307625	A	G	Cyp2c29	Missense_Mutation	SNP	exonic	nonsynonymous SNV	p.T167A
SD19T1	chr19	39563923	39563923	T	A	Cyp2c39	Missense_Mutation	SNP	exonic	nonsynonymous SNV	p.H353Q
SD19T1	chr19	41037254	41037254	A	T	Dntt	Missense_Mutation	SNP	exonic	nonsynonymous SNV	p.I104F
SD19T1	chr19	46903943	46903943	A	C	Nt5c2	Missense_Mutation	SNP	exonic	nonsynonymous SNV	p.N79K
SD19T1	chr19	47654173	47654173	T	A	Col17a1	Silent	SNP	exonic	synonymous SNV	p.P900P
SD19T1	chr19	47673357	47673357	T	A	Col17a1	Missense_Mutation	SNP	exonic	nonsynonymous SNV	p.H297L
SD19T1	chr1	10077205	10077205	T	A	Cspp1	Missense_Mutation	SNP	exonic	nonsynonymous SNV	p.D330E
SD19T1	chr1	12796870	12796870	T	A	Sulf1	Missense_Mutation	SNP	exonic	nonsynonymous SNV	p.S93T
SD19T1	chr1	33802816	33802816	A	G	Zfp451	Silent	SNP	exonic	synonymous SNV	p.Y328Y
SD19T1	chr1	34469900	34469900	A	G	Ptpn18	Missense_Mutation	SNP	exonic	nonsynonymous SNV	p.K182E
SD19T1	chr1	34587578	34587578	C	A	Amer3	Missense_Mutation	SNP	exonic	nonsynonymous SNV	p.N299K
SD19T1	chr1	34876919	34876919	G	A	Plekhb2	Missense_Mutation	SNP	exonic	nonsynonymous SNV	p.G180R
SD19T1	chr1	36424876	36424876	A	G	Lman2l	Missense_Mutation	SNP	exonic	nonsynonymous SNV	p.V288A
SD19T1	chr1	36445206	36445206	A	G	Lman2l	Missense_Mutation	SNP	exonic	nonsynonymous SNV	p.W10R
SD19T1	chr1	45799030	45799030	T	A	Wdr75	Missense_Mutation	SNP	exonic	nonsynonymous SNV	p.V33D
SD19T1	chr1	46504065	46504065	A	T	Dnah7c	Missense_Mutation	SNP	exonic	nonsynonymous SNV	p.H301L
SD19T1	chr1	53832651	53832651	A	G	Hecw2	Missense_Mutation	SNP	exonic	nonsynonymous SNV	p.F1379L
SD19T1	chr1	60502841	60502841	A	T	Raph1	Silent	SNP	exonic	synonymous SNV	p.I319I
SD19T1	chr1	66926655	66926655	A	G	Myl1	Silent	SNP	exonic	synonymous SNV	p.A75A
SD19T1	chr1	73952766	73952766	A	G	Tns1	Missense_Mutation	SNP	exonic	nonsynonymous SNV	p.S918P
SD19T1	chr1	74478101	74478101	T	C	Usp37	Missense_Mutation	SNP	exonic	nonsynonymous SNV	p.Y271C
SD19T1	chr1	74919192	74919192	A	T	Cfap65	Missense_Mutation	SNP	exonic	nonsynonymous SNV	p.C919S
SD19T1	chr1	75258282	75258282	A	T	Ptprn	Missense_Mutation	SNP	exonic	nonsynonymous SNV	p.D127E
SD19T1	chr1	75385017	75385017	G	A	Speg	Missense_Mutation	SNP	exonic	nonsynonymous SNV	p.R225Q
SD19T1	chr1	75555472	75555472	A	T	Slc4a3	Missense_Mutation	SNP	exonic	nonsynonymous SNV	p.D938V
SD19T1	chr1	77399726	77399726	A	T	Epha4	Silent	SNP	exonic	synonymous SNV	p.P505P
SD19T1	chr1	82672667	82672667	A	G	Col4a3	Missense_Mutation	SNP	exonic	nonsynonymous SNV	p.Q548R
SD19T1	chr1	86071935	86071935	T	C	Psmd1	Silent	SNP	exonic	synonymous SNV	p.A81A
SD19T1	chr1	107272764	107272764	A	T	Serpinb3c	Missense_Mutation	SNP	exonic	nonsynonymous SNV	p.F216L
SD19T1	chr1	118853266	118853266	G	A	Gli2	Silent	SNP	exonic	synonymous SNV	p.L389L
SD19T1	chr1	119417491	119417491	G	A	Inhbb	Missense_Mutation	SNP	exonic	nonsynonymous SNV	p.T356I
SD19T1	chr1	121477835	121477835	C	A	Ccdc93	Missense_Mutation	SNP	exonic	nonsynonymous SNV	p.L336M
SD19T1	chr1	128223537	128223537	T	C	R3hdm1	Missense_Mutation	SNP	exonic	nonsynonymous SNV	p.S877P
SD19T1	chr1	129595777	129595777	T	A	Thsd7b	Missense_Mutation	SNP	exonic	nonsynonymous SNV	p.S183T
SD19T1	chr1	134146595	134146595	C	T	Chit1	Silent	SNP	exonic	synonymous SNV	p.D213D
SD19T1	chr1	135309148	135309148	A	T	Timm17a	Silent	SNP	exonic	synonymous SNV	p.A37A
SD19T1	chr1	136149362	136149362	A	G	Kif21b	Missense_Mutation	SNP	exonic	nonsynonymous SNV	p.K374R
SD19T1	chr1	156641363	156641363	T	A	Abl2	Missense_Mutation	SNP	exonic	nonsynonymous SNV	p.D732E
SD19T1	chr1	157174150	157174150	A	T	Rasal2	Missense_Mutation	SNP	exonic	nonsynonymous SNV	p.D539E
SD19T1	chr1	161159184	161159184	C	T	Tex50	Translation_Start_Site	SNP	exonic	startloss	p.M1?
SD19T1	chr1	165525022	165525022	A	T	Adcy10	Missense_Mutation	SNP	exonic	nonsynonymous SNV	p.Y475F
SD19T1	chr1	169745228	169745228	T	A	Rgs4	Silent	SNP	exonic	synonymous SNV	p.V46V
SD19T1	chr1	170666744	170666744	T	A	Olfml2b	Missense_Mutation	SNP	exonic	nonsynonymous SNV	p.I299N
SD19T1	chr1	170669155	170669155	A	G	Olfml2b	Missense_Mutation	SNP	exonic	nonsynonymous SNV	p.T452A
SD19T1	chr1	170968066	170968066	T	C	Fcgr2b	Missense_Mutation	SNP	exonic	nonsynonymous SNV	p.K98R
SD19T1	chr1	171338401	171338401	T	A	Dedd	Missense_Mutation	SNP	exonic	nonsynonymous SNV	p.M29K
SD19T1	chr1	176845289	176845289	T	A	Sdccag8	Nonsense_Mutation	SNP	exonic	stopgain	p.C287X
SD19T1	chr1	179776022	179776022	G	A	Ahctf1	Missense_Mutation	SNP	exonic	nonsynonymous SNV	p.H820Y
SD19T1	chr1	181817559	181817559	A	T	Lbr	Nonsense_Mutation	SNP	exonic	stopgain	p.Y509X
SD19T1	chr2	9874666	9874666	C	T	Gata3	Silent	SNP	exonic	synonymous SNV	p.L166L
SD19T1	chr2	14218898	14218898	C	T	Tmem236	Missense_Mutation	SNP	exonic	nonsynonymous SNV	p.S166L
SD19T1	chr2	21368654	21368654	C	A	Gpr158	Silent	SNP	exonic	synonymous SNV	p.T133T
SD19T1	chr2	24154591	24154591	T	G	Il1f8	Translation_Start_Site	SNP	exonic	startloss	p.M2del
SD19T1	chr2	24281241	24281241	T	A	Il1f5	Missense_Mutation	SNP	exonic	nonsynonymous SNV	p.S114T
SD19T1	chr2	25002981	25002981	T	A	Pnpla7	Missense_Mutation	SNP	exonic	nonsynonymous SNV	p.D471E
SD19T1	chr2	25083341	25083341	T	A	Entpd8	Missense_Mutation	SNP	exonic	nonsynonymous SNV	p.W173R
SD19T1	chr2	25610589	25610589	C	T	Ccdc183	Silent	SNP	exonic	synonymous SNV	p.E330E
SD19T1	chr2	29734475	29734475	C	T	Rapgef1	Silent	SNP	exonic	synonymous SNV	p.P886P
SD19T1	chr2	29805881	29805881	T	A	Slc27a4	Missense_Mutation	SNP	exonic	nonsynonymous SNV	p.W143R
SD19T1	chr2	30001127	30001127	T	A	Sptan1	Missense_Mutation	SNP	exonic	nonsynonymous SNV	p.S1061R
SD19T1	chr2	34224473	34224473	A	G	Pbx3	Missense_Mutation	SNP	exonic	nonsynonymous SNV	p.S150P
SD19T1	chr2	37429042	37429042	A	T	Zbtb6	Missense_Mutation	SNP	exonic	nonsynonymous SNV	p.N291K
SD19T1	chr2	38694099	38694099	T	C	Nr5a1	Missense_Mutation	SNP	exonic	nonsynonymous SNV	p.E436G
SD19T1	chr2	44243148	44243148	C	T	Arhgap15	Silent	SNP	exonic	synonymous SNV	p.H310H
SD19T1	chr2	52055836	52055836	T	C	Tnfaip6	Silent	SNP	exonic	synonymous SNV	p.S231S
SD19T1	chr2	52290858	52290858	T	C	Neb	Missense_Mutation	SNP	exonic	nonsynonymous SNV	p.S1219G
SD19T1	chr2	57999592	57999592	T	A	Galnt5	Missense_Mutation	SNP	exonic	nonsynonymous SNV	p.H401Q
SD19T1	chr2	60229038	60229038	T	A	Marchf7	Missense_Mutation	SNP	exonic	nonsynonymous SNV	p.Y37N
SD19T1	chr2	65683744	65683744	-	TCTGCTGAAT	Scn2a	Frame_Shift_Ins	INDEL	exonic	frameshift insertion	p.C258Sfs*23
SD19T1	chr2	65683747	65683747	-	AAGTGAAGA	Scn2a	Nonsense_Mutation	INDEL	exonic	stopgain	p.L259_K2005del
SD19T1	chr2	66543235	66543235	T	A	Scn9a	Missense_Mutation	SNP	exonic	nonsynonymous SNV	p.R467W
SD19T1	chr2	66562516	66562516	T	C	Scn9a	Missense_Mutation	SNP	exonic	nonsynonymous SNV	p.K244R
SD19T1	chr2	68613038	68613038	T	C	4933409G03Rik	Silent	SNP	exonic	synonymous SNV	p.D194D
SD19T1	chr2	69521747	69521747	T	C	Lrp2	Silent	SNP	exonic	synonymous SNV	p.T648T
SD19T1	chr2	76717917	76717917	T	A	Ttn	Missense_Mutation	SNP	exonic	nonsynonymous SNV	p.I23687L
SD19T1	chr2	76718056	76718056	A	G	Ttn	Silent	SNP	exonic	synonymous SNV	p.S23640S
SD19T1	chr2	76723747	76723747	T	G	Ttn	Missense_Mutation	SNP	exonic	nonsynonymous SNV	p.T22544P
SD19T1	chr2	76740782	76740782	T	A	Ttn	Missense_Mutation	SNP	exonic	nonsynonymous SNV	p.D18262V
SD19T1	chr2	76879340	76879340	T	C	Ttn	Missense_Mutation	SNP	exonic	nonsynonymous SNV	p.I7673V
SD19T1	chr2	76941989	76941989	A	G	Ttn	Missense_Mutation	SNP	exonic	nonsynonymous SNV	p.V2523A
SD19T1	chr2	83783811	83783811	T	A	Itgav	Missense_Mutation	SNP	exonic	nonsynonymous SNV	p.N504K
SD19T1	chr2	84815375	84815375	T	A	Smtnl1	Missense_Mutation	SNP	exonic	nonsynonymous SNV	p.K384M
SD19T1	chr2	85137650	85137650	A	C	Aplnr	Missense_Mutation	SNP	exonic	nonsynonymous SNV	p.K340Q
SD19T1	chr2	85663574	85663574	G	A	Olfr154	Missense_Mutation	SNP	exonic	nonsynonymous SNV	p.P287S
SD19T1	chr2	86445409	86445409	T	C	Olfr1065	Missense_Mutation	SNP	exonic	nonsynonymous SNV	p.N191S
SD19T1	chr2	87022415	87022415	A	T	Olfr1104	Missense_Mutation	SNP	exonic	nonsynonymous SNV	p.I43N
SD19T1	chr2	87191769	87191769	T	A	Olfr1112	Silent	SNP	exonic	synonymous SNV	p.V27V
SD19T1	chr2	87532530	87532530	T	C	Olfr153	Missense_Mutation	SNP	exonic	nonsynonymous SNV	p.C166R
SD19T1	chr2	87656796	87656796	T	C	Olfr1134	Missense_Mutation	SNP	exonic	nonsynonymous SNV	p.N42D
SD19T1	chr2	87782787	87782787	C	A	Olfr152	Missense_Mutation	SNP	exonic	nonsynonymous SNV	p.N84K
SD19T1	chr2	87903146	87903146	A	G	Olfr1154	Missense_Mutation	SNP	exonic	nonsynonymous SNV	p.F177L
SD19T1	chr2	89013819	89013819	C	T	Olfr1216	Missense_Mutation	SNP	exonic	nonsynonymous SNV	p.V82I
SD19T1	chr2	89023487	89023487	A	G	Olfr1217	Missense_Mutation	SNP	exonic	nonsynonymous SNV	p.V172A
SD19T1	chr2	89439837	89439837	A	T	Olfr1240	Nonsense_Mutation	SNP	exonic	stopgain	p.C147X
SD19T1	chr2	89590450	89590450	A	G	Olfr1246	Missense_Mutation	SNP	exonic	nonsynonymous SNV	p.S222P
SD19T1	chr2	90889566	90889566	A	T	C1qtnf4	Missense_Mutation	SNP	exonic	nonsynonymous SNV	p.D61V
SD19T1	chr2	91157989	91157989	A	G	Madd	Missense_Mutation	SNP	exonic	nonsynonymous SNV	p.I1231T
SD19T1	chr2	91933806	91933806	A	C	Dgkz	Silent	SNP	exonic	synonymous SNV	p.G870G
SD19T1	chr2	93859414	93859414	A	G	Accsl	Missense_Mutation	SNP	exonic	nonsynonymous SNV	p.Y158H
SD19T1	chr2	101741301	101741301	A	G	Prr5l	Missense_Mutation	SNP	exonic	nonsynonymous SNV	p.F144L
SD19T1	chr2	103283592	103283592	A	T	Ehf	Missense_Mutation	SNP	exonic	nonsynonymous SNV	p.M9K
SD19T1	chr2	109989768	109989768	C	T	Lgr4	Silent	SNP	exonic	synonymous SNV	p.L107L
SD19T1	chr2	111755023	111755023	A	T	Olfr1301	Missense_Mutation	SNP	exonic	nonsynonymous SNV	p.Y258F
SD19T1	chr2	112772747	112772747	A	G	Ryr3	Missense_Mutation	SNP	exonic	nonsynonymous SNV	p.S2451P
SD19T1	chr2	113833429	113833429	A	C	Arhgap11a	Silent	SNP	exonic	synonymous SNV	p.G836G
SD19T1	chr2	118694397	118694397	A	G	Pak6	Missense_Mutation	SNP	exonic	nonsynonymous SNV	p.I533V
SD19T1	chr2	120300575	120300575	C	T	Pla2g4f	Missense_Mutation	SNP	exonic	nonsynonymous SNV	p.G800R
SD19T1	chr2	120534905	120534905	G	C	Zfp106	Missense_Mutation	SNP	exonic	nonsynonymous SNV	p.D363E
SD19T1	chr2	120850501	120850501	T	A	Ttbk2	Silent	SNP	exonic	synonymous SNV	p.G11G
SD19T1	chr2	121298998	121298998	T	C	Map1a	Silent	SNP	exonic	synonymous SNV	p.S172S
SD19T1	chr2	121375247	121375247	A	C	Strc	Missense_Mutation	SNP	exonic	nonsynonymous SNV	p.V847G
SD19T1	chr2	122517581	122517581	A	G	Slc28a2b	Missense_Mutation	SNP	exonic	nonsynonymous SNV	p.Q262R
SD19T1	chr2	125096102	125096102	A	T	Myef2	Missense_Mutation	SNP	exonic	nonsynonymous SNV	p.M416K
SD19T1	chr2	125479227	125479227	T	A	Fbn1	Silent	SNP	exonic	synonymous SNV	p.G70G
SD19T1	chr2	125584008	125584008	G	A	Cep152	Silent	SNP	exonic	synonymous SNV	p.D812D
SD19T1	chr2	130770769	130770769	G	A	4930402H24Rik	Silent	SNP	exonic	synonymous SNV	p.D328D
SD19T1	chr2	130973440	130973440	A	G	Atrn	Missense_Mutation	SNP	exonic	nonsynonymous SNV	p.T759A
SD19T1	chr2	133560953	133560953	C	T	Bmp2	Silent	SNP	exonic	synonymous SNV	p.D141D
SD19T1	chr2	144255559	144255559	A	T	Snx5	Missense_Mutation	SNP	exonic	nonsynonymous SNV	p.Y219N
SD19T1	chr2	152322199	152322199	G	A	Rbck1	Silent	SNP	exonic	synonymous SNV	p.Y328Y
SD19T1	chr2	152538993	152538993	T	A	Defb29	Missense_Mutation	SNP	exonic	nonsynonymous SNV	p.K32M
SD19T1	chr2	153261309	153261309	T	A	Pofut1	Missense_Mutation	SNP	exonic	nonsynonymous SNV	p.C288S
SD19T1	chr2	153261346	153261346	C	A	Pofut1	Missense_Mutation	SNP	exonic	nonsynonymous SNV	p.T300K
SD19T1	chr2	163607450	163607450	C	T	Ttpal	Missense_Mutation	SNP	exonic	nonsynonymous SNV	p.T75M
SD19T1	chr2	166580454	166580454	T	A	Prex1	Missense_Mutation	SNP	exonic	nonsynonymous SNV	p.D1207V
SD19T1	chr2	168227443	168227443	A	G	Dpm1	Missense_Mutation	SNP	exonic	nonsynonymous SNV	p.V74A
SD19T1	chr2	178449814	178449814	T	A	Cdh26	Missense_Mutation	SNP	exonic	nonsynonymous SNV	p.N55K
SD19T1	chr2	180082142	180082142	T	G	Mtg2	Silent	SNP	exonic	synonymous SNV	p.S86S
SD19T1	chr3	32360978	32360978	G	A	Zmat3	Missense_Mutation	SNP	exonic	nonsynonymous SNV	p.S61F
SD19T1	chr3	49753346	49753346	A	T	Pcdh18	Missense_Mutation	SNP	exonic	nonsynonymous SNV	p.I892K
SD19T1	chr3	51856275	51856275	G	A	Maml3	Nonsense_Mutation	SNP	exonic	stopgain	p.Q423X
SD19T1	chr3	55856964	55856964	A	G	Nbea	Missense_Mutation	SNP	exonic	nonsynonymous SNV	p.F1993S
SD19T1	chr3	60024702	60024702	A	T	Aadacl2	Nonsense_Mutation	SNP	exonic	stopgain	p.K213X
SD19T1	chr3	63990573	63990573	T	C	Gmps	Silent	SNP	exonic	synonymous SNV	p.A259A
SD19T1	chr3	64388840	64388840	A	T	Vmn2r4	Missense_Mutation	SNP	exonic	nonsynonymous SNV	p.N752K
SD19T1	chr3	64690751	64690751	A	C	Vmn2r7	Missense_Mutation	SNP	exonic	nonsynonymous SNV	p.V795G
SD19T1	chr3	73050445	73050445	A	G	Slitrk3	Silent	SNP	exonic	synonymous SNV	p.N331N
SD19T1	chr3	82540699	82540699	A	T	Npy2r	Missense_Mutation	SNP	exonic	nonsynonymous SNV	p.S256R
SD19T1	chr3	83031585	83031585	C	T	Fga	Silent	SNP	exonic	synonymous SNV	p.R422R
SD19T1	chr3	87993413	87993413	A	G	Bcan	Silent	SNP	exonic	synonymous SNV	p.G504G
SD19T1	chr3	89095375	89095375	G	A	Fdps	Silent	SNP	exonic	synonymous SNV	p.N155N
SD19T1	chr3	89998561	89998561	A	G	Hax1	Missense_Mutation	SNP	exonic	nonsynonymous SNV	p.F7S
SD19T1	chr3	92500368	92500368	A	T	Sprr4	Missense_Mutation	SNP	exonic	nonsynonymous SNV	p.D42E
SD19T1	chr3	95011333	95011333	A	T	Zfp687	Missense_Mutation	SNP	exonic	nonsynonymous SNV	p.V376E
SD19T1	chr3	95764659	95764659	A	T	Rprd2	Missense_Mutation	SNP	exonic	nonsynonymous SNV	p.V1100E
SD19T1	chr3	96185410	96185410	G	T	Sv2a	Missense_Mutation	SNP	exonic	nonsynonymous SNV	p.R142L
SD19T1	chr3	96684839	96684839	A	T	Ankrd35	Missense_Mutation	SNP	exonic	nonsynonymous SNV	p.T814S
SD19T1	chr3	96708436	96708436	A	C	Nudt17	Silent	SNP	exonic	synonymous SNV	p.G28G
SD19T1	chr3	98877167	98877167	A	G	Hao2	Missense_Mutation	SNP	exonic	nonsynonymous SNV	p.L294P
SD19T1	chr3	102934236	102934236	T	A	Sycp1	Missense_Mutation	SNP	exonic	nonsynonymous SNV	p.Y84F
SD19T1	chr3	103625527	103625527	A	G	Syt6	Missense_Mutation	SNP	exonic	nonsynonymous SNV	p.D324G
SD19T1	chr3	104783394	104783394	G	A	Ppm1j	Missense_Mutation	SNP	exonic	nonsynonymous SNV	p.E238K
SD19T1	chr3	106128942	106128942	T	C	Chia1	Silent	SNP	exonic	synonymous SNV	p.N279N
SD19T1	chr3	106539435	106539435	A	C	Cept1	Missense_Mutation	SNP	exonic	nonsynonymous SNV	p.L32V
SD19T1	chr3	107554586	107554586	A	G	Ubl4b	Silent	SNP	exonic	synonymous SNV	p.R119R
SD19T1	chr3	109935055	109935055	A	T	Ntng1	Missense_Mutation	SNP	exonic	nonsynonymous SNV	p.I134N
SD19T1	chr3	126729458	126729458	-	ATAAAACAATGCAAACATCCTTCT	Camk2d	Nonsense_Mutation	INDEL	exonic	stopgain	p.D91_I499delinsE
SD19T1	chr3	126933138	126933138	T	C	Ank2	Missense_Mutation	SNP	exonic	nonsynonymous SNV	p.T719A
SD19T1	chr3	126934601	126934601	G	T	Ank2	Missense_Mutation	SNP	exonic	nonsynonymous SNV	p.A664E
SD19T1	chr3	129214689	129214689	T	C	Pitx2	Missense_Mutation	SNP	exonic	nonsynonymous SNV	p.V38A
SD19T1	chr3	133488472	133488472	A	T	Tet2	Missense_Mutation	SNP	exonic	nonsynonymous SNV	p.M67K
SD19T1	chr3	135260127	135260127	A	T	Cenpe	Missense_Mutation	SNP	exonic	nonsynonymous SNV	p.Q2122L
SD19T1	chr3	139218344	139218344	T	A	Stpg2	Missense_Mutation	SNP	exonic	nonsynonymous SNV	p.N169K
SD19T1	chr3	142503019	142503019	G	A	Gbp5	Missense_Mutation	SNP	exonic	nonsynonymous SNV	p.D108N
SD19T1	chr3	145405073	145405073	T	C	Col24a1	Silent	SNP	exonic	synonymous SNV	p.G2G
SD19T1	chr3	152185365	152185365	A	G	Dnajb4	Missense_Mutation	SNP	exonic	nonsynonymous SNV	p.S151P
SD19T1	chr4	4012439	4012439	A	T	Sdr16c5	Silent	SNP	exonic	synonymous SNV	p.G117G
SD19T1	chr4	10897923	10897923	A	G	2610301B20Rik	Silent	SNP	exonic	synonymous SNV	p.K167K
SD19T1	chr4	11960754	11960754	G	A	Pdp1	Missense_Mutation	SNP	exonic	nonsynonymous SNV	p.A479V
SD19T1	chr4	17996306	17996306	A	T	Mmp16	Missense_Mutation	SNP	exonic	nonsynonymous SNV	p.I132F
SD19T1	chr4	32728123	32728123	T	A	Mdn1	Missense_Mutation	SNP	exonic	nonsynonymous SNV	p.L2694Q
SD19T1	chr4	32728124	32728124	-	AGAACTATCATAGC	Mdn1	Frame_Shift_Ins	INDEL	exonic	frameshift insertion	p.L2695Rfs*24
SD19T1	chr4	42871975	42871975	G	A	Fam205c	Silent	SNP	exonic	synonymous SNV	p.H23H
SD19T1	chr4	42970999	42970999	A	T	1700022I11Rik	Missense_Mutation	SNP	exonic	nonsynonymous SNV	p.I111F
SD19T1	chr4	42984402	42984402	A	T	Vcp	Missense_Mutation	SNP	exonic	nonsynonymous SNV	p.S462T
SD19T1	chr4	43542732	43542732	A	G	Tln1	Silent	SNP	exonic	synonymous SNV	p.G1391G
SD19T1	chr4	43543884	43543884	C	T	Tln1	Missense_Mutation	SNP	exonic	nonsynonymous SNV	p.G1205D
SD19T1	chr4	47113833	47113833	G	A	Galnt12	Missense_Mutation	SNP	exonic	nonsynonymous SNV	p.V376I
SD19T1	chr4	49380366	49380366	A	T	Acnat2	Missense_Mutation	SNP	exonic	nonsynonymous SNV	p.H337Q
SD19T1	chr4	53042429	53042429	A	T	Abca1	Missense_Mutation	SNP	exonic	nonsynonymous SNV	p.V1881E
SD19T1	chr4	55080723	55080723	G	T	Zfp462	Silent	SNP	exonic	synonymous SNV	p.V2446V
SD19T1	chr4	56744414	56744414	A	T	Actl7a	Missense_Mutation	SNP	exonic	nonsynonymous SNV	p.I314F
SD19T1	chr4	70448709	70448709	A	T	Megf9	Missense_Mutation	SNP	exonic	nonsynonymous SNV	p.H345Q
SD19T1	chr4	73919898	73919898	A	G	Gm11756	Missense_Mutation	SNP	exonic	nonsynonymous SNV	p.V17A
SD19T1	chr4	82900418	82900418	A	T	Frem1	Missense_Mutation	SNP	exonic	nonsynonymous SNV	p.V2186E
SD19T1	chr4	98779063	98779063	A	G	Kank4	Silent	SNP	exonic	synonymous SNV	p.A382A
SD19T1	chr4	101171266	101171266	C	A	Jak1	Silent	SNP	exonic	synonymous SNV	p.V538V
SD19T1	chr4	101612863	101612863	T	C	Dnajc6	Missense_Mutation	SNP	exonic	nonsynonymous SNV	p.Y266H
SD19T1	chr4	101836866	101836866	A	T	Pramel17	Missense_Mutation	SNP	exonic	nonsynonymous SNV	p.N273K
SD19T1	chr4	108848612	108848612	T	A	Kti12	Missense_Mutation	SNP	exonic	nonsynonymous SNV	p.I241N
SD19T1	chr4	114908389	114908389	T	A	Foxd2	Missense_Mutation	SNP	exonic	nonsynonymous SNV	p.S145C
SD19T1	chr4	119477963	119477963	T	C	Rimkla	Silent	SNP	exonic	synonymous SNV	p.V74V
SD19T1	chr4	123295973	123295973	T	A	Pabpc4	Silent	SNP	exonic	synonymous SNV	p.V499V
SD19T1	chr4	124705971	124705971	T	C	Fhl3	Missense_Mutation	SNP	exonic	nonsynonymous SNV	p.C82R
SD19T1	chr4	125052630	125052630	T	A	Gnl2	Missense_Mutation	SNP	exonic	nonsynonymous SNV	p.V548E
SD19T1	chr4	129692022	129692022	A	C	Tmem39b	Missense_Mutation	SNP	exonic	nonsynonymous SNV	p.L179R
SD19T1	chr4	131820713	131820713	A	G	Ptpru	Missense_Mutation	SNP	exonic	nonsynonymous SNV	p.Y158H
SD19T1	chr4	132377465	132377465	A	G	Phactr4	Missense_Mutation	SNP	exonic	nonsynonymous SNV	p.S147P
SD19T1	chr4	133062423	133062423	C	T	Ahdc1	Missense_Mutation	SNP	exonic	nonsynonymous SNV	p.S325F
SD19T1	chr4	136987217	136987217	T	C	Zbtb40	Missense_Mutation	SNP	exonic	nonsynonymous SNV	p.E1087G
SD19T1	chr4	137615777	137615777	T	A	Usp48	Missense_Mutation	SNP	exonic	nonsynonymous SNV	p.N412K
SD19T1	chr4	138721191	138721191	T	C	Ubxn10	Missense_Mutation	SNP	exonic	nonsynonymous SNV	p.D58G
SD19T1	chr4	139430251	139430251	T	A	Ubr4	Missense_Mutation	SNP	exonic	nonsynonymous SNV	p.M2373K
SD19T1	chr4	147941565	147941565	T	A	2510039O18Rik	Missense_Mutation	SNP	exonic	nonsynonymous SNV	p.S181T
SD19T1	chr4	148112753	148112753	C	T	Draxin	Missense_Mutation	SNP	exonic	nonsynonymous SNV	p.E196K
SD19T1	chr4	151086173	151086173	T	C	Camta1	Missense_Mutation	SNP	exonic	nonsynonymous SNV	p.E1037G
SD19T1	chr4	152281812	152281812	T	A	Gpr153	Missense_Mutation	SNP	exonic	nonsynonymous SNV	p.M278K
SD19T1	chr4	152313405	152313405	C	T	Rnf207	Missense_Mutation	SNP	exonic	nonsynonymous SNV	p.V324I
SD19T1	chr4	153984986	153984986	T	A	Cep104	Missense_Mutation	SNP	exonic	nonsynonymous SNV	p.D221E
SD19T1	chr4	154036487	154036487	T	A	Ccdc27	Missense_Mutation	SNP	exonic	nonsynonymous SNV	p.Q284L
SD19T1	chr4	154871664	154871664	A	G	Mmel1	Silent	SNP	exonic	synonymous SNV	p.R4R
SD19T1	chr4	155887647	155887647	C	T	Ints11	Missense_Mutation	SNP	exonic	nonsynonymous SNV	p.H392Y
SD19T1	chr5	5673653	5673653	A	C	Steap2	Missense_Mutation	SNP	exonic	nonsynonymous SNV	p.V409G
SD19T1	chr5	8674818	8674818	G	A	Abcb1a	Missense_Mutation	SNP	exonic	nonsynonymous SNV	p.V84I
SD19T1	chr5	8740446	8740446	A	G	Abcb1a	Missense_Mutation	SNP	exonic	nonsynonymous SNV	p.Q1103R
SD19T1	chr5	21297031	21297031	T	C	Ccdc146	Missense_Mutation	SNP	exonic	nonsynonymous SNV	p.E795G
SD19T1	chr5	21816999	21816999	G	T	Slc26a5	Nonsense_Mutation	SNP	exonic	stopgain	p.Y471X
SD19T1	chr5	21925234	21925234	A	G	Reln	Missense_Mutation	SNP	exonic	nonsynonymous SNV	p.V2693A
SD19T1	chr5	24369088	24369088	A	T	Nos3	Missense_Mutation	SNP	exonic	nonsynonymous SNV	p.D257V
SD19T1	chr5	24803684	24803684	A	T	Rheb	Missense_Mutation	SNP	exonic	nonsynonymous SNV	p.S179T
SD19T1	chr5	33645547	33645547	G	A	Slbp	Silent	SNP	exonic	synonymous SNV	p.Y124Y
SD19T1	chr5	34196638	34196638	G	A	Zfyve28	Missense_Mutation	SNP	exonic	nonsynonymous SNV	p.T842I
SD19T1	chr5	34561613	34561613	T	C	Sh3bp2	Missense_Mutation	SNP	exonic	nonsynonymous SNV	p.V542A
SD19T1	chr5	35716996	35716996	C	A	Sh3tc1	Missense_Mutation	SNP	exonic	nonsynonymous SNV	p.A192S
SD19T1	chr5	63805470	63805470	A	G	Nwd2	Missense_Mutation	SNP	exonic	nonsynonymous SNV	p.H799R
SD19T1	chr5	63806634	63806634	A	G	Nwd2	Missense_Mutation	SNP	exonic	nonsynonymous SNV	p.K1187R
SD19T1	chr5	66451818	66451818	A	G	Apbb2	Missense_Mutation	SNP	exonic	nonsynonymous SNV	p.L162P
SD19T1	chr5	98275268	98275268	A	C	Fgf5	Missense_Mutation	SNP	exonic	nonsynonymous SNV	p.T171P
SD19T1	chr5	104520844	104520844	T	C	Thoc2l	Silent	SNP	exonic	synonymous SNV	p.T1077T
SD19T1	chr5	106637022	106637022	A	T	Zfp644	Missense_Mutation	SNP	exonic	nonsynonymous SNV	p.V528E
SD19T1	chr5	110330973	110330973	C	A	Pole	Missense_Mutation	SNP	exonic	nonsynonymous SNV	p.S1907Y
SD19T1	chr5	111420708	111420708	A	G	Mn1	Missense_Mutation	SNP	exonic	nonsynonymous SNV	p.D848G
SD19T1	chr5	115886672	115886672	G	A	Cit	Missense_Mutation	SNP	exonic	nonsynonymous SNV	p.D325N
SD19T1	chr5	118742507	118742507	C	T	Med13l	Silent	SNP	exonic	synonymous SNV	p.P1221P
SD19T1	chr5	120186248	120186248	C	T	Rbm19	Missense_Mutation	SNP	exonic	nonsynonymous SNV	p.H891Y
SD19T1	chr5	120521085	120521085	T	C	Slc8b1	Missense_Mutation	SNP	exonic	nonsynonymous SNV	p.L198P
SD19T1	chr5	120625752	120625752	C	T	Ddx54	Silent	SNP	exonic	synonymous SNV	p.S655S
SD19T1	chr5	120734989	120734989	T	A	Oas2	Missense_Mutation	SNP	exonic	nonsynonymous SNV	p.Q667L
SD19T1	chr5	122670511	122670511	A	T	P2rx7	Missense_Mutation	SNP	exonic	nonsynonymous SNV	p.I319F
SD19T1	chr5	123037788	123037788	T	A	Morn3	Missense_Mutation	SNP	exonic	nonsynonymous SNV	p.D179V
SD19T1	chr5	124261020	124261020	C	A	Mphosph9	Missense_Mutation	SNP	exonic	nonsynonymous SNV	p.L947F
SD19T1	chr5	124804723	124804723	T	C	Dnah10	Missense_Mutation	SNP	exonic	nonsynonymous SNV	p.I2911T
SD19T1	chr5	124828468	124828468	A	G	Dnah10	Missense_Mutation	SNP	exonic	nonsynonymous SNV	p.N4116D
SD19T1	chr5	130325630	130325630	T	A	Tyw1	Missense_Mutation	SNP	exonic	nonsynonymous SNV	p.V566E
SD19T1	chr5	135011328	135011328	C	T	Abhd11	Missense_Mutation	SNP	exonic	nonsynonymous SNV	p.P106L
SD19T1	chr5	135729457	135729457	A	G	Por	Missense_Mutation	SNP	exonic	nonsynonymous SNV	p.N96S
SD19T1	chr5	137456639	137456639	T	A	Zan	Silent	SNP	exonic	synonymous SNV	p.V1378V
SD19T1	chr5	137564562	137564562	A	T	Actl6b	Missense_Mutation	SNP	exonic	nonsynonymous SNV	p.H180L
SD19T1	chr5	139302392	139302392	T	A	Adap1	Missense_Mutation	SNP	exonic	nonsynonymous SNV	p.M73L
SD19T1	chr5	140880352	140880352	T	A	Card11	Missense_Mutation	SNP	exonic	nonsynonymous SNV	p.S929C
SD19T1	chr5	142188086	142188086	T	C	Sdk1	Missense_Mutation	SNP	exonic	nonsynonymous SNV	p.L2003P
SD19T1	chr5	143719539	143719539	A	T	Usp42	Missense_Mutation	SNP	exonic	nonsynonymous SNV	p.I395N
SD19T1	chr5	144175616	144175616	C	T	Lmtk2	Silent	SNP	exonic	synonymous SNV	p.H1051H
SD19T1	chr5	145220153	145220153	T	C	Zkscan5	Silent	SNP	exonic	synonymous SNV	p.A415A
SD19T1	chr5	145220462	145220462	G	A	Zkscan5	Silent	SNP	exonic	synonymous SNV	p.T518T
SD19T1	chr5	146526241	146526241	C	T	Gm3404	Missense_Mutation	SNP	exonic	nonsynonymous SNV	p.P78S
SD19T1	chr5	146583937	146583937	G	A	Gpr12	Silent	SNP	exonic	synonymous SNV	p.I58I
SD19T1	chr5	146845279	146845279	C	T	Rasl11a	Silent	SNP	exonic	synonymous SNV	p.D21D
SD19T1	chr5	147033377	147033377	A	T	Lnx2	Missense_Mutation	SNP	exonic	nonsynonymous SNV	p.V185E
SD19T1	chr5	148077607	148077607	A	G	Mtus2	Silent	SNP	exonic	synonymous SNV	p.S403S
SD19T1	chr5	150554481	150554481	T	A	Brca2	Missense_Mutation	SNP	exonic	nonsynonymous SNV	p.L2689Q
SD19T1	chr5	151585366	151585366	T	A	Vmn2r18	Missense_Mutation	SNP	exonic	nonsynonymous SNV	p.N98Y
SD19T1	chr6	4530988	4530988	C	T	Col1a2	Missense_Mutation	SNP	exonic	nonsynonymous SNV	p.P710L
SD19T1	chr6	6881796	6881796	A	G	Dlx5	Missense_Mutation	SNP	exonic	nonsynonymous SNV	p.S31P
SD19T1	chr6	23599506	23599506	T	C	Cadps2	Missense_Mutation	SNP	exonic	nonsynonymous SNV	p.D267G
SD19T1	chr6	28446323	28446323	A	T	Pax4	Missense_Mutation	SNP	exonic	nonsynonymous SNV	p.I57N
SD19T1	chr6	29482430	29482430	A	G	Kcp	Missense_Mutation	SNP	exonic	nonsynonymous SNV	p.F1490L
SD19T1	chr6	30612620	30612620	A	G	Cpa5	Silent	SNP	exonic	synonymous SNV	p.R6R
SD19T1	chr6	39083727	39083727	T	C	Tbxas1	Missense_Mutation	SNP	exonic	nonsynonymous SNV	p.F467L
SD19T1	chr6	43488879	43488879	A	T	Tpk1	Missense_Mutation	SNP	exonic	nonsynonymous SNV	p.L117Q
SD19T1	chr6	48752784	48752784	A	G	Gimap5	Missense_Mutation	SNP	exonic	nonsynonymous SNV	p.D96G
SD19T1	chr6	49245508	49245508	A	T	Tra2a	Nonsense_Mutation	SNP	exonic	stopgain	p.Y246X
SD19T1	chr6	49388869	49388869	G	A	Fam221a	Missense_Mutation	SNP	exonic	nonsynonymous SNV	p.S297N
SD19T1	chr6	53819213	53819213	A	T	Tril	Silent	SNP	exonic	synonymous SNV	p.S341S
SD19T1	chr6	56957155	56957155	A	T	Vmn1r4	Missense_Mutation	SNP	exonic	nonsynonymous SNV	p.I215F
SD19T1	chr6	71326255	71326255	A	T	Cd8b1	Missense_Mutation	SNP	exonic	nonsynonymous SNV	p.M105L
SD19T1	chr6	73032552	73032552	A	T	Dnah6	Missense_Mutation	SNP	exonic	nonsynonymous SNV	p.M3804K
SD19T1	chr6	77243696	77243696	C	T	Lrrtm1	Silent	SNP	exonic	synonymous SNV	p.C45C
SD19T1	chr6	82935931	82935931	A	C	Sema4f	Silent	SNP	exonic	synonymous SNV	p.T113T
SD19T1	chr6	83369395	83369395	A	T	Tet3	Silent	SNP	exonic	synonymous SNV	p.V1218V
SD19T1	chr6	85809056	85809056	A	T	Nat8f6	Missense_Mutation	SNP	exonic	nonsynonymous SNV	p.L37Q
SD19T1	chr6	87630123	87630123	A	T	Aplf	Missense_Mutation	SNP	exonic	nonsynonymous SNV	p.D457E
SD19T1	chr6	89714285	89714285	A	T	Vmn1r40	Missense_Mutation	SNP	exonic	nonsynonymous SNV	p.N28I
SD19T1	chr6	91365945	91365945	G	A	Wnt7a	Silent	SNP	exonic	synonymous SNV	p.Y318Y
SD19T1	chr6	97252570	97252570	A	T	Lmod3	Translation_Start_Site	SNP	exonic	startloss	p.M1?
SD19T1	chr6	112489788	112489788	T	A	Oxtr	Missense_Mutation	SNP	exonic	nonsynonymous SNV	p.T4S
SD19T1	chr6	114302818	114302818	A	T	Slc6a1	Missense_Mutation	SNP	exonic	nonsynonymous SNV	p.I148F
SD19T1	chr6	115795826	115795826	T	A	Cand2	Missense_Mutation	SNP	exonic	nonsynonymous SNV	p.S998T
SD19T1	chr6	118433313	118433313	A	G	Zfp248	Missense_Mutation	SNP	exonic	nonsynonymous SNV	p.V45A
SD19T1	chr6	118652011	118652011	G	A	Cacna1c	Silent	SNP	exonic	synonymous SNV	p.N996N
SD19T1	chr6	122325711	122325711	A	G	Phc1	Silent	SNP	exonic	synonymous SNV	p.G232G
SD19T1	chr6	123285540	123285540	A	T	Clec4e	Silent	SNP	exonic	synonymous SNV	p.I139I
SD19T1	chr6	124061916	124061916	G	T	Vmn2r26	Missense_Mutation	SNP	exonic	nonsynonymous SNV	p.V817L
SD19T1	chr6	124628318	124628318	A	T	C1s2	Missense_Mutation	SNP	exonic	nonsynonymous SNV	p.W353R
SD19T1	chr6	124721587	124721587	A	T	Ptpn6	Silent	SNP	exonic	synonymous SNV	p.R556R
SD19T1	chr6	124850731	124850731	A	T	P3h3	Silent	SNP	exonic	synonymous SNV	p.G447G
SD19T1	chr6	124910304	124910304	A	T	Lag3	Missense_Mutation	SNP	exonic	nonsynonymous SNV	p.V100E
SD19T1	chr6	125642766	125642766	A	T	Vwf	Missense_Mutation	SNP	exonic	nonsynonymous SNV	p.Q1469L
SD19T1	chr6	125807832	125807832	A	T	Ano2	Missense_Mutation	SNP	exonic	nonsynonymous SNV	p.D263V
SD19T1	chr6	128384873	128384873	A	T	Tex52	Missense_Mutation	SNP	exonic	nonsynonymous SNV	p.K271M
SD19T1	chr6	142262723	142262723	T	C	Slco1a5	Missense_Mutation	SNP	exonic	nonsynonymous SNV	p.E114G
SD19T1	chr7	3338959	3338959	C	T	Cacng7	Silent	SNP	exonic	synonymous SNV	p.N119N
SD19T1	chr7	5308679	5308679	A	T	Nlrp2	Nonsense_Mutation	SNP	exonic	stopgain	p.C932X
SD19T1	chr7	6060762	6060762	C	T	Nlrp4c	Silent	SNP	exonic	synonymous SNV	p.N56N
SD19T1	chr7	6570844	6570844	T	C	Olfr1350	Silent	SNP	exonic	synonymous SNV	p.N284N
SD19T1	chr7	7464230	7464230	G	T	Vmn2r32	Missense_Mutation	SNP	exonic	nonsynonymous SNV	p.F766L
SD19T1	chr7	12305700	12305700	A	G	Vmn1r82	Missense_Mutation	SNP	exonic	nonsynonymous SNV	p.H299R
SD19T1	chr7	17211760	17211760	T	A	Psg29	Missense_Mutation	SNP	exonic	nonsynonymous SNV	p.H418Q
SD19T1	chr7	18263118	18263118	T	C	Mill1	Silent	SNP	exonic	synonymous SNV	p.D211D
SD19T1	chr7	19592055	19592055	A	T	Clasrp	Nonsense_Mutation	SNP	exonic	stopgain	p.Y134X
SD19T1	chr7	20844445	20844445	A	T	Vmn1r115	Missense_Mutation	SNP	exonic	nonsynonymous SNV	p.F181I
SD19T1	chr7	23320575	23320575	G	A	Nlrp4e	Silent	SNP	exonic	synonymous SNV	p.L162L
SD19T1	chr7	23633284	23633284	T	C	Vmn1r171	Silent	SNP	exonic	synonymous SNV	p.S311S
SD19T1	chr7	23893836	23893836	T	A	Vmn1r178	Missense_Mutation	SNP	exonic	nonsynonymous SNV	p.M103K
SD19T1	chr7	24275393	24275398	CATAGC	-	Zfp93	In_Frame_Del	INDEL	exonic	nonframeshift deletion	p.H268_S269del
SD19T1	chr7	25314797	25314797	A	T	Tmem145	Missense_Mutation	SNP	exonic	nonsynonymous SNV	p.Q445H
SD19T1	chr7	27529741	27529741	A	C	Hipk4	Missense_Mutation	SNP	exonic	nonsynonymous SNV	p.I539L
SD19T1	chr7	29070124	29070124	T	C	Ryr1	Silent	SNP	exonic	synonymous SNV	p.A2710A
SD19T1	chr7	29232168	29232168	T	C	Kcnk6	Missense_Mutation	SNP	exonic	nonsynonymous SNV	p.T106A
SD19T1	chr7	30456551	30456551	A	T	Kirrel2	Missense_Mutation	SNP	exonic	nonsynonymous SNV	p.L24Q
SD19T1	chr7	30463220	30463220	T	A	Nphs1	Missense_Mutation	SNP	exonic	nonsynonymous SNV	p.C375S
SD19T1	chr7	30526246	30526246	T	A	Arhgap33	Missense_Mutation	SNP	exonic	nonsynonymous SNV	p.R579W
SD19T1	chr7	30751687	30751687	T	C	Sbsn	Silent	SNP	exonic	synonymous SNV	p.N42N
SD19T1	chr7	30855494	30855494	C	T	Ffar3	Missense_Mutation	SNP	exonic	nonsynonymous SNV	p.V134I
SD19T1	chr7	31045010	31045010	T	C	Fxyd7	Missense_Mutation	SNP	exonic	nonsynonymous SNV	p.T27A
SD19T1	chr7	39410997	39410997	C	T	Gm5114	Missense_Mutation	SNP	exonic	nonsynonymous SNV	p.V143I
SD19T1	chr7	40994794	40994794	G	A	4930433I11Rik	Missense_Mutation	SNP	exonic	nonsynonymous SNV	p.G629D
SD19T1	chr7	43533089	43533089	C	A	Cd33	Silent	SNP	exonic	synonymous SNV	p.L2L
SD19T1	chr7	44207493	44207493	G	A	Klk1b4	Missense_Mutation	SNP	exonic	nonsynonymous SNV	p.G14R
SD19T1	chr7	45712540	45712540	G	T	Sphk2	Silent	SNP	exonic	synonymous SNV	p.R158R
SD19T1	chr7	45793991	45793991	T	A	Lmtk3	Silent	SNP	exonic	synonymous SNV	p.G673G
SD19T1	chr7	57824653	57824653	T	C	Gabrb3	Missense_Mutation	SNP	exonic	nonsynonymous SNV	p.I439T
SD19T1	chr7	62419051	62419051	T	A	Mkrn3	Nonsense_Mutation	SNP	exonic	stopgain	p.R331X
SD19T1	chr7	62463841	62463841	T	A	Peg12	Silent	SNP	exonic	synonymous SNV	p.A169A
SD19T1	chr7	63757495	63757495	C	T	Otud7a	Silent	SNP	exonic	synonymous SNV	p.S515S
SD19T1	chr7	87975306	87975306	T	A	Grm5	Missense_Mutation	SNP	exonic	nonsynonymous SNV	p.H360Q
SD19T1	chr7	89806672	89806672	T	G	Me3	Missense_Mutation	SNP	exonic	nonsynonymous SNV	p.I244S
SD19T1	chr7	100436079	100436079	T	A	C2cd3	Missense_Mutation	SNP	exonic	nonsynonymous SNV	p.M1626K
SD19T1	chr7	100929407	100929407	T	C	Arhgef17	Missense_Mutation	SNP	exonic	nonsynonymous SNV	p.D778G
SD19T1	chr7	101987787	101987787	T	C	Numa1	Missense_Mutation	SNP	exonic	nonsynonymous SNV	p.I35T
SD19T1	chr7	102153920	102153920	A	T	Nup98	Nonsense_Mutation	SNP	exonic	stopgain	p.L691X
SD19T1	chr7	104003557	104003557	T	C	Olfr638	Missense_Mutation	SNP	exonic	nonsynonymous SNV	p.I100T
SD19T1	chr7	105035627	105035627	C	T	Olfr676	Missense_Mutation	SNP	exonic	nonsynonymous SNV	p.T143I
SD19T1	chr7	105377688	105377688	A	T	Gm5901	Missense_Mutation	SNP	exonic	nonsynonymous SNV	p.Q221L
SD19T1	chr7	107182029	107182029	G	T	Nlrp14	Missense_Mutation	SNP	exonic	nonsynonymous SNV	p.E144D
SD19T1	chr7	108256013	108256013	C	A	Olfr488	Missense_Mutation	SNP	exonic	nonsynonymous SNV	p.V42L
SD19T1	chr7	108286479	108286479	C	A	Olfr490	Missense_Mutation	SNP	exonic	nonsynonymous SNV	p.V216F
SD19T1	chr7	110279373	110279373	T	A	Swap70	Missense_Mutation	SNP	exonic	nonsynonymous SNV	p.Y517N
SD19T1	chr7	111046311	111046311	G	A	Ctr9	Missense_Mutation	SNP	exonic	nonsynonymous SNV	p.G582S
SD19T1	chr7	112954779	112954779	T	G	Rassf10	Missense_Mutation	SNP	exonic	nonsynonymous SNV	p.S196A
SD19T1	chr7	114804496	114804496	C	T	Insc	Silent	SNP	exonic	synonymous SNV	p.I199I
SD19T1	chr7	118564316	118564316	T	C	Tmc7	Missense_Mutation	SNP	exonic	nonsynonymous SNV	p.K119E
SD19T1	chr7	126364271	126364271	C	T	Lat	Missense_Mutation	SNP	exonic	nonsynonymous SNV	p.E221K
SD19T1	chr7	126968001	126968001	T	C	Sez6l2	Silent	SNP	exonic	synonymous SNV	p.L855L
SD19T1	chr7	127717462	127717462	C	T	Ctf1	Silent	SNP	exonic	synonymous SNV	p.G194G
SD19T1	chr7	127879345	127879345	C	A	Zfp646	Nonsense_Mutation	SNP	exonic	stopgain	p.Y231X
SD19T1	chr7	128777383	128777383	T	C	Sec23ip	Silent	SNP	exonic	synonymous SNV	p.L855L
SD19T1	chr7	134295043	134295043	T	C	D7Ertd443e	Silent	SNP	exonic	synonymous SNV	p.S492S
SD19T1	chr7	134746910	134746910	T	G	Dock1	Missense_Mutation	SNP	exonic	nonsynonymous SNV	p.D284E
SD19T1	chr7	134918688	134918688	T	A	Insyn2a	Missense_Mutation	SNP	exonic	nonsynonymous SNV	p.I38F
SD19T1	chr7	139988550	139988550	T	C	Adam8	Missense_Mutation	SNP	exonic	nonsynonymous SNV	p.Y257C
SD19T1	chr7	140779605	140779605	A	C	Syce1	Missense_Mutation	SNP	exonic	nonsynonymous SNV	p.S123R
SD19T1	chr7	141079871	141079871	T	A	Pkp3	Translation_Start_Site	SNP	exonic	startloss	p.M1?
SD19T1	chr7	141256610	141256610	T	C	Phrf1	Missense_Mutation	SNP	exonic	nonsynonymous SNV	p.M424T
SD19T1	chr7	141258592	141258592	C	T	Phrf1	Nonsense_Mutation	SNP	exonic	stopgain	p.R726X
SD19T1	chr7	141427527	141427527	C	A	Cend1	Missense_Mutation	SNP	exonic	nonsynonymous SNV	p.V127L
SD19T1	chr7	141597579	141597579	T	A	Ap2a2	Missense_Mutation	SNP	exonic	nonsynonymous SNV	p.N81K
SD19T1	chr7	143079399	143079399	C	T	Trpm5	Missense_Mutation	SNP	exonic	nonsynonymous SNV	p.C823Y
SD19T1	chr7	144520033	144520033	T	C	Ppfia1	Silent	SNP	exonic	synonymous SNV	p.R183R
SD19T1	chr8	11223642	11223642	C	T	Col4a1	Missense_Mutation	SNP	exonic	nonsynonymous SNV	p.V642I
SD19T1	chr8	22065167	22065167	C	A	Alg11	Missense_Mutation	SNP	exonic	nonsynonymous SNV	p.T148K
SD19T1	chr8	22095223	22095223	C	T	Nek5	Missense_Mutation	SNP	exonic	nonsynonymous SNV	p.M379I
SD19T1	chr8	22903145	22903145	T	C	Kat6a	Missense_Mutation	SNP	exonic	nonsynonymous SNV	p.L213P
SD19T1	chr8	24646410	24646410	T	C	Adam18	Missense_Mutation	SNP	exonic	nonsynonymous SNV	p.Y365C
SD19T1	chr8	24703839	24703839	T	A	Adam3	Missense_Mutation	SNP	exonic	nonsynonymous SNV	p.T192S
SD19T1	chr8	24872719	24872719	T	C	Adam32	Silent	SNP	exonic	synonymous SNV	p.R563R
SD19T1	chr8	25555563	25555563	C	T	Fgfr1	Silent	SNP	exonic	synonymous SNV	p.D49D
SD19T1	chr8	43519981	43519981	T	C	Adam26b	Silent	SNP	exonic	synonymous SNV	p.P661P
SD19T1	chr8	43520273	43520273	T	G	Adam26b	Missense_Mutation	SNP	exonic	nonsynonymous SNV	p.E564A
SD19T1	chr8	45402883	45402883	A	G	Tlr3	Missense_Mutation	SNP	exonic	nonsynonymous SNV	p.S87P
SD19T1	chr8	46530394	46530394	T	A	Acsl1	Silent	SNP	exonic	synonymous SNV	p.V481V
SD19T1	chr8	47069001	47069001	T	C	Enpp6	Silent	SNP	exonic	synonymous SNV	p.A323A
SD19T1	chr8	56569360	56569360	T	C	Fbxo8	Missense_Mutation	SNP	exonic	nonsynonymous SNV	p.Y136H
SD19T1	chr8	61226214	61226214	T	A	Sh3rf1	Missense_Mutation	SNP	exonic	nonsynonymous SNV	p.L97I
SD19T1	chr8	61984158	61984158	-	GGAAAATC	Ddx60	Frame_Shift_Ins	INDEL	exonic	frameshift insertion	p.F1001Lfs*10
SD19T1	chr8	70110154	70110154	T	C	Ncan	Missense_Mutation	SNP	exonic	nonsynonymous SNV	p.R485G
SD19T1	chr8	70337130	70337130	A	T	Upf1	Missense_Mutation	SNP	exonic	nonsynonymous SNV	p.V696E
SD19T1	chr8	72197749	72197749	T	A	Hsh2d	Missense_Mutation	SNP	exonic	nonsynonymous SNV	p.C76S
SD19T1	chr8	77720289	77720289	T	A	Ednra	Silent	SNP	exonic	synonymous SNV	p.R53R
SD19T1	chr8	80496334	80496334	T	C	Gypa	Silent	SNP	exonic	synonymous SNV	p.P22P
SD19T1	chr8	83239950	83239950	G	A	Tbc1d9	Silent	SNP	exonic	synonymous SNV	p.Q160Q
SD19T1	chr8	83261146	83261146	C	T	Tbc1d9	Silent	SNP	exonic	synonymous SNV	p.F678F
SD19T1	chr8	84029085	84029085	G	T	Palm3	Nonsense_Mutation	SNP	exonic	stopgain	p.E409X
SD19T1	chr8	84845924	84845924	A	T	Calr	Missense_Mutation	SNP	exonic	nonsynonymous SNV	p.L112Q
SD19T1	chr8	85011157	85011157	T	A	Best2	Missense_Mutation	SNP	exonic	nonsynonymous SNV	p.D203V
SD19T1	chr8	86624281	86624281	T	C	Lonp2	Missense_Mutation	SNP	exonic	nonsynonymous SNV	p.V33A
SD19T1	chr8	92839281	92839281	T	A	Mmp2	Missense_Mutation	SNP	exonic	nonsynonymous SNV	p.H403Q
SD19T1	chr8	94349865	94349865	C	T	Slc12a3	Missense_Mutation	SNP	exonic	nonsynonymous SNV	p.R775C
SD19T1	chr8	95040395	95040395	A	G	Adgrg3	Silent	SNP	exonic	synonymous SNV	p.K459K
SD19T1	chr8	105309533	105309533	G	A	Elmo3	Missense_Mutation	SNP	exonic	nonsynonymous SNV	p.G635E
SD19T1	chr8	105353492	105353492	T	A	Slc9a5	Missense_Mutation	SNP	exonic	nonsynonymous SNV	p.V89E
SD19T1	chr8	105392051	105392051	T	C	Kctd19	Missense_Mutation	SNP	exonic	nonsynonymous SNV	p.S270G
SD19T1	chr8	105887849	105887849	C	A	Edc4	Missense_Mutation	SNP	exonic	nonsynonymous SNV	p.H512Q
SD19T1	chr8	105978032	105978032	T	C	Dpep3	Missense_Mutation	SNP	exonic	nonsynonymous SNV	p.N182S
SD19T1	chr8	109624131	109624131	T	A	Pkd1l3	Missense_Mutation	SNP	exonic	nonsynonymous SNV	p.I536N
SD19T1	chr8	110737708	110737708	T	A	Mtss2	Missense_Mutation	SNP	exonic	nonsynonymous SNV	p.V323E
SD19T1	chr8	123284034	123284034	T	C	Fanca	Missense_Mutation	SNP	exonic	nonsynonymous SNV	p.E912G
SD19T1	chr9	7117570	7117570	A	T	Dync2h1	Missense_Mutation	SNP	exonic	nonsynonymous SNV	p.S2240T
SD19T1	chr9	7561435	7561435	A	G	Mmp8	Missense_Mutation	SNP	exonic	nonsynonymous SNV	p.T147A
SD19T1	chr9	7696157	7696157	A	C	Mmp7	Missense_Mutation	SNP	exonic	nonsynonymous SNV	p.T166P
SD19T1	chr9	14464432	14464432	A	T	Kdm4d	Silent	SNP	exonic	synonymous SNV	p.A43A
SD19T1	chr9	15960379	15960379	T	A	Fat3	Missense_Mutation	SNP	exonic	nonsynonymous SNV	p.D3576V
SD19T1	chr9	20770851	20770851	A	C	Col5a3	Missense_Mutation	SNP	exonic	nonsynonymous SNV	p.I1734S
SD19T1	chr9	20914020	20914020	G	A	Dnmt1	Silent	SNP	exonic	synonymous SNV	p.D1049D
SD19T1	chr9	21037025	21037025	G	A	Icam5	Missense_Mutation	SNP	exonic	nonsynonymous SNV	p.E710K
SD19T1	chr9	22375114	22375114	A	G	Anln	Silent	SNP	exonic	synonymous SNV	p.A298A
SD19T1	chr9	35020092	35020092	A	T	Kirrel3	Silent	SNP	exonic	synonymous SNV	p.G392G
SD19T1	chr9	35023644	35023644	A	C	Kirrel3	Missense_Mutation	SNP	exonic	nonsynonymous SNV	p.K489T
SD19T1	chr9	37653077	37653077	A	G	Tbrg1	Missense_Mutation	SNP	exonic	nonsynonymous SNV	p.F178L
SD19T1	chr9	38582042	38582042	G	A	Olfr912	Missense_Mutation	SNP	exonic	nonsynonymous SNV	p.C255Y
SD19T1	chr9	40771244	40771244	A	G	Clmp	Missense_Mutation	SNP	exonic	nonsynonymous SNV	p.Y108C
SD19T1	chr9	44334780	44334780	A	G	H2ax	Missense_Mutation	SNP	exonic	nonsynonymous SNV	p.T7A
SD19T1	chr9	44389268	44389268	T	C	Hyou1	Missense_Mutation	SNP	exonic	nonsynonymous SNV	p.L878P
SD19T1	chr9	44683305	44683305	A	G	Treh	Missense_Mutation	SNP	exonic	nonsynonymous SNV	p.T225A
SD19T1	chr9	44757150	44757150	T	C	Arcn1	Missense_Mutation	SNP	exonic	nonsynonymous SNV	p.K263R
SD19T1	chr9	45403286	45403286	A	G	Fxyd2	Missense_Mutation	SNP	exonic	nonsynonymous SNV	p.D2G
SD19T1	chr9	50805328	50805328	A	G	Alg9	Silent	SNP	exonic	synonymous SNV	p.R400R
SD19T1	chr9	54428073	54428073	A	G	Dmxl2	Silent	SNP	exonic	synonymous SNV	p.R828R
SD19T1	chr9	54628536	54628536	A	T	Acsbg1	Missense_Mutation	SNP	exonic	nonsynonymous SNV	p.M105K
SD19T1	chr9	61913441	61913441	A	T	Rplp1	Silent	SNP	exonic	synonymous SNV	p.P76P
SD19T1	chr9	62429322	62429322	G	T	Coro2b	Missense_Mutation	SNP	exonic	nonsynonymous SNV	p.H223Q
SD19T1	chr9	63500926	63500926	A	G	Iqch	Missense_Mutation	SNP	exonic	nonsynonymous SNV	p.I652T
SD19T1	chr9	70359361	70359371	GTCTTCCAGAA	-	Myo1e	Frame_Shift_Del	INDEL	exonic	frameshift deletion	p.F629Sfs*19
SD19T1	chr9	70476107	70476107	G	A	Rnf111	Silent	SNP	exonic	synonymous SNV	p.H181H
SD19T1	chr9	75397622	75397622	T	C	Mapk6	Missense_Mutation	SNP	exonic	nonsynonymous SNV	p.D171G
SD19T1	chr9	78577157	78577157	A	C	Slc17a5	Missense_Mutation	SNP	exonic	nonsynonymous SNV	p.V107G
SD19T1	chr9	79700478	79700478	G	A	Col12a1	Missense_Mutation	SNP	exonic	nonsynonymous SNV	p.P356L
SD19T1	chr9	88731637	88731637	G	A	Bcl2a1d	Missense_Mutation	SNP	exonic	nonsynonymous SNV	p.S28L
SD19T1	chr9	98032879	98032879	G	T	Clstn2	Missense_Mutation	SNP	exonic	nonsynonymous SNV	p.R33S
SD19T1	chr9	102541906	102541906	A	T	Ky	Missense_Mutation	SNP	exonic	nonsynonymous SNV	p.T371S
SD19T1	chr9	103140440	103140440	G	A	Rab6b	Silent	SNP	exonic	synonymous SNV	p.Q43Q
SD19T1	chr9	106223968	106223968	A	T	Tlr9	Missense_Mutation	SNP	exonic	nonsynonymous SNV	p.T153S
SD19T1	chr9	108826512	108826512	G	T	Celsr3	Nonsense_Mutation	SNP	exonic	stopgain	p.E65X
SD19T1	chr9	110517653	110517653	A	T	Kif9	Missense_Mutation	SNP	exonic	nonsynonymous SNV	p.I620F
SD19T1	chr9	110638422	110638422	G	A	Nbeal2	Missense_Mutation	SNP	exonic	nonsynonymous SNV	p.P593L
SD19T1	chr9	118559179	118559179	T	C	Golga4	Missense_Mutation	SNP	exonic	nonsynonymous SNV	p.S1790P
SD19T1	chr9	119491564	119491564	A	T	Scn5a	Nonsense_Mutation	SNP	exonic	stopgain	p.L1483X
SD19T1	chr9	119783773	119783773	T	A	Scn11a	Missense_Mutation	SNP	exonic	nonsynonymous SNV	p.Q917L
SD19T1	chr9	119813117	119813117	A	T	Scn11a	Missense_Mutation	SNP	exonic	nonsynonymous SNV	p.D185E
SD19T1	chr9	120950629	120950629	A	G	Ctnnb1	Missense_Mutation	SNP	exonic	nonsynonymous SNV	p.T41A
SD19T1	chr9	121445876	121445876	A	G	Trak1	Missense_Mutation	SNP	exonic	nonsynonymous SNV	p.D200G
SD19T1	chr9	122948963	122948963	A	C	1110059G10Rik	Missense_Mutation	SNP	exonic	nonsynonymous SNV	p.V72G
SD19T1	chrX	13639908	13639908	A	T	Gpr34	Silent	SNP	exonic	synonymous SNV	p.L225L
SD19T1	chrX	23907155	23907155	A	G	Gm4907	Missense_Mutation	SNP	exonic	nonsynonymous SNV	p.I298M
SD19T1	chrX	37650780	37650780	A	T	Rhox4g	Missense_Mutation	SNP	exonic	nonsynonymous SNV	p.L44Q
SD19T1	chrX	49051753	49051753	A	G	Enox2	Silent	SNP	exonic	synonymous SNV	p.S331S
SD19T1	chrX	110814805	110814805	G	T	Pou3f4	Missense_Mutation	SNP	exonic	nonsynonymous SNV	p.W114L
SD19T1	chrX	143101926	143101926	C	T	Rtl9	Missense_Mutation	SNP	exonic	nonsynonymous SNV	p.P778L
SD19T1	chrX	161841410	161841410	T	A	Nhs	Missense_Mutation	SNP	exonic	nonsynonymous SNV	p.N981I
SD19T1	chrX	164280137	164280137	T	C	Pir	Silent	SNP	exonic	synonymous SNV	p.N35N
SD54T1	chr10	4561058	4561058	A	T	Ccdc170	Missense_Mutation	SNP	exonic	nonsynonymous SNV	p.M648L
SD54T1	chr10	12684569	12684569	C	A	Utrn	Silent	SNP	exonic	synonymous SNV	p.A1325A
SD54T1	chr10	17915998	17915998	A	T	Heca	Missense_Mutation	SNP	exonic	nonsynonymous SNV	p.F103L
SD54T1	chr10	20245380	20245380	C	A	Map7	Silent	SNP	exonic	synonymous SNV	p.R119R
SD54T1	chr10	21126266	21126266	T	A	Myb	Silent	SNP	exonic	synonymous SNV	p.P606P
SD54T1	chr10	21126287	21126287	T	A	Myb	Silent	SNP	exonic	synonymous SNV	p.P599P
SD54T1	chr10	24000347	24000347	C	T	Taar7b	Missense_Mutation	SNP	exonic	nonsynonymous SNV	p.H137Y
SD54T1	chr10	25171075	25171075	C	A	Akap7	Missense_Mutation	SNP	exonic	nonsynonymous SNV	p.G75C
SD54T1	chr10	27208416	27208416	A	T	Lama2	Missense_Mutation	SNP	exonic	nonsynonymous SNV	p.N919K
SD54T1	chr10	30559204	30559204	A	T	Trmt11	Missense_Mutation	SNP	exonic	nonsynonymous SNV	p.S95T
SD54T1	chr10	30566428	30566428	A	G	Trmt11	Missense_Mutation	SNP	exonic	nonsynonymous SNV	p.L28S
SD54T1	chr10	30837525	30837525	A	T	Hey2	Nonsense_Mutation	SNP	exonic	stopgain	p.L93X
SD54T1	chr10	34043790	34043790	T	A	Calhm4	Silent	SNP	exonic	synonymous SNV	p.G160G
SD54T1	chr10	40301752	40301752	G	A	Amd1	Missense_Mutation	SNP	exonic	nonsynonymous SNV	p.P36L
SD54T1	chr10	40587553	40587553	T	A	Slc22a16	Missense_Mutation	SNP	exonic	nonsynonymous SNV	p.V412E
SD54T1	chr10	42572770	42572770	C	T	Nr2e1	Silent	SNP	exonic	synonymous SNV	p.V157V
SD54T1	chr10	45354775	45354775	A	T	Bves	Missense_Mutation	SNP	exonic	nonsynonymous SNV	p.M281L
SD54T1	chr10	56161175	56161175	A	T	Tbc1d32	Missense_Mutation	SNP	exonic	nonsynonymous SNV	p.S658T
SD54T1	chr10	56198521	56198521	G	A	Tbc1d32	Missense_Mutation	SNP	exonic	nonsynonymous SNV	p.P199S
SD54T1	chr10	61342839	61342839	G	A	Pald1	Silent	SNP	exonic	synonymous SNV	p.H564H
SD54T1	chr10	61757752	61757752	G	T	Macroh2a2	Nonsense_Mutation	SNP	exonic	stopgain	p.Y48X
SD54T1	chr10	62201813	62201813	T	A	Tspan15	Missense_Mutation	SNP	exonic	nonsynonymous SNV	p.I108F
SD54T1	chr10	62760100	62760100	A	C	Ccar1	Missense_Mutation	SNP	exonic	nonsynonymous SNV	p.D697E
SD54T1	chr10	62878379	62878379	A	C	Tet1	Missense_Mutation	SNP	exonic	nonsynonymous SNV	p.S546A
SD54T1	chr10	67909530	67909530	A	T	Zfp365	Silent	SNP	exonic	synonymous SNV	p.S139S
SD54T1	chr10	75177913	75177913	T	C	Bcr	Missense_Mutation	SNP	exonic	nonsynonymous SNV	p.V1070A
SD54T1	chr10	75860129	75860129	A	G	Mif	Missense_Mutation	SNP	exonic	nonsynonymous SNV	p.S14P
SD54T1	chr10	75985940	75985940	T	C	Gm5134	Missense_Mutation	SNP	exonic	nonsynonymous SNV	p.Y203H
SD54T1	chr10	76207778	76207778	A	T	Prmt2	Missense_Mutation	SNP	exonic	nonsynonymous SNV	p.F441I
SD54T1	chr10	76499641	76499641	T	C	Mcm3ap	Missense_Mutation	SNP	exonic	nonsynonymous SNV	p.V1299A
SD54T1	chr10	77826960	77826960	C	A	Krtap10-4	Missense_Mutation	SNP	exonic	nonsynonymous SNV	p.C28F
SD54T1	chr10	78405135	78405135	C	T	Rrp1	Missense_Mutation	SNP	exonic	nonsynonymous SNV	p.D257N
SD54T1	chr10	79730932	79730932	A	G	Hcn2	Missense_Mutation	SNP	exonic	nonsynonymous SNV	p.Y481C
SD54T1	chr10	79881950	79881950	T	A	Prtn3	Missense_Mutation	SNP	exonic	nonsynonymous SNV	p.S131T
SD54T1	chr10	80017835	80017835	C	T	Arhgap45	Missense_Mutation	SNP	exonic	nonsynonymous SNV	p.S50F
SD54T1	chr10	80525273	80525273	G	T	Atp8b3	Silent	SNP	exonic	synonymous SNV	p.R910R
SD54T1	chr10	80810359	80810359	G	T	Jsrp1	Silent	SNP	exonic	synonymous SNV	p.R89R
SD54T1	chr10	81046237	81046237	G	T	Sgta	Silent	SNP	exonic	synonymous SNV	p.R302R
SD54T1	chr10	86069028	86069028	C	T	Syn3	Missense_Mutation	SNP	exonic	nonsynonymous SNV	p.E364K
SD54T1	chr10	86080223	86080223	T	A	Syn3	Missense_Mutation	SNP	exonic	nonsynonymous SNV	p.N300Y
SD54T1	chr10	90969838	90969838	A	G	Anks1b	Unknown	SNP	exonic	unknown	NA
SD54T1	chr10	99263693	99263693	T	C	Dusp6	Translation_Start_Site	SNP	exonic	startloss	p.M1?
SD54T1	chr10	111300098	111300098	T	A	Bbs10	Nonsense_Mutation	SNP	exonic	stopgain	p.C357X
SD54T1	chr10	116344024	116344024	T	A	Ptprb	Missense_Mutation	SNP	exonic	nonsynonymous SNV	p.L1162Q
SD54T1	chr10	116350085	116350085	A	G	Ptprb	Missense_Mutation	SNP	exonic	nonsynonymous SNV	p.T1395A
SD54T1	chr10	117076973	117076973	A	G	Frs2	Silent	SNP	exonic	synonymous SNV	p.T138T
SD54T1	chr10	118148099	118148099	T	A	Mdm1	Missense_Mutation	SNP	exonic	nonsynonymous SNV	p.V210E
SD54T1	chr10	123018117	123018117	A	T	Mon2	Missense_Mutation	SNP	exonic	nonsynonymous SNV	p.H956Q
SD54T1	chr10	127571502	127571502	C	G	Lrp1	Missense_Mutation	SNP	exonic	nonsynonymous SNV	p.D1857H
SD54T1	chr10	127648114	127648114	T	A	Stat6	Nonsense_Mutation	SNP	exonic	stopgain	p.Y88X
SD54T1	chr10	128210869	128210869	A	T	Spryd4	Missense_Mutation	SNP	exonic	nonsynonymous SNV	p.V203E
SD54T1	chr10	129186813	129186813	T	G	Olfr773	Missense_Mutation	SNP	exonic	nonsynonymous SNV	p.T203P
SD54T1	chr10	129625294	129625294	T	A	Olfr798	Missense_Mutation	SNP	exonic	nonsynonymous SNV	p.M256L
SD54T1	chr10	129682618	129682618	G	A	Olfr802	Silent	SNP	exonic	synonymous SNV	p.N40N
SD54T1	chr11	3516903	3516903	A	G	Selenom	Unknown	SNP	exonic	unknown	NA
SD54T1	chr11	3532793	3532793	A	T	Smtn	Missense_Mutation	SNP	exonic	nonsynonymous SNV	p.S88T
SD54T1	chr11	3907831	3907831	A	T	Slc35e4	Missense_Mutation	SNP	exonic	nonsynonymous SNV	p.V258D
SD54T1	chr11	6125449	6125449	A	G	Nudcd3	Missense_Mutation	SNP	exonic	nonsynonymous SNV	p.L254P
SD54T1	chr11	23885177	23885177	A	C	Papolg	Missense_Mutation	SNP	exonic	nonsynonymous SNV	p.I142S
SD54T1	chr11	23885216	23885216	A	T	Papolg	Missense_Mutation	SNP	exonic	nonsynonymous SNV	p.F129Y
SD54T1	chr11	30121576	30121576	G	A	Sptbn1	Missense_Mutation	SNP	exonic	nonsynonymous SNV	p.T1452I
SD54T1	chr11	31965889	31965889	A	T	4930524B15Rik	Missense_Mutation	SNP	exonic	nonsynonymous SNV	p.D77V
SD54T1	chr11	32216020	32216020	A	G	Rhbdf1	Silent	SNP	exonic	synonymous SNV	p.A54A
SD54T1	chr11	32821904	32821904	A	T	Smim23	Missense_Mutation	SNP	exonic	nonsynonymous SNV	p.V54E
SD54T1	chr11	42175909	42175909	A	T	Gabra1	Silent	SNP	exonic	synonymous SNV	p.G59G
SD54T1	chr11	43444793	43444793	A	G	Slu7	Missense_Mutation	SNP	exonic	nonsynonymous SNV	p.Y452C
SD54T1	chr11	43835504	43835504	A	G	Adra1b	Silent	SNP	exonic	synonymous SNV	p.C195C
SD54T1	chr11	46405007	46405007	G	T	Fam71b	Missense_Mutation	SNP	exonic	nonsynonymous SNV	p.D69Y
SD54T1	chr11	49459794	49459794	T	A	Olfr1387	Silent	SNP	exonic	synonymous SNV	p.T38T
SD54T1	chr11	49644287	49644287	G	A	Flt4	Missense_Mutation	SNP	exonic	nonsynonymous SNV	p.E1181K
SD54T1	chr11	50170723	50170723	A	G	Tbc1d9b	Silent	SNP	exonic	synonymous SNV	p.T1019T
SD54T1	chr11	50985288	50985288	G	T	Olfr1377	Missense_Mutation	SNP	exonic	nonsynonymous SNV	p.D196Y
SD54T1	chr11	51576898	51576898	A	T	Col23a1	Silent	SNP	exonic	synonymous SNV	p.G488G
SD54T1	chr11	53267003	53267003	A	G	Hspa4	Missense_Mutation	SNP	exonic	nonsynonymous SNV	p.L591P
SD54T1	chr11	53283658	53283658	A	G	Hspa4	Silent	SNP	exonic	synonymous SNV	p.A178A
SD54T1	chr11	55267664	55267664	A	T	Fat2	Missense_Mutation	SNP	exonic	nonsynonymous SNV	p.H3409Q
SD54T1	chr11	55399310	55399310	A	T	Sparc	Missense_Mutation	SNP	exonic	nonsynonymous SNV	p.L154Q
SD54T1	chr11	59042249	59042249	A	G	Obscn	Missense_Mutation	SNP	exonic	nonsynonymous SNV	p.L4767P
SD54T1	chr11	59078208	59078208	A	T	Obscn	Missense_Mutation	SNP	exonic	nonsynonymous SNV	p.V2522D
SD54T1	chr11	59571085	59571085	G	A	Olfr222	Silent	SNP	exonic	synonymous SNV	p.I218I
SD54T1	chr11	61161378	61161378	A	T	Usp22	Nonsense_Mutation	SNP	exonic	stopgain	p.Y258X
SD54T1	chr11	63151254	63151254	T	C	Pmp22	Missense_Mutation	SNP	exonic	nonsynonymous SNV	p.L37P
SD54T1	chr11	66130607	66130607	A	C	Dnah9	Missense_Mutation	SNP	exonic	nonsynonymous SNV	p.I529S
SD54T1	chr11	67202460	67202460	G	A	Myh1	Missense_Mutation	SNP	exonic	nonsynonymous SNV	p.V126I
SD54T1	chr11	67209147	67209147	G	T	Myh1	Missense_Mutation	SNP	exonic	nonsynonymous SNV	p.A628S
SD54T1	chr11	67369319	67369319	A	T	Myh13	Missense_Mutation	SNP	exonic	nonsynonymous SNV	p.D1861V
SD54T1	chr11	68829920	68829920	A	G	Ndel1	Silent	SNP	exonic	synonymous SNV	p.H146H
SD54T1	chr11	72538368	72538368	A	G	Spns3	Missense_Mutation	SNP	exonic	nonsynonymous SNV	p.S197P
SD54T1	chr11	73240566	73240566	A	G	Trpv1	Missense_Mutation	SNP	exonic	nonsynonymous SNV	p.Y310C
SD54T1	chr11	73425356	73425356	A	T	Olfr378	Missense_Mutation	SNP	exonic	nonsynonymous SNV	p.L209H
SD54T1	chr11	78216233	78216233	A	T	Supt6	Missense_Mutation	SNP	exonic	nonsynonymous SNV	p.V1249E
SD54T1	chr11	78940086	78940086	G	A	Nos2	Missense_Mutation	SNP	exonic	nonsynonymous SNV	p.G252D
SD54T1	chr11	81968179	81968179	G	A	Asic2	Silent	SNP	exonic	synonymous SNV	p.D2D
SD54T1	chr11	82434512	82434512	A	T	Tmem132e	Missense_Mutation	SNP	exonic	nonsynonymous SNV	p.T113S
SD54T1	chr11	83186682	83186682	G	A	Slfn4	Missense_Mutation	SNP	exonic	nonsynonymous SNV	p.E99K
SD54T1	chr11	83444224	83444224	A	T	Mmp28	Missense_Mutation	SNP	exonic	nonsynonymous SNV	p.D329E
SD54T1	chr11	87514007	87514007	A	T	Tex14	Missense_Mutation	SNP	exonic	nonsynonymous SNV	p.T594S
SD54T1	chr11	87796251	87796251	A	T	Mpo	Missense_Mutation	SNP	exonic	nonsynonymous SNV	p.I208F
SD54T1	chr11	87810367	87810367	A	G	Lpo	Missense_Mutation	SNP	exonic	nonsynonymous SNV	p.I421T
SD54T1	chr11	90673693	90673693	A	G	Tom1l1	Missense_Mutation	SNP	exonic	nonsynonymous SNV	p.S156P
SD54T1	chr11	94122775	94122775	T	C	Spag9	Missense_Mutation	SNP	exonic	nonsynonymous SNV	p.S1145P
SD54T1	chr11	94669596	94669596	G	A	Xylt2	Silent	SNP	exonic	synonymous SNV	p.Y284Y
SD54T1	chr11	94968098	94968098	A	T	Hils1	Missense_Mutation	SNP	exonic	nonsynonymous SNV	p.H73L
SD54T1	chr11	95303308	95303308	A	T	Kat7	Missense_Mutation	SNP	exonic	nonsynonymous SNV	p.D55E
SD54T1	chr11	96289481	96289481	G	A	Hoxb7	Missense_Mutation	SNP	exonic	nonsynonymous SNV	p.E169K
SD54T1	chr11	97240970	97240970	G	A	Npepps	Missense_Mutation	SNP	exonic	nonsynonymous SNV	p.H353Y
SD54T1	chr11	99772328	99772328	G	A	Gm11595	Silent	SNP	exonic	synonymous SNV	p.R175R
SD54T1	chr11	101166459	101166459	G	A	Plekhh3	Missense_Mutation	SNP	exonic	nonsynonymous SNV	p.T324I
SD54T1	chr11	102061905	102061905	A	G	Mpp2	Silent	SNP	exonic	synonymous SNV	p.N345N
SD54T1	chr11	102469581	102469581	A	C	Itga2b	Silent	SNP	exonic	synonymous SNV	p.G44G
SD54T1	chr11	102481649	102481649	A	G	Gpatch8	Silent	SNP	exonic	synonymous SNV	p.N354N
SD54T1	chr11	102686491	102686491	A	G	Ccdc43	Missense_Mutation	SNP	exonic	nonsynonymous SNV	p.F163L
SD54T1	chr11	102690336	102690336	T	C	Ccdc43	Missense_Mutation	SNP	exonic	nonsynonymous SNV	p.D96G
SD54T1	chr11	104632191	104632191	A	T	Itgb3	Silent	SNP	exonic	synonymous SNV	p.S60S
SD54T1	chr11	106026788	106026788	G	A	Kcnh6	Missense_Mutation	SNP	exonic	nonsynonymous SNV	p.S769N
SD54T1	chr11	107178597	107178597	G	T	Nol11	Silent	SNP	exonic	synonymous SNV	p.S304S
SD54T1	chr11	110031580	110031580	G	A	Abca8a	Silent	SNP	exonic	synonymous SNV	p.D1391D
SD54T1	chr11	113659269	113659269	A	G	Cog1	Silent	SNP	exonic	synonymous SNV	p.R835R
SD54T1	chr11	116354696	116354696	A	T	Rnf157	Missense_Mutation	SNP	exonic	nonsynonymous SNV	p.C298S
SD54T1	chr11	117785245	117785245	A	T	Tmc8	Missense_Mutation	SNP	exonic	nonsynonymous SNV	p.H301L
SD54T1	chr11	119028354	119028354	A	G	Cbx2	Silent	SNP	exonic	synonymous SNV	p.R248R
SD54T1	chr11	120346967	120346967	G	T	Actg1	Missense_Mutation	SNP	exonic	nonsynonymous SNV	p.T249N
SD54T1	chr11	121160430	121160430	A	T	Uts2r	Missense_Mutation	SNP	exonic	nonsynonymous SNV	p.D40V
SD54T1	chr12	3617663	3617663	T	A	Dtnb	Nonsense_Mutation	SNP	exonic	stopgain	p.C140X
SD54T1	chr12	11458299	11458299	G	A	Rad51ap2	Missense_Mutation	SNP	exonic	nonsynonymous SNV	p.E741K
SD54T1	chr12	16724883	16724883	A	G	Greb1	Missense_Mutation	SNP	exonic	nonsynonymous SNV	p.F171S
SD54T1	chr12	33038904	33038904	T	A	Cdhr3	Missense_Mutation	SNP	exonic	nonsynonymous SNV	p.M760L
SD54T1	chr12	35133360	35133360	T	A	Snx13	Missense_Mutation	SNP	exonic	nonsynonymous SNV	p.S761T
SD54T1	chr12	35504587	35504587	A	T	Ahr	Missense_Mutation	SNP	exonic	nonsynonymous SNV	p.V394E
SD54T1	chr12	38136632	38136632	T	A	Dgkb	Missense_Mutation	SNP	exonic	nonsynonymous SNV	p.V260E
SD54T1	chr12	65012883	65012883	T	C	Togaram1	Missense_Mutation	SNP	exonic	nonsynonymous SNV	p.S1500P
SD54T1	chr12	76239500	76239500	T	G	Tex21	Missense_Mutation	SNP	exonic	nonsynonymous SNV	p.D75A
SD54T1	chr12	83773876	83773876	T	A	Papln	Missense_Mutation	SNP	exonic	nonsynonymous SNV	p.L174Q
SD54T1	chr12	84384293	84384293	G	A	Entpd5	Missense_Mutation	SNP	exonic	nonsynonymous SNV	p.A270V
SD54T1	chr12	84920691	84920691	A	T	Arel1	Silent	SNP	exonic	synonymous SNV	p.T786T
SD54T1	chr12	84934714	84934714	A	T	Arel1	Missense_Mutation	SNP	exonic	nonsynonymous SNV	p.F230I
SD54T1	chr12	98275804	98275804	C	T	Gpr65	Silent	SNP	exonic	synonymous SNV	p.L239L
SD54T1	chr12	100119167	100119167	C	T	Psmc1	Silent	SNP	exonic	synonymous SNV	p.D261D
SD54T1	chr12	103142052	103142052	T	C	Unc79	Silent	SNP	exonic	synonymous SNV	p.S2090S
SD54T1	chr12	104151849	104151849	T	C	Serpina3c	Missense_Mutation	SNP	exonic	nonsynonymous SNV	p.S77G
SD54T1	chr12	110627994	110627994	T	C	Dync1h1	Missense_Mutation	SNP	exonic	nonsynonymous SNV	p.F1285L
SD54T1	chr12	110868947	110868947	G	C	Zfp839	Missense_Mutation	SNP	exonic	nonsynonymous SNV	p.V803L
SD54T1	chr12	111629108	111629108	T	C	Mark3	Silent	SNP	exonic	synonymous SNV	p.S270S
SD54T1	chr12	113052280	113052280	T	C	Pacs2	Missense_Mutation	SNP	exonic	nonsynonymous SNV	p.V234A
SD54T1	chr12	113075323	113075323	T	C	Tex22	Missense_Mutation	SNP	exonic	nonsynonymous SNV	p.W15R
SD54T1	chr12	113163246	113163246	T	C	Tedc1	Missense_Mutation	SNP	exonic	nonsynonymous SNV	p.V376A
SD54T1	chr12	117874722	117874722	T	A	Cdca7l	Silent	SNP	exonic	synonymous SNV	p.S309S
SD54T1	chr12	118254528	118254528	G	A	Sp4	Silent	SNP	exonic	synonymous SNV	p.H659H
SD54T1	chr12	119163136	119163136	G	A	Itgb8	Missense_Mutation	SNP	exonic	nonsynonymous SNV	p.A762V
SD54T1	chr13	3576360	3576360	T	C	Tasor2	Missense_Mutation	SNP	exonic	nonsynonymous SNV	p.K1087E
SD54T1	chr13	3590329	3590329	A	C	Tasor2	Silent	SNP	exonic	synonymous SNV	p.G269G
SD54T1	chr13	8890374	8890374	T	A	Idi1	Missense_Mutation	SNP	exonic	nonsynonymous SNV	p.D197E
SD54T1	chr13	12291707	12291707	T	A	Actn2	Missense_Mutation	SNP	exonic	nonsynonymous SNV	p.I354F
SD54T1	chr13	13490045	13490045	A	G	Nid1	Missense_Mutation	SNP	exonic	nonsynonymous SNV	p.D800G
SD54T1	chr13	13638226	13638226	T	C	Lyst	Silent	SNP	exonic	synonymous SNV	p.T1074T
SD54T1	chr13	18811634	18811634	T	A	Vps41	Missense_Mutation	SNP	exonic	nonsynonymous SNV	p.L212H
SD54T1	chr13	21073071	21073071	T	A	Olfr1370	Missense_Mutation	SNP	exonic	nonsynonymous SNV	p.T77S
SD54T1	chr13	21717917	21717917	A	G	H3c10	Missense_Mutation	SNP	exonic	nonsynonymous SNV	p.S87G
SD54T1	chr13	23752730	23752730	T	A	H3c2	Silent	SNP	exonic	synonymous SNV	p.R117R
SD54T1	chr13	24044325	24044325	T	A	Carmil1	Missense_Mutation	SNP	exonic	nonsynonymous SNV	p.H952L
SD54T1	chr13	24081972	24081972	G	A	Carmil1	Missense_Mutation	SNP	exonic	nonsynonymous SNV	p.A675V
SD54T1	chr13	30751752	30751752	T	C	Irf4	Silent	SNP	exonic	synonymous SNV	p.L97L
SD54T1	chr13	34884315	34884315	T	G	Prpf4b	Missense_Mutation	SNP	exonic	nonsynonymous SNV	p.S376A
SD54T1	chr13	44902816	44902816	C	A	Jarid2	Silent	SNP	exonic	synonymous SNV	p.A327A
SD54T1	chr13	45567153	45567153	A	T	Atxn1	Missense_Mutation	SNP	exonic	nonsynonymous SNV	p.V422E
SD54T1	chr13	46785288	46785288	G	A	Kif13a	Silent	SNP	exonic	synonymous SNV	p.T1060T
SD54T1	chr13	49076142	49076142	T	C	Wnk2	Missense_Mutation	SNP	exonic	nonsynonymous SNV	p.T969A
SD54T1	chr13	49231142	49231142	T	C	Susd3	Silent	SNP	exonic	synonymous SNV	p.P205P
SD54T1	chr13	49704864	49704864	A	T	Iars	Missense_Mutation	SNP	exonic	nonsynonymous SNV	p.K382M
SD54T1	chr13	54053544	54053544	A	T	Drd1	Missense_Mutation	SNP	exonic	nonsynonymous SNV	p.I217N
SD54T1	chr13	54093066	54093066	C	T	Sfxn1	Silent	SNP	exonic	synonymous SNV	p.N192N
SD54T1	chr13	54717644	54717644	T	C	Cdhr2	Missense_Mutation	SNP	exonic	nonsynonymous SNV	p.F177S
SD54T1	chr13	55291206	55291206	T	A	Nsd1	Missense_Mutation	SNP	exonic	nonsynonymous SNV	p.I1682N
SD54T1	chr13	55721725	55721725	T	A	Txndc15	Missense_Mutation	SNP	exonic	nonsynonymous SNV	p.D230E
SD54T1	chr13	56176272	56176272	T	C	Tifab	Silent	SNP	exonic	synonymous SNV	p.G119G
SD54T1	chr13	59715348	59715348	G	A	Spata31d1b	Silent	SNP	exonic	synonymous SNV	p.E103E
SD54T1	chr13	59756906	59756906	A	T	Isca1	Missense_Mutation	SNP	exonic	nonsynonymous SNV	p.N113K
SD54T1	chr13	63513739	63513739	A	T	Ptch1	Missense_Mutation	SNP	exonic	nonsynonymous SNV	p.V1143E
SD54T1	chr13	69813761	69813761	T	C	Med10	Silent	SNP	exonic	synonymous SNV	p.A88A
SD54T1	chr13	70604601	70604601	A	T	Ice1	Missense_Mutation	SNP	exonic	nonsynonymous SNV	p.L1122Q
SD54T1	chr13	70738849	70738849	T	C	Adamts16	Missense_Mutation	SNP	exonic	nonsynonymous SNV	p.E972G
SD54T1	chr13	73700532	73700532	T	C	Slc6a19	Silent	SNP	exonic	synonymous SNV	p.K34K
SD54T1	chr13	81528758	81528758	T	C	Adgrv1	Missense_Mutation	SNP	exonic	nonsynonymous SNV	p.S1985G
SD54T1	chr13	91022572	91022572	G	A	Atg10	Nonsense_Mutation	SNP	exonic	stopgain	p.Q146X
SD54T1	chr13	92661111	92661111	T	A	Serinc5	Missense_Mutation	SNP	exonic	nonsynonymous SNV	p.F41I
SD54T1	chr13	97181928	97181928	C	T	Hexb	Silent	SNP	exonic	synonymous SNV	p.T308T
SD54T1	chr13	97246725	97246725	T	A	Enc1	Missense_Mutation	SNP	exonic	nonsynonymous SNV	p.V581D
SD54T1	chr13	100161629	100161629	A	T	Naip2	Missense_Mutation	SNP	exonic	nonsynonymous SNV	p.I633N
SD54T1	chr13	113934071	113934071	T	A	Arl15	Missense_Mutation	SNP	exonic	nonsynonymous SNV	p.S67R
SD54T1	chr13	117267522	117267522	T	A	Emb	Missense_Mutation	SNP	exonic	nonsynonymous SNV	p.I270K
SD54T1	chr14	7089935	7089935	A	G	Gm3696	Silent	SNP	exonic	synonymous SNV	p.T49T
SD54T1	chr14	7090713	7090713	C	T	Gm3696	Missense_Mutation	SNP	exonic	nonsynonymous SNV	p.G34R
SD54T1	chr14	7905718	7905718	T	C	Flnb	Missense_Mutation	SNP	exonic	nonsynonymous SNV	p.V1156A
SD54T1	chr14	7919117	7919117	T	C	Flnb	Silent	SNP	exonic	synonymous SNV	p.G1623G
SD54T1	chr14	16412160	16412160	T	C	Top2b	Silent	SNP	exonic	synonymous SNV	p.I932I
SD54T1	chr14	17963156	17963156	A	G	Thrb	Missense_Mutation	SNP	exonic	nonsynonymous SNV	p.K40E
SD54T1	chr14	18030338	18030338	T	C	Thrb	Missense_Mutation	SNP	exonic	nonsynonymous SNV	p.S375P
SD54T1	chr14	20464901	20464901	A	G	Anxa7	Missense_Mutation	SNP	exonic	nonsynonymous SNV	p.S158P
SD54T1	chr14	20696356	20696356	A	G	Fut11	Missense_Mutation	SNP	exonic	nonsynonymous SNV	p.N422S
SD54T1	chr14	29022159	29022159	A	T	Lrtm1	Missense_Mutation	SNP	exonic	nonsynonymous SNV	p.I195F
SD54T1	chr14	30891765	30891765	T	C	Itih4	Missense_Mutation	SNP	exonic	nonsynonymous SNV	p.I313T
SD54T1	chr14	31256217	31256217	T	A	Bap1	Silent	SNP	exonic	synonymous SNV	p.V346V
SD54T1	chr14	33622527	33622527	A	G	Ptpn20	Missense_Mutation	SNP	exonic	nonsynonymous SNV	p.Q136R
SD54T1	chr14	35569680	35569680	T	A	Grid1	Missense_Mutation	SNP	exonic	nonsynonymous SNV	p.V848E
SD54T1	chr14	36096512	36096512	A	C	4930474N05Rik	Missense_Mutation	SNP	exonic	nonsynonymous SNV	p.M156L
SD54T1	chr14	37057350	37057350	G	A	Lrit1	Missense_Mutation	SNP	exonic	nonsynonymous SNV	p.R80K
SD54T1	chr14	44853312	44853312	A	T	Ptgdr	Missense_Mutation	SNP	exonic	nonsynonymous SNV	p.L330I
SD54T1	chr14	47289641	47289641	T	C	Socs4	Missense_Mutation	SNP	exonic	nonsynonymous SNV	p.V11A
SD54T1	chr14	47380110	47380110	T	C	Lgals3	Missense_Mutation	SNP	exonic	nonsynonymous SNV	p.W26R
SD54T1	chr14	47529459	47529459	T	A	Fbxo34	Missense_Mutation	SNP	exonic	nonsynonymous SNV	p.L143Q
SD54T1	chr14	48512119	48512119	A	G	Tmem260	Missense_Mutation	SNP	exonic	nonsynonymous SNV	p.R692G
SD54T1	chr14	49895062	49895062	C	T	Olfr722	Missense_Mutation	SNP	exonic	nonsynonymous SNV	p.V247M
SD54T1	chr14	49895229	49895229	T	C	Olfr722	Missense_Mutation	SNP	exonic	nonsynonymous SNV	p.D191G
SD54T1	chr14	49929209	49929209	T	G	Olfr723	Missense_Mutation	SNP	exonic	nonsynonymous SNV	p.M112L
SD54T1	chr14	50238056	50238056	G	T	Olfr731	Silent	SNP	exonic	synonymous SNV	p.T276T
SD54T1	chr14	51889870	51889870	T	A	Mettl17	Missense_Mutation	SNP	exonic	nonsynonymous SNV	p.V296E
SD54T1	chr14	54919968	54919968	T	A	Efs	Silent	SNP	exonic	synonymous SNV	p.L295L
SD54T1	chr14	55021085	55021085	T	G	Ngdn	Missense_Mutation	SNP	exonic	nonsynonymous SNV	p.L59R
SD54T1	chr14	55772736	55772736	T	A	Adcy4	Silent	SNP	exonic	synonymous SNV	p.S696S
SD54T1	chr14	60970991	60970991	T	C	Tnfrsf19	Silent	SNP	exonic	synonymous SNV	p.L360L
SD54T1	chr14	63496005	63496005	C	T	Tdh	Missense_Mutation	SNP	exonic	nonsynonymous SNV	p.D145N
SD54T1	chr14	65856442	65856442	T	A	Ccdc25	Missense_Mutation	SNP	exonic	nonsynonymous SNV	p.V88D
SD54T1	chr14	70579721	70579721	T	C	Nudt18	Missense_Mutation	SNP	exonic	nonsynonymous SNV	p.L197P
SD54T1	chr14	70895844	70895844	T	C	Gfra2	Missense_Mutation	SNP	exonic	nonsynonymous SNV	p.V38A
SD54T1	chr14	99101270	99101270	T	C	Pibf1	Missense_Mutation	SNP	exonic	nonsynonymous SNV	p.I74T
SD54T1	chr14	103083057	103083057	A	T	Fbxl3	Missense_Mutation	SNP	exonic	nonsynonymous SNV	p.L318Q
SD54T1	chr14	103695188	103695188	C	A	Slain1	Missense_Mutation	SNP	exonic	nonsynonymous SNV	p.P403T
SD54T1	chr14	117435875	117435875	C	A	Gpc6	Missense_Mutation	SNP	exonic	nonsynonymous SNV	p.H181Q
SD54T1	chr14	118039675	118039675	T	G	Dct	Missense_Mutation	SNP	exonic	nonsynonymous SNV	p.R266S
SD54T1	chr14	118922637	118922637	T	C	Dzip1	Missense_Mutation	SNP	exonic	nonsynonymous SNV	p.D53G
SD54T1	chr14	120325338	120325338	T	A	Mbnl2	Missense_Mutation	SNP	exonic	nonsynonymous SNV	p.C34S
SD54T1	chr14	121271885	121271885	C	A	Farp1	Missense_Mutation	SNP	exonic	nonsynonymous SNV	p.P707Q
SD54T1	chr14	122371387	122371387	T	C	Clybl	Silent	SNP	exonic	synonymous SNV	p.S130S
SD54T1	chr15	4904215	4904215	T	C	Mroh2b	Silent	SNP	exonic	synonymous SNV	p.H82H
SD54T1	chr15	4944289	4944289	A	T	Mroh2b	Silent	SNP	exonic	synonymous SNV	p.T1096T
SD54T1	chr15	6770145	6770145	A	G	Rictor	Missense_Mutation	SNP	exonic	nonsynonymous SNV	p.N414S
SD54T1	chr15	8187543	8187543	T	C	Cplane1	Silent	SNP	exonic	synonymous SNV	p.P748P
SD54T1	chr15	25799416	25799416	A	G	Myo10	Missense_Mutation	SNP	exonic	nonsynonymous SNV	p.N609S
SD54T1	chr15	28401810	28401810	T	C	Dnah5	Silent	SNP	exonic	synonymous SNV	p.N3372N
SD54T1	chr15	34505111	34505111	T	C	Pop1	Silent	SNP	exonic	synonymous SNV	p.L155L
SD54T1	chr15	35883026	35883026	T	A	Vps13b	Silent	SNP	exonic	synonymous SNV	p.S3105S
SD54T1	chr15	37328247	37328247	T	A	Grhl2	Missense_Mutation	SNP	exonic	nonsynonymous SNV	p.N372K
SD54T1	chr15	38673911	38673911	T	A	Atp6v1c1	Missense_Mutation	SNP	exonic	nonsynonymous SNV	p.D49E
SD54T1	chr15	39454367	39454367	T	A	Rims2	Missense_Mutation	SNP	exonic	nonsynonymous SNV	p.V614E
SD54T1	chr15	59335160	59335160	T	C	Washc5	Missense_Mutation	SNP	exonic	nonsynonymous SNV	p.H1088R
SD54T1	chr15	64704169	64704169	T	C	Adcy8	Silent	SNP	exonic	synonymous SNV	p.G1013G
SD54T1	chr15	69049438	69049438	C	T	Khdrbs3	Silent	SNP	exonic	synonymous SNV	p.N289N
SD54T1	chr15	72513035	72513035	T	A	Kcnk9	Missense_Mutation	SNP	exonic	nonsynonymous SNV	p.H98L
SD54T1	chr15	73527985	73527985	A	G	Dennd3	Silent	SNP	exonic	synonymous SNV	p.R233R
SD54T1	chr15	74606419	74606419	C	T	Mroh4	Missense_Mutation	SNP	exonic	nonsynonymous SNV	p.V945M
SD54T1	chr15	74671642	74671642	T	C	Arc	Missense_Mutation	SNP	exonic	nonsynonymous SNV	p.N244S
SD54T1	chr15	76329069	76329069	C	T	Exosc4	Silent	SNP	exonic	synonymous SNV	p.L71L
SD54T1	chr15	76329477	76329477	G	A	Exosc4	Missense_Mutation	SNP	exonic	nonsynonymous SNV	p.G167D
SD54T1	chr15	76639537	76639537	T	C	Tonsl	Missense_Mutation	SNP	exonic	nonsynonymous SNV	p.S59G
SD54T1	chr15	76911396	76911396	A	G	Zfp647	Missense_Mutation	SNP	exonic	nonsynonymous SNV	p.S355P
SD54T1	chr15	78777510	78777510	A	T	Card10	Missense_Mutation	SNP	exonic	nonsynonymous SNV	p.I977N
SD54T1	chr15	81777049	81777049	T	A	Zc3h7b	Missense_Mutation	SNP	exonic	nonsynonymous SNV	p.L363H
SD54T1	chr15	83872216	83872216	T	C	Efcab6	Missense_Mutation	SNP	exonic	nonsynonymous SNV	p.K470E
SD54T1	chr15	84766339	84766339	A	T	Arhgap8	Missense_Mutation	SNP	exonic	nonsynonymous SNV	p.R233S
SD54T1	chr15	85897071	85897071	T	A	Trmu	Missense_Mutation	SNP	exonic	nonsynonymous SNV	p.I383N
SD54T1	chr15	85939136	85939136	G	A	Celsr1	Silent	SNP	exonic	synonymous SNV	p.C1690C
SD54T1	chr15	89306673	89306673	A	G	Sbf1	Silent	SNP	exonic	synonymous SNV	p.L231L
SD54T1	chr15	89387927	89387927	T	C	Klhdc7b	Missense_Mutation	SNP	exonic	nonsynonymous SNV	p.L1004P
SD54T1	chr15	89841626	89841626	A	G	Syt10	Silent	SNP	exonic	synonymous SNV	p.G48G
SD54T1	chr15	92757747	92757747	T	A	Pdzrn4	Missense_Mutation	SNP	exonic	nonsynonymous SNV	p.L268Q
SD54T1	chr15	96418451	96418451	A	T	Scaf11	Missense_Mutation	SNP	exonic	nonsynonymous SNV	p.N1077K
SD54T1	chr15	97694169	97694169	G	A	Rpap3	Missense_Mutation	SNP	exonic	nonsynonymous SNV	p.T202I
SD54T1	chr15	97745592	97745592	T	A	Rapgef3	Missense_Mutation	SNP	exonic	nonsynonymous SNV	p.N896Y
SD54T1	chr15	97757394	97757394	T	C	Rapgef3	Missense_Mutation	SNP	exonic	nonsynonymous SNV	p.S480G
SD54T1	chr15	98647193	98647193	A	G	Ddx23	Silent	SNP	exonic	synonymous SNV	p.D677D
SD54T1	chr15	99603747	99603747	A	G	Aqp6	Missense_Mutation	SNP	exonic	nonsynonymous SNV	p.N229D
SD54T1	chr15	99631213	99631213	A	G	Racgap1	Missense_Mutation	SNP	exonic	nonsynonymous SNV	p.S260P
SD54T1	chr15	100528455	100528455	A	T	Tfcp2	Missense_Mutation	SNP	exonic	nonsynonymous SNV	p.C72S
SD54T1	chr15	101571659	101571659	G	A	Krt75	Silent	SNP	exonic	synonymous SNV	p.F254F
SD54T1	chr15	103533470	103533470	T	C	Ppp1r1a	Missense_Mutation	SNP	exonic	nonsynonymous SNV	p.N57S
SD54T1	chr16	4482559	4482559	T	A	Srl	Missense_Mutation	SNP	exonic	nonsynonymous SNV	p.I445F
SD54T1	chr16	5245375	5245375	T	C	Eef2kmt	Silent	SNP	exonic	synonymous SNV	p.G300G
SD54T1	chr16	8698844	8698844	A	G	Usp7	Missense_Mutation	SNP	exonic	nonsynonymous SNV	p.V528A
SD54T1	chr16	10421316	10421316	T	C	Nubp1	Silent	SNP	exonic	synonymous SNV	p.G232G
SD54T1	chr16	10576522	10576522	T	C	Clec16a	Missense_Mutation	SNP	exonic	nonsynonymous SNV	p.L248P
SD54T1	chr16	10784260	10784260	G	A	Socs1	Silent	SNP	exonic	synonymous SNV	p.Y204Y
SD54T1	chr16	14396383	14396383	G	A	Abcc1	Silent	SNP	exonic	synonymous SNV	p.T174T
SD54T1	chr16	17389434	17389434	G	A	Pi4ka	Silent	SNP	exonic	synonymous SNV	p.C2C
SD54T1	chr16	20502639	20502639	T	C	Eif2b5	Missense_Mutation	SNP	exonic	nonsynonymous SNV	p.V314A
SD54T1	chr16	21981361	21981361	A	T	Liph	Nonsense_Mutation	SNP	exonic	stopgain	p.Y167X
SD54T1	chr16	22250978	22250978	A	G	Tra2b	Silent	SNP	exonic	synonymous SNV	p.A175A
SD54T1	chr16	22254418	22254418	A	T	Tra2b	Missense_Mutation	SNP	exonic	nonsynonymous SNV	p.V108D
SD54T1	chr16	22481971	22481971	T	G	Dgkg	Missense_Mutation	SNP	exonic	nonsynonymous SNV	p.M674L
SD54T1	chr16	22588394	22588394	A	T	Dgkg	Missense_Mutation	SNP	exonic	nonsynonymous SNV	p.L147Q
SD54T1	chr16	23321348	23321348	T	C	St6gal1	Silent	SNP	exonic	synonymous SNV	p.L90L
SD54T1	chr16	23612963	23612963	T	A	Rtp4	Missense_Mutation	SNP	exonic	nonsynonymous SNV	p.S82T
SD54T1	chr16	24889915	24889915	T	C	Lpp	Missense_Mutation	SNP	exonic	nonsynonymous SNV	p.F332L
SD54T1	chr16	32273967	32273967	A	T	Smco1	Missense_Mutation	SNP	exonic	nonsynonymous SNV	p.H152L
SD54T1	chr16	34205233	34205233	G	A	Kalrn	Missense_Mutation	SNP	exonic	nonsynonymous SNV	p.T1206M
SD54T1	chr16	34235318	34235318	A	C	Kalrn	Missense_Mutation	SNP	exonic	nonsynonymous SNV	p.L877R
SD54T1	chr16	37134378	37134378	A	T	Stxbp5l	Missense_Mutation	SNP	exonic	nonsynonymous SNV	p.S857T
SD54T1	chr16	38603490	38603490	C	T	Arhgap31	Missense_Mutation	SNP	exonic	nonsynonymous SNV	p.S738N
SD54T1	chr16	38609327	38609327	A	G	Arhgap31	Silent	SNP	exonic	synonymous SNV	p.G395G
SD54T1	chr16	44736067	44736067	A	G	Nepro	Silent	SNP	exonic	synonymous SNV	p.R529R
SD54T1	chr16	45250472	45250472	G	T	Btla	Nonsense_Mutation	SNP	exonic	stopgain	p.E266X
SD54T1	chr16	45772149	45772149	T	C	Phldb2	Missense_Mutation	SNP	exonic	nonsynonymous SNV	p.S873G
SD54T1	chr16	48289145	48289145	G	T	Dppa4	Silent	SNP	exonic	synonymous SNV	p.L83L
SD54T1	chr16	48514732	48514732	T	C	Morc1	Missense_Mutation	SNP	exonic	nonsynonymous SNV	p.I440T
SD54T1	chr16	59314636	59314636	A	T	Olfr204	Missense_Mutation	SNP	exonic	nonsynonymous SNV	p.M257K
SD54T1	chr16	88506217	88506217	T	A	Cldn17	Missense_Mutation	SNP	exonic	nonsynonymous SNV	p.D208V
SD54T1	chr16	89570898	89570898	A	G	Krtap11-1	Missense_Mutation	SNP	exonic	nonsynonymous SNV	p.S78P
SD54T1	chr16	90247663	90247663	A	G	Scaf4	Silent	SNP	exonic	synonymous SNV	p.G593G
SD54T1	chr16	95719042	95719042	C	T	Ets2	Silent	SNP	exonic	synonymous SNV	p.Y437Y
SD54T1	chr16	97056691	97056691	A	T	Dscam	Missense_Mutation	SNP	exonic	nonsynonymous SNV	p.S40T
SD54T1	chr17	3450316	3450316	T	C	Tiam2	Missense_Mutation	SNP	exonic	nonsynonymous SNV	p.Y891H
SD54T1	chr17	7288958	7288958	T	A	Rps6ka2	Missense_Mutation	SNP	exonic	nonsynonymous SNV	p.I459N
SD54T1	chr17	8436148	8436148	T	A	T	Missense_Mutation	SNP	exonic	nonsynonymous SNV	p.I170N
SD54T1	chr17	18066610	18066610	A	G	Vmn2r124	Missense_Mutation	SNP	exonic	nonsynonymous SNV	p.E544G
SD54T1	chr17	18928890	18928890	T	C	Vmn2r97	Missense_Mutation	SNP	exonic	nonsynonymous SNV	p.L180P
SD54T1	chr17	19611648	19611648	T	C	Vmn2r101	Silent	SNP	exonic	synonymous SNV	p.C635C
SD54T1	chr17	23477744	23477745	TT	-	Vmn2r117	Frame_Shift_Del	INDEL	exonic	frameshift deletion	p.E231Dfs*26
SD54T1	chr17	23945386	23945386	G	A	Sbp	Missense_Mutation	SNP	exonic	nonsynonymous SNV	p.D181N
SD54T1	chr17	24088172	24088172	G	A	Pdpk1	Missense_Mutation	SNP	exonic	nonsynonymous SNV	p.S395F
SD54T1	chr17	24163318	24163318	A	T	Amdhd2	Missense_Mutation	SNP	exonic	nonsynonymous SNV	p.V33E
SD54T1	chr17	24215964	24215964	A	T	Tedc2	Missense_Mutation	SNP	exonic	nonsynonymous SNV	p.D402E
SD54T1	chr17	24224267	24224267	A	T	Ccnf	Missense_Mutation	SNP	exonic	nonsynonymous SNV	p.D655E
SD54T1	chr17	24385868	24385868	C	T	Abca3	Missense_Mutation	SNP	exonic	nonsynonymous SNV	p.H650Y
SD54T1	chr17	25080479	25080479	T	A	Tmem204	Missense_Mutation	SNP	exonic	nonsynonymous SNV	p.N22I
SD54T1	chr17	25726540	25726540	A	G	Chtf18	Silent	SNP	exonic	synonymous SNV	p.D143D
SD54T1	chr17	25747004	25747004	T	A	Mslnl	Missense_Mutation	SNP	exonic	nonsynonymous SNV	p.D617E
SD54T1	chr17	27884100	27884100	T	C	Uhrf1bp1	Silent	SNP	exonic	synonymous SNV	p.H369H
SD54T1	chr17	27890073	27890073	T	C	Uhrf1bp1	Missense_Mutation	SNP	exonic	nonsynonymous SNV	p.S1089P
SD54T1	chr17	28672737	28672737	A	T	Slc26a8	Missense_Mutation	SNP	exonic	nonsynonymous SNV	p.I146N
SD54T1	chr17	28806886	28806886	A	G	Brpf3	Missense_Mutation	SNP	exonic	nonsynonymous SNV	p.E311G
SD54T1	chr17	29098425	29098425	T	A	Cdkn1a	Missense_Mutation	SNP	exonic	nonsynonymous SNV	p.D6E
SD54T1	chr17	30752113	30752113	T	C	Dnah8	Missense_Mutation	SNP	exonic	nonsynonymous SNV	p.Y2714H
SD54T1	chr17	30994707	30994707	T	C	Umodl1	Silent	SNP	exonic	synonymous SNV	p.D939D
SD54T1	chr17	32486988	32486988	A	G	Cyp4f39	Missense_Mutation	SNP	exonic	nonsynonymous SNV	p.N351S
SD54T1	chr17	33138257	33138257	A	G	Morc2b	Silent	SNP	exonic	synonymous SNV	p.T180T
SD54T1	chr17	33538373	33538373	T	G	Adamts10	Missense_Mutation	SNP	exonic	nonsynonymous SNV	p.S35A
SD54T1	chr17	33918141	33918141	T	A	Zbtb22	Nonsense_Mutation	SNP	exonic	stopgain	p.L420X
SD54T1	chr17	34192945	34192945	C	A	Tap1	Missense_Mutation	SNP	exonic	nonsynonymous SNV	p.Q429K
SD54T1	chr17	35160172	35160172	A	G	Prrc2a	Missense_Mutation	SNP	exonic	nonsynonymous SNV	p.V333A
SD54T1	chr17	35683439	35683439	T	C	Ddr1	Missense_Mutation	SNP	exonic	nonsynonymous SNV	p.M778V
SD54T1	chr17	35824347	35824347	T	A	Flot1	Missense_Mutation	SNP	exonic	nonsynonymous SNV	p.I63N
SD54T1	chr17	36366681	36366681	T	G	H2-M10.3	Missense_Mutation	SNP	exonic	nonsynonymous SNV	p.D235A
SD54T1	chr17	36640492	36640492	A	T	H2-M9	Missense_Mutation	SNP	exonic	nonsynonymous SNV	p.M229K
SD54T1	chr17	36877226	36877226	G	A	Trim10	Missense_Mutation	SNP	exonic	nonsynonymous SNV	p.V445I
SD54T1	chr17	37071964	37071964	G	A	Gabbr1	Missense_Mutation	SNP	exonic	nonsynonymous SNV	p.V850M
SD54T1	chr17	37589575	37589575	A	G	Olfr114	Silent	SNP	exonic	synonymous SNV	p.Y259Y
SD54T1	chr17	40765248	40765248	A	T	Crisp2	Missense_Mutation	SNP	exonic	nonsynonymous SNV	p.C232S
SD54T1	chr17	42377605	42377605	A	G	Ptchd4	Missense_Mutation	SNP	exonic	nonsynonymous SNV	p.N349S
SD54T1	chr17	46194315	46194315	A	G	Polh	Missense_Mutation	SNP	exonic	nonsynonymous SNV	p.V125A
SD54T1	chr17	46218568	46218568	A	G	Xpo5	Silent	SNP	exonic	synonymous SNV	p.T345T
SD54T1	chr17	46447716	46447716	A	T	Ttbk1	Missense_Mutation	SNP	exonic	nonsynonymous SNV	p.V664E
SD54T1	chr17	48264421	48264421	G	A	Treml4	Silent	SNP	exonic	synonymous SNV	p.Q14Q
SD54T1	chr17	55611480	55611480	A	G	Vmn2r118	Silent	SNP	exonic	synonymous SNV	p.C137C
SD54T1	chr17	55778917	55778917	A	G	Adgre4	Missense_Mutation	SNP	exonic	nonsynonymous SNV	p.H72R
SD54T1	chr17	56959003	56959003	A	G	Acer1	Missense_Mutation	SNP	exonic	nonsynonymous SNV	p.F91L
SD54T1	chr17	57301241	57301241	A	T	Vav1	Missense_Mutation	SNP	exonic	nonsynonymous SNV	p.M330L
SD54T1	chr17	57450024	57450024	C	T	Adgre1	Silent	SNP	exonic	synonymous SNV	p.A760A
SD54T1	chr17	67775834	67775834	G	A	Lama1	Silent	SNP	exonic	synonymous SNV	p.A1362A
SD54T1	chr17	71353529	71353529	A	G	Smchd1	Missense_Mutation	SNP	exonic	nonsynonymous SNV	p.L1860P
SD54T1	chr17	71900697	71900697	A	T	Alk	Missense_Mutation	SNP	exonic	nonsynonymous SNV	p.H1014Q
SD54T1	chr17	75498388	75498388	T	C	Rasgrp3	Missense_Mutation	SNP	exonic	nonsynonymous SNV	p.S125P
SD54T1	chr17	78817592	78817592	A	T	Heatr5b	Missense_Mutation	SNP	exonic	nonsynonymous SNV	p.M577K
SD54T1	chr17	84386524	84386524	A	C	Thada	Missense_Mutation	SNP	exonic	nonsynonymous SNV	p.S1266A
SD54T1	chr17	84444384	84444384	A	G	Thada	Missense_Mutation	SNP	exonic	nonsynonymous SNV	p.V388A
SD54T1	chr17	87640365	87640365	A	G	Epcam	Missense_Mutation	SNP	exonic	nonsynonymous SNV	p.I88V
SD54T1	chr17	87988200	87988200	C	T	Msh6	Silent	SNP	exonic	synonymous SNV	p.L1060L
SD54T1	chr18	4649141	4649141	T	A	Jcad	Missense_Mutation	SNP	exonic	nonsynonymous SNV	p.V4E
SD54T1	chr18	9840315	9840315	T	A	Colec12	Silent	SNP	exonic	synonymous SNV	p.I45I
SD54T1	chr18	12197259	12197259	T	C	Npc1	Missense_Mutation	SNP	exonic	nonsynonymous SNV	p.D945G
SD54T1	chr18	14726599	14726599	A	T	Psma8	Missense_Mutation	SNP	exonic	nonsynonymous SNV	p.I109L
SD54T1	chr18	20449738	20449738	A	G	Dsg4	Silent	SNP	exonic	synonymous SNV	p.R144R
SD54T1	chr18	22509204	22509204	G	A	Asxl3	Missense_Mutation	SNP	exonic	nonsynonymous SNV	p.G262E
SD54T1	chr18	24676615	24676615	A	G	Mocos	Missense_Mutation	SNP	exonic	nonsynonymous SNV	p.N425S
SD54T1	chr18	34827415	34827415	C	T	Kdm3b	Missense_Mutation	SNP	exonic	nonsynonymous SNV	p.S1351L
SD54T1	chr18	37717139	37717139	G	A	Pcdhga7	Missense_Mutation	SNP	exonic	nonsynonymous SNV	p.G733D
SD54T1	chr18	37820864	37820864	T	A	Pcdhgc5	Missense_Mutation	SNP	exonic	nonsynonymous SNV	p.I397N
SD54T1	chr18	42536337	42536337	T	C	Tcerg1	Missense_Mutation	SNP	exonic	nonsynonymous SNV	p.L434P
SD54T1	chr18	44080124	44080124	A	T	Spink6	Missense_Mutation	SNP	exonic	nonsynonymous SNV	p.T34S
SD54T1	chr18	44346149	44346149	C	T	Myot	Missense_Mutation	SNP	exonic	nonsynonymous SNV	p.P318S
SD54T1	chr18	50155128	50155128	T	A	Hsd17b4	Missense_Mutation	SNP	exonic	nonsynonymous SNV	p.D208E
SD54T1	chr18	56491981	56491981	T	A	Gramd3	Missense_Mutation	SNP	exonic	nonsynonymous SNV	p.M395K
SD54T1	chr18	56491997	56491997	T	C	Gramd3	Silent	SNP	exonic	synonymous SNV	p.T400T
SD54T1	chr18	60705128	60705128	A	G	Ndst1	Silent	SNP	exonic	synonymous SNV	p.H348H
SD54T1	chr18	60819575	60819575	A	G	Tcof1	Silent	SNP	exonic	synonymous SNV	p.P954P
SD54T1	chr18	61152255	61152255	G	T	Hmgxb3	Missense_Mutation	SNP	exonic	nonsynonymous SNV	p.P586Q
SD54T1	chr18	61989512	61989512	A	G	Sh3tc2	Missense_Mutation	SNP	exonic	nonsynonymous SNV	p.D448G
SD54T1	chr18	62428159	62428159	A	T	Htr4	Missense_Mutation	SNP	exonic	nonsynonymous SNV	p.I164F
SD54T1	chr18	63011679	63011679	A	G	Piezo2	Silent	SNP	exonic	synonymous SNV	p.L2782L
SD54T1	chr18	65956942	65956942	C	T	Cplx4	Silent	SNP	exonic	synonymous SNV	p.L135L
SD54T1	chr18	78048506	78048506	A	T	Siglec15	Missense_Mutation	SNP	exonic	nonsynonymous SNV	p.V160D
SD54T1	chr18	78858847	78858847	C	T	Setbp1	Missense_Mutation	SNP	exonic	nonsynonymous SNV	p.R535Q
SD54T1	chr18	80434322	80434322	A	G	Ctdp1	Silent	SNP	exonic	synonymous SNV	p.V799V
SD54T1	chr18	89121068	89121068	T	G	Rttn	Missense_Mutation	SNP	exonic	nonsynonymous SNV	p.S2130R
SD54T1	chr19	3395965	3395965	T	A	Tesmin	Missense_Mutation	SNP	exonic	nonsynonymous SNV	p.V237E
SD54T1	chr19	3941993	3941993	G	T	Unc93b1	Missense_Mutation	SNP	exonic	nonsynonymous SNV	p.Q242H
SD54T1	chr19	4447758	4447758	T	A	Syt12	Missense_Mutation	SNP	exonic	nonsynonymous SNV	p.T399S
SD54T1	chr19	4745871	4745871	C	A	Sptbn2	Missense_Mutation	SNP	exonic	nonsynonymous SNV	p.H1693N
SD54T1	chr19	4839738	4839738	T	G	Ccdc87	Missense_Mutation	SNP	exonic	nonsynonymous SNV	p.V86G
SD54T1	chr19	4987337	4987337	T	G	Npas4	Missense_Mutation	SNP	exonic	nonsynonymous SNV	p.T310P
SD54T1	chr19	6849806	6849806	C	A	Ccdc88b	Nonsense_Mutation	SNP	exonic	stopgain	p.E998X
SD54T1	chr19	6920271	6920271	A	T	Esrra	Silent	SNP	exonic	synonymous SNV	p.S39S
SD54T1	chr19	7522171	7522171	G	A	Atl3	Missense_Mutation	SNP	exonic	nonsynonymous SNV	p.V267M
SD54T1	chr19	12109278	12109278	C	T	Olfr1428	Silent	SNP	exonic	synonymous SNV	p.R89R
SD54T1	chr19	12268715	12268715	T	C	Olfr235	Missense_Mutation	SNP	exonic	nonsynonymous SNV	p.C162R
SD54T1	chr19	12491890	12491890	C	T	Dtx4	Missense_Mutation	SNP	exonic	nonsynonymous SNV	p.R291Q
SD54T1	chr19	14453759	14453759	T	C	Tle4	Missense_Mutation	SNP	exonic	nonsynonymous SNV	p.E529G
SD54T1	chr19	16533743	16533743	T	A	Gna14	Missense_Mutation	SNP	exonic	nonsynonymous SNV	p.I52N
SD54T1	chr19	17178950	17178950	T	C	Prune2	Silent	SNP	exonic	synonymous SNV	p.D2822D
SD54T1	chr19	18783114	18783114	G	A	Trpm6	Silent	SNP	exonic	synonymous SNV	p.L126L
SD54T1	chr19	18866250	18866250	T	C	Trpm6	Silent	SNP	exonic	synonymous SNV	p.H1659H
SD54T1	chr19	27236306	27236306	C	A	Vldlr	Missense_Mutation	SNP	exonic	nonsynonymous SNV	p.S131Y
SD54T1	chr19	29334533	29334533	T	A	Rln1	Missense_Mutation	SNP	exonic	nonsynonymous SNV	p.T22S
SD54T1	chr19	29437488	29437488	T	C	Pdcd1lg2	Missense_Mutation	SNP	exonic	nonsynonymous SNV	p.I105T
SD54T1	chr19	29595474	29595474	T	C	Ric1	Silent	SNP	exonic	synonymous SNV	p.F771F
SD54T1	chr19	32057805	32057805	T	C	Asah2	Missense_Mutation	SNP	exonic	nonsynonymous SNV	p.N40S
SD54T1	chr19	36089194	36089194	C	A	Rpp30	Missense_Mutation	SNP	exonic	nonsynonymous SNV	p.T109K
SD54T1	chr19	38698532	38698532	T	C	Plce1	Missense_Mutation	SNP	exonic	nonsynonymous SNV	p.V628A
SD54T1	chr19	38940651	38940651	T	A	Hells	Missense_Mutation	SNP	exonic	nonsynonymous SNV	p.M126K
SD54T1	chr19	41046288	41046288	T	A	Dntt	Missense_Mutation	SNP	exonic	nonsynonymous SNV	p.D325E
SD54T1	chr19	43471945	43471945	T	C	Cnnm1	Missense_Mutation	SNP	exonic	nonsynonymous SNV	p.S709P
SD54T1	chr19	47101099	47101099	T	A	Pdcd11	Missense_Mutation	SNP	exonic	nonsynonymous SNV	p.F303I
SD54T1	chr19	47974623	47974623	T	A	Cfap58	Missense_Mutation	SNP	exonic	nonsynonymous SNV	p.Y491N
SD54T1	chr19	48693961	48693961	C	T	Sorcs3	Silent	SNP	exonic	synonymous SNV	p.S478S
SD54T1	chr19	53629245	53629245	T	G	Smc3	Missense_Mutation	SNP	exonic	nonsynonymous SNV	p.L558V
SD54T1	chr19	53817936	53817936	T	C	Rbm20	Silent	SNP	exonic	synonymous SNV	p.N482N
SD54T1	chr19	56336508	56336508	T	A	Nrap	Nonsense_Mutation	SNP	exonic	stopgain	p.K1142X
SD54T1	chr19	57385390	57385390	T	C	Fam160b1	Missense_Mutation	SNP	exonic	nonsynonymous SNV	p.V694A
SD54T1	chr1	5117479	5117479	A	G	Atp6v1h	Silent	SNP	exonic	synonymous SNV	p.G205G
SD54T1	chr1	18128763	18128763	A	T	Crisp4	Missense_Mutation	SNP	exonic	nonsynonymous SNV	p.M110K
SD54T1	chr1	21012897	21012897	G	A	Tram2	Missense_Mutation	SNP	exonic	nonsynonymous SNV	p.R103C
SD54T1	chr1	23815222	23815222	T	A	B3gat2	Missense_Mutation	SNP	exonic	nonsynonymous SNV	p.M199K
SD54T1	chr1	24044140	24044140	A	G	Fam135a	Silent	SNP	exonic	synonymous SNV	p.L335L
SD54T1	chr1	32546599	32546599	A	G	Gm5415	Missense_Mutation	SNP	exonic	nonsynonymous SNV	p.S77P
SD54T1	chr1	33736856	33736856	T	A	Rab23	Missense_Mutation	SNP	exonic	nonsynonymous SNV	p.V152E
SD54T1	chr1	33776822	33776822	A	C	Zfp451	Missense_Mutation	SNP	exonic	nonsynonymous SNV	p.S521R
SD54T1	chr1	34191550	34191550	T	G	Dst	Missense_Mutation	SNP	exonic	nonsynonymous SNV	p.D2741E
SD54T1	chr1	34807213	34807213	T	C	Arhgef4	Missense_Mutation	SNP	exonic	nonsynonymous SNV	p.L214P
SD54T1	chr1	34864483	34864483	T	G	Plekhb2	Missense_Mutation	SNP	exonic	nonsynonymous SNV	p.F102V
SD54T1	chr1	36347251	36347251	T	C	Kansl3	Silent	SNP	exonic	synonymous SNV	p.K595K
SD54T1	chr1	36419749	36419749	A	G	Fer1l5	Missense_Mutation	SNP	exonic	nonsynonymous SNV	p.S1714G
SD54T1	chr1	36421838	36421838	T	C	Fer1l5	Missense_Mutation	SNP	exonic	nonsynonymous SNV	p.S2016P
SD54T1	chr1	36471817	36471817	T	A	Cnnm4	Missense_Mutation	SNP	exonic	nonsynonymous SNV	p.V42E
SD54T1	chr1	36564445	36564445	T	C	Fam178b	Missense_Mutation	SNP	exonic	nonsynonymous SNV	p.H97R
SD54T1	chr1	36702556	36702556	A	T	Actr1b	Silent	SNP	exonic	synonymous SNV	p.G78G
SD54T1	chr1	36811567	36811567	G	A	Tmem131	Missense_Mutation	SNP	exonic	nonsynonymous SNV	p.T1012I
SD54T1	chr1	39624936	39624936	A	G	Creg2	Missense_Mutation	SNP	exonic	nonsynonymous SNV	p.L218P
SD54T1	chr1	40356947	40356947	G	T	Il1rl2	Missense_Mutation	SNP	exonic	nonsynonymous SNV	p.A377S
SD54T1	chr1	42895351	42895351	A	G	Mrps9	Missense_Mutation	SNP	exonic	nonsynonymous SNV	p.D164G
SD54T1	chr1	45337315	45337315	A	G	Col3a1	Silent	SNP	exonic	synonymous SNV	p.G698G
SD54T1	chr1	45813271	45813271	T	G	Wdr75	Missense_Mutation	SNP	exonic	nonsynonymous SNV	p.F359C
SD54T1	chr1	54354734	54354734	T	A	Ccdc150	Missense_Mutation	SNP	exonic	nonsynonymous SNV	p.V719D
SD54T1	chr1	55194254	55194254	T	A	Rftn2	Nonsense_Mutation	SNP	exonic	stopgain	p.R273X
SD54T1	chr1	58068439	58068439	T	A	Aox1	Missense_Mutation	SNP	exonic	nonsynonymous SNV	p.V624E
SD54T1	chr1	58070082	58070082	T	A	Aox1	Missense_Mutation	SNP	exonic	nonsynonymous SNV	p.D676E
SD54T1	chr1	58421248	58421248	A	T	Clk1	Missense_Mutation	SNP	exonic	nonsynonymous SNV	p.D74E
SD54T1	chr1	63059091	63059091	G	A	Ino80d	Missense_Mutation	SNP	exonic	nonsynonymous SNV	p.A548V
SD54T1	chr1	64078982	64078982	G	A	Klf7	Missense_Mutation	SNP	exonic	nonsynonymous SNV	p.S152L
SD54T1	chr1	65171166	65171166	C	T	Idh1	Silent	SNP	exonic	synonymous SNV	p.V69V
SD54T1	chr1	66413986	66413986	T	A	Map2	Missense_Mutation	SNP	exonic	nonsynonymous SNV	p.N678K
SD54T1	chr1	74158889	74158889	A	T	Cxcr2	Missense_Mutation	SNP	exonic	nonsynonymous SNV	p.I181F
SD54T1	chr1	75136778	75136778	A	G	Cnppd1	Missense_Mutation	SNP	exonic	nonsynonymous SNV	p.V282A
SD54T1	chr1	75146782	75146782	T	A	Retreg2	Missense_Mutation	SNP	exonic	nonsynonymous SNV	p.S249R
SD54T1	chr1	75195323	75195323	T	C	Ankzf1	Missense_Mutation	SNP	exonic	nonsynonymous SNV	p.Y233H
SD54T1	chr1	75208333	75208333	C	T	Glb1l	Missense_Mutation	SNP	exonic	nonsynonymous SNV	p.R142K
SD54T1	chr1	75477254	75477254	A	T	Chpf	Silent	SNP	exonic	synonymous SNV	p.G293G
SD54T1	chr1	75491309	75491309	C	T	Obsl1	Silent	SNP	exonic	synonymous SNV	p.L1313L
SD54T1	chr1	75557414	75557414	A	T	Slc4a3	Missense_Mutation	SNP	exonic	nonsynonymous SNV	p.H1135L
SD54T1	chr1	82288100	82288100	A	T	Irs1	Silent	SNP	exonic	synonymous SNV	p.T798T
SD54T1	chr1	82340424	82340424	C	A	Rhbdd1	Missense_Mutation	SNP	exonic	nonsynonymous SNV	p.N9K
SD54T1	chr1	82741862	82741862	T	A	Mff	Missense_Mutation	SNP	exonic	nonsynonymous SNV	p.M163K
SD54T1	chr1	86026431	86026431	A	T	Spata3	Missense_Mutation	SNP	exonic	nonsynonymous SNV	p.Y164F
SD54T1	chr1	86088847	86088847	T	A	Psmd1	Silent	SNP	exonic	synonymous SNV	p.A484A
SD54T1	chr1	86350951	86350951	T	C	Ncl	Silent	SNP	exonic	synonymous SNV	p.K636K
SD54T1	chr1	86350960	86350960	G	A	Ncl	Silent	SNP	exonic	synonymous SNV	p.D633D
SD54T1	chr1	87195744	87195744	A	T	Chrnd	Missense_Mutation	SNP	exonic	nonsynonymous SNV	p.N335Y
SD54T1	chr1	87683832	87683832	T	C	Inpp5d	Silent	SNP	exonic	synonymous SNV	p.D334D
SD54T1	chr1	87845005	87845005	T	A	Sag	Missense_Mutation	SNP	exonic	nonsynonymous SNV	p.D398E
SD54T1	chr1	88326473	88326473	C	T	Trpm8	Silent	SNP	exonic	synonymous SNV	p.L139L
SD54T1	chr1	90042694	90042694	T	A	Iqca	Missense_Mutation	SNP	exonic	nonsynonymous SNV	p.T817S
SD54T1	chr1	90144987	90144987	T	C	Iqca	Missense_Mutation	SNP	exonic	nonsynonymous SNV	p.E57G
SD54T1	chr1	90214707	90214707	C	T	Ackr3	Missense_Mutation	SNP	exonic	nonsynonymous SNV	p.A296V
SD54T1	chr1	92943787	92943787	T	G	Capn10	Nonsense_Mutation	SNP	exonic	stopgain	p.L369X
SD54T1	chr1	93940895	93940895	C	A	Gal3st2b	Missense_Mutation	SNP	exonic	nonsynonymous SNV	p.Q281K
SD54T1	chr1	96839252	96839252	T	A	Slco4c1	Missense_Mutation	SNP	exonic	nonsynonymous SNV	p.Q347L
SD54T1	chr1	107000754	107000754	T	C	Serpinb13	Missense_Mutation	SNP	exonic	nonsynonymous SNV	p.F368S
SD54T1	chr1	111860728	111860728	A	G	Dsel	Silent	SNP	exonic	synonymous SNV	p.S692S
SD54T1	chr1	111860741	111860741	C	A	Dsel	Missense_Mutation	SNP	exonic	nonsynonymous SNV	p.R688I
SD54T1	chr1	119417376	119417376	G	T	Inhbb	Missense_Mutation	SNP	exonic	nonsynonymous SNV	p.N394K
SD54T1	chr1	119549982	119549982	A	T	Epb41l5	Nonsense_Mutation	SNP	exonic	stopgain	p.Y678X
SD54T1	chr1	127909883	127909883	C	T	Rab3gap1	Silent	SNP	exonic	synonymous SNV	p.S227S
SD54T1	chr1	127927519	127927519	T	C	Rab3gap1	Silent	SNP	exonic	synonymous SNV	p.N431N
SD54T1	chr1	131758547	131758547	T	G	Slc26a9	Missense_Mutation	SNP	exonic	nonsynonymous SNV	p.V393G
SD54T1	chr1	132038928	132038928	T	G	Mfsd4a	Missense_Mutation	SNP	exonic	nonsynonymous SNV	p.Y508S
SD54T1	chr1	133275830	133275830	C	A	Plekha6	Missense_Mutation	SNP	exonic	nonsynonymous SNV	p.Q544K
SD54T1	chr1	134390438	134390438	A	T	Mgat4f	Missense_Mutation	SNP	exonic	nonsynonymous SNV	p.D316V
SD54T1	chr1	135455225	135455225	A	T	Nav1	Missense_Mutation	SNP	exonic	nonsynonymous SNV	p.S1250T
SD54T1	chr1	135840907	135840907	C	A	Tnnt2	Nonsense_Mutation	SNP	exonic	stopgain	p.Y11X
SD54T1	chr1	136116120	136116120	A	G	Cacna1s	Missense_Mutation	SNP	exonic	nonsynonymous SNV	p.N1646D
SD54T1	chr1	136162961	136162961	A	T	Kif21b	Missense_Mutation	SNP	exonic	nonsynonymous SNV	p.T1196S
SD54T1	chr1	136510172	136510172	G	A	Kif14	Missense_Mutation	SNP	exonic	nonsynonymous SNV	p.V1201I
SD54T1	chr1	136627847	136627847	A	G	Zfp281	Silent	SNP	exonic	synonymous SNV	p.E854E
SD54T1	chr1	139169823	139169823	G	T	Dennd1b	Missense_Mutation	SNP	exonic	nonsynonymous SNV	p.W534L
SD54T1	chr1	139480281	139480281	T	C	Aspm	Missense_Mutation	SNP	exonic	nonsynonymous SNV	p.M2302T
SD54T1	chr1	143609477	143609477	A	G	Cdc73	Silent	SNP	exonic	synonymous SNV	p.R484R
SD54T1	chr1	150412977	150412977	T	A	Tpr	Missense_Mutation	SNP	exonic	nonsynonymous SNV	p.S602R
SD54T1	chr1	152859501	152859501	A	C	Smg7	Silent	SNP	exonic	synonymous SNV	p.G186G
SD54T1	chr1	153472750	153472750	G	A	Dhx9	Silent	SNP	exonic	synonymous SNV	p.Y276Y
SD54T1	chr1	155935920	155935920	G	A	Cep350	Nonsense_Mutation	SNP	exonic	stopgain	p.Q425X
SD54T1	chr1	158714996	158714996	C	A	Pappa2	Missense_Mutation	SNP	exonic	nonsynonymous SNV	p.D1774Y
SD54T1	chr1	159850094	159850094	T	G	Tnr	Silent	SNP	exonic	synonymous SNV	p.G16G
SD54T1	chr1	161056519	161056519	A	T	Dars2	Missense_Mutation	SNP	exonic	nonsynonymous SNV	p.V260D
SD54T1	chr1	161834320	161834320	A	C	Suco	Silent	SNP	exonic	synonymous SNV	p.A847A
SD54T1	chr1	164051679	164051679	T	A	Sele	Nonsense_Mutation	SNP	exonic	stopgain	p.C294X
SD54T1	chr1	166225619	166225619	C	T	Mael	Silent	SNP	exonic	synonymous SNV	p.V272V
SD54T1	chr1	169990496	169990496	A	G	Ddr2	Missense_Mutation	SNP	exonic	nonsynonymous SNV	p.Y481H
SD54T1	chr1	171238804	171238804	A	G	Ndufs2	Missense_Mutation	SNP	exonic	nonsynonymous SNV	p.M203T
SD54T1	chr1	171799608	171799608	A	C	Slamf1	Silent	SNP	exonic	synonymous SNV	p.T339T
SD54T1	chr1	172009453	172009453	A	G	Vangl2	Missense_Mutation	SNP	exonic	nonsynonymous SNV	p.V263A
SD54T1	chr1	172189011	172189011	T	A	Dcaf8	Missense_Mutation	SNP	exonic	nonsynonymous SNV	p.L455H
SD54T1	chr1	177103017	177103017	A	G	Akt3	Missense_Mutation	SNP	exonic	nonsynonymous SNV	p.I125T
SD54T1	chr1	177772192	177772192	A	G	Adss	Silent	SNP	exonic	synonymous SNV	p.T275T
SD54T1	chr1	188678412	188678412	T	C	Ush2a	Missense_Mutation	SNP	exonic	nonsynonymous SNV	p.V2419A
SD54T1	chr1	192716990	192716990	G	C	Hhat	Missense_Mutation	SNP	exonic	nonsynonymous SNV	p.P281A
SD54T1	chr1	193197695	193197695	A	G	Traf3ip3	Missense_Mutation	SNP	exonic	nonsynonymous SNV	p.S109P
SD54T1	chr2	10240593	10240593	G	T	Itih5	Missense_Mutation	SNP	exonic	nonsynonymous SNV	p.A498S
SD54T1	chr2	10577623	10577623	T	A	Sfmbt2	Silent	SNP	exonic	synonymous SNV	p.P693P
SD54T1	chr2	13657119	13657119	A	T	St8sia6	Missense_Mutation	SNP	exonic	nonsynonymous SNV	p.H300Q
SD54T1	chr2	14449852	14449852	C	T	Slc39a12	Silent	SNP	exonic	synonymous SNV	p.A560A
SD54T1	chr2	20881459	20881459	A	G	Arhgap21	Silent	SNP	exonic	synonymous SNV	p.N302N
SD54T1	chr2	20967341	20967341	A	G	Arhgap21	Missense_Mutation	SNP	exonic	nonsynonymous SNV	p.S24P
SD54T1	chr2	25195735	25195735	G	T	Tor4a	Missense_Mutation	SNP	exonic	nonsynonymous SNV	p.T52K
SD54T1	chr2	25296901	25296901	T	C	Grin1	Missense_Mutation	SNP	exonic	nonsynonymous SNV	p.E716G
SD54T1	chr2	25434401	25434401	T	A	Abca2	Missense_Mutation	SNP	exonic	nonsynonymous SNV	p.H257Q
SD54T1	chr2	25898825	25898825	A	T	Kcnt1	Missense_Mutation	SNP	exonic	nonsynonymous SNV	p.M410L
SD54T1	chr2	26480992	26480992	A	T	Notch1	Missense_Mutation	SNP	exonic	nonsynonymous SNV	p.C361S
SD54T1	chr2	26596372	26596372	A	G	Agpat2	Silent	SNP	exonic	synonymous SNV	p.G137G
SD54T1	chr2	26668616	26668616	T	A	Lcn4	Missense_Mutation	SNP	exonic	nonsynonymous SNV	p.I153L
SD54T1	chr2	27170536	27170536	A	T	Dbh	Silent	SNP	exonic	synonymous SNV	p.L241L
SD54T1	chr2	27172760	27172760	G	A	Dbh	Silent	SNP	exonic	synonymous SNV	p.P330P
SD54T1	chr2	28024829	28024829	T	A	Col5a1	Missense_Mutation	SNP	exonic	nonsynonymous SNV	p.D1641E
SD54T1	chr2	31808840	31808840	T	A	Qrfp	Missense_Mutation	SNP	exonic	nonsynonymous SNV	p.T27S
SD54T1	chr2	32221438	32221438	T	A	Prrc2b	Missense_Mutation	SNP	exonic	nonsynonymous SNV	p.S1203T
SD54T1	chr2	33827724	33827724	A	T	Mvb12b	Missense_Mutation	SNP	exonic	nonsynonymous SNV	p.M164K
SD54T1	chr2	34691206	34691206	T	A	Gapvd1	Missense_Mutation	SNP	exonic	nonsynonymous SNV	p.K1101N
SD54T1	chr2	34895785	34895785	C	T	Phf19	Silent	SNP	exonic	synonymous SNV	p.A557A
SD54T1	chr2	35296434	35296434	A	T	Gsn	Silent	SNP	exonic	synonymous SNV	p.P348P
SD54T1	chr2	36377165	36377165	T	G	Olfr338	Missense_Mutation	SNP	exonic	nonsynonymous SNV	p.Y130D
SD54T1	chr2	37085035	37085035	A	G	Olfr361	Missense_Mutation	SNP	exonic	nonsynonymous SNV	p.S238P
SD54T1	chr2	38558866	38558866	T	A	Nek6	Missense_Mutation	SNP	exonic	nonsynonymous SNV	p.M82K
SD54T1	chr2	44996294	44996294	T	A	Zeb2	Missense_Mutation	SNP	exonic	nonsynonymous SNV	p.N873I
SD54T1	chr2	49946154	49946154	T	A	Lypd6b	Missense_Mutation	SNP	exonic	nonsynonymous SNV	p.S97T
SD54T1	chr2	52277451	52277451	C	T	Neb	Silent	SNP	exonic	synonymous SNV	p.K1954K
SD54T1	chr2	62263995	62263995	C	T	Slc4a10	Missense_Mutation	SNP	exonic	nonsynonymous SNV	p.H432Y
SD54T1	chr2	62721726	62721726	C	A	Kcnh7	Nonsense_Mutation	SNP	exonic	stopgain	p.G974X
SD54T1	chr2	67515554	67515554	T	C	Xirp2	Missense_Mutation	SNP	exonic	nonsynonymous SNV	p.L2713P
SD54T1	chr2	69951397	69951397	T	A	Ubr3	Missense_Mutation	SNP	exonic	nonsynonymous SNV	p.F641I
SD54T1	chr2	72971474	72971474	T	C	Sp3	Missense_Mutation	SNP	exonic	nonsynonymous SNV	p.N42S
SD54T1	chr2	73624992	73624992	T	G	Chn1	Silent	SNP	exonic	synonymous SNV	p.P8P
SD54T1	chr2	76590347	76590347	C	T	Osbpl6	Silent	SNP	exonic	synonymous SNV	p.T724T
SD54T1	chr2	76733803	76733803	T	A	Ttn	Missense_Mutation	SNP	exonic	nonsynonymous SNV	p.E20301D
SD54T1	chr2	76743683	76743683	T	G	Ttn	Missense_Mutation	SNP	exonic	nonsynonymous SNV	p.D17295A
SD54T1	chr2	76750765	76750765	T	C	Ttn	Silent	SNP	exonic	synonymous SNV	p.T14934T
SD54T1	chr2	76776315	76776315	T	C	Ttn	Missense_Mutation	SNP	exonic	nonsynonymous SNV	p.N9757D
SD54T1	chr2	76809963	76809963	T	G	Ttn	Missense_Mutation	SNP	exonic	nonsynonymous SNV	p.D5440A
SD54T1	chr2	76870825	76870825	T	C	Ttn	Missense_Mutation	SNP	exonic	nonsynonymous SNV	p.I8699M
SD54T1	chr2	76888913	76888913	T	A	Ttn	Missense_Mutation	SNP	exonic	nonsynonymous SNV	p.M6347L
SD54T1	chr2	76890965	76890965	T	A	Ttn	Silent	SNP	exonic	synonymous SNV	p.T5865T
SD54T1	chr2	76896561	76896561	T	C	Ttn	Silent	SNP	exonic	synonymous SNV	p.E4971E
SD54T1	chr2	76901623	76901623	T	C	Ttn	Missense_Mutation	SNP	exonic	nonsynonymous SNV	p.K3875E
SD54T1	chr2	77187210	77187210	T	C	Sestd1	Missense_Mutation	SNP	exonic	nonsynonymous SNV	p.H671R
SD54T1	chr2	80317484	80317484	T	A	Dnajc10	Missense_Mutation	SNP	exonic	nonsynonymous SNV	p.V30E
SD54T1	chr2	82258574	82258574	T	C	Zfp804a	Missense_Mutation	SNP	exonic	nonsynonymous SNV	p.S916P
SD54T1	chr2	85191947	85191947	T	A	Lrrc55	Missense_Mutation	SNP	exonic	nonsynonymous SNV	p.H287L
SD54T1	chr2	85674218	85674218	T	A	Olfr1006	Missense_Mutation	SNP	exonic	nonsynonymous SNV	p.H311L
SD54T1	chr2	86554005	86554005	T	C	Olfr1080	Missense_Mutation	SNP	exonic	nonsynonymous SNV	p.I40V
SD54T1	chr2	86658328	86658328	T	C	Olfr1085	Silent	SNP	exonic	synonymous SNV	p.L43L
SD54T1	chr2	86922712	86922712	T	A	Olfr1098	Silent	SNP	exonic	synonymous SNV	p.V273V
SD54T1	chr2	87418477	87418477	T	C	Olfr1123	Missense_Mutation	SNP	exonic	nonsynonymous SNV	p.L143P
SD54T1	chr2	87435057	87435057	T	A	Olfr1124	Missense_Mutation	SNP	exonic	nonsynonymous SNV	p.I190K
SD54T1	chr2	88678531	88678531	C	T	Olfr1193	Silent	SNP	exonic	synonymous SNV	p.V225V
SD54T1	chr2	88864935	88864935	T	C	Olfr1206	Missense_Mutation	SNP	exonic	nonsynonymous SNV	p.I110T
SD54T1	chr2	89097496	89097496	A	C	Olfr1220	Missense_Mutation	SNP	exonic	nonsynonymous SNV	p.L144V
SD54T1	chr2	89097511	89097511	C	G	Olfr1220	Missense_Mutation	SNP	exonic	nonsynonymous SNV	p.V139L
SD54T1	chr2	89494184	89494184	T	C	Olfr1242	Missense_Mutation	SNP	exonic	nonsynonymous SNV	p.I43V
SD54T1	chr2	89656702	89656702	A	G	Olfr1250	Silent	SNP	exonic	synonymous SNV	p.V246V
SD54T1	chr2	89816796	89816796	T	A	Olfr1255	Missense_Mutation	SNP	exonic	nonsynonymous SNV	p.F157I
SD54T1	chr2	91036645	91036645	T	A	Rapsn	Nonsense_Mutation	SNP	exonic	stopgain	p.C97X
SD54T1	chr2	91498419	91498419	C	T	Lrp4	Missense_Mutation	SNP	exonic	nonsynonymous SNV	p.H1555Y
SD54T1	chr2	91810168	91810168	T	C	Ambra1	Silent	SNP	exonic	synonymous SNV	p.G767G
SD54T1	chr2	92614108	92614108	T	A	Chst1	Missense_Mutation	SNP	exonic	nonsynonymous SNV	p.N308K
SD54T1	chr2	94065581	94065581	T	C	Hsd17b12	Missense_Mutation	SNP	exonic	nonsynonymous SNV	p.I158M
SD54T1	chr2	104471306	104471306	G	T	Hipk3	Silent	SNP	exonic	synonymous SNV	p.G180G
SD54T1	chr2	110783698	110783698	T	C	Ano3	Missense_Mutation	SNP	exonic	nonsynonymous SNV	p.Y74C
SD54T1	chr2	111814199	111814199	T	A	Olfr1303	Missense_Mutation	SNP	exonic	nonsynonymous SNV	p.S176C
SD54T1	chr2	112142673	112142673	C	T	Olfr1317	Missense_Mutation	SNP	exonic	nonsynonymous SNV	p.H243Y
SD54T1	chr2	117291749	117291749	A	G	Rasgrp1	Missense_Mutation	SNP	exonic	nonsynonymous SNV	p.Y387H
SD54T1	chr2	118719695	118719695	A	G	Plcb2	Silent	SNP	exonic	synonymous SNV	p.C193C
SD54T1	chr2	120346889	120346889	A	T	Vps39	Missense_Mutation	SNP	exonic	nonsynonymous SNV	p.V47E
SD54T1	chr2	120944681	120944681	G	A	Ubr1	Silent	SNP	exonic	synonymous SNV	p.Y384Y
SD54T1	chr2	121024536	121024536	C	T	Epb42	Missense_Mutation	SNP	exonic	nonsynonymous SNV	p.A523T
SD54T1	chr2	121305702	121305702	A	T	Map1a	Missense_Mutation	SNP	exonic	nonsynonymous SNV	p.E2095V
SD54T1	chr2	121375609	121375609	C	T	Strc	Missense_Mutation	SNP	exonic	nonsynonymous SNV	p.R774H
SD54T1	chr2	122324077	122324077	A	T	Duox1	Missense_Mutation	SNP	exonic	nonsynonymous SNV	p.M388L
SD54T1	chr2	125226017	125226017	G	A	Slc12a1	Missense_Mutation	SNP	exonic	nonsynonymous SNV	p.S1008N
SD54T1	chr2	126858440	126858440	A	T	Trpm7	Missense_Mutation	SNP	exonic	nonsynonymous SNV	p.I19N
SD54T1	chr2	127233333	127233333	T	A	Snrnp200	Missense_Mutation	SNP	exonic	nonsynonymous SNV	p.C1580S
SD54T1	chr2	127535549	127535549	T	A	Prom2	Missense_Mutation	SNP	exonic	nonsynonymous SNV	p.Y517F
SD54T1	chr2	127540557	127540557	C	A	Prom2	Missense_Mutation	SNP	exonic	nonsynonymous SNV	p.L83F
SD54T1	chr2	128657252	128657252	A	G	Anapc1	Silent	SNP	exonic	synonymous SNV	p.H833H
SD54T1	chr2	128818431	128818431	T	C	Tmem87b	Silent	SNP	exonic	synonymous SNV	p.C31C
SD54T1	chr2	131179369	131179369	G	A	Cenpb	Missense_Mutation	SNP	exonic	nonsynonymous SNV	p.P170S
SD54T1	chr2	132297272	132297272	C	A	Cds2	Missense_Mutation	SNP	exonic	nonsynonymous SNV	p.T128K
SD54T1	chr2	132373601	132373601	G	A	Prokr2	Silent	SNP	exonic	synonymous SNV	p.Y313Y
SD54T1	chr2	135251756	135251756	T	G	Plcb1	Missense_Mutation	SNP	exonic	nonsynonymous SNV	p.V163G
SD54T1	chr2	135976136	135976136	T	C	Plcb4	Missense_Mutation	SNP	exonic	nonsynonymous SNV	p.V774A
SD54T1	chr2	137088492	137088492	C	T	Jag1	Missense_Mutation	SNP	exonic	nonsynonymous SNV	p.E711K
SD54T1	chr2	142865387	142865387	A	T	Kif16b	Missense_Mutation	SNP	exonic	nonsynonymous SNV	p.I25N
SD54T1	chr2	146428643	146428643	C	T	Ralgapa2	Missense_Mutation	SNP	exonic	nonsynonymous SNV	p.D588N
SD54T1	chr2	147366206	147366206	T	C	Pax1	Missense_Mutation	SNP	exonic	nonsynonymous SNV	p.Y245H
SD54T1	chr2	150624998	150624998	C	T	Acss1	Missense_Mutation	SNP	exonic	nonsynonymous SNV	p.D560N
SD54T1	chr2	151030743	151030743	G	A	Nanp	Silent	SNP	exonic	synonymous SNV	p.D88D
SD54T1	chr2	154163624	154163624	T	C	Bpifa5	Missense_Mutation	SNP	exonic	nonsynonymous SNV	p.L42S
SD54T1	chr2	154309486	154309486	A	G	Bpifb9b	Silent	SNP	exonic	synonymous SNV	p.V42V
SD54T1	chr2	160905063	160905063	C	A	Lpin3	Silent	SNP	exonic	synonymous SNV	p.R787R
SD54T1	chr2	160950078	160950078	G	T	Chd6	Missense_Mutation	SNP	exonic	nonsynonymous SNV	p.P2453Q
SD54T1	chr2	164044298	164044298	T	C	Pabpc1l	Silent	SNP	exonic	synonymous SNV	p.P449P
SD54T1	chr2	164168566	164168566	T	A	Kcns1	Missense_Mutation	SNP	exonic	nonsynonymous SNV	p.H91L
SD54T1	chr2	164410329	164410329	A	T	Rbpjl	Missense_Mutation	SNP	exonic	nonsynonymous SNV	p.Y228F
SD54T1	chr2	164854333	164854333	T	A	Pltp	Nonsense_Mutation	SNP	exonic	stopgain	p.K140X
SD54T1	chr2	164907760	164907760	A	G	Zfp335	Missense_Mutation	SNP	exonic	nonsynonymous SNV	p.M239T
SD54T1	chr2	165792915	165792915	A	G	Zmynd8	Silent	SNP	exonic	synonymous SNV	p.N1063N
SD54T1	chr2	165796125	165796125	A	G	Zmynd8	Missense_Mutation	SNP	exonic	nonsynonymous SNV	p.W952R
SD54T1	chr2	168183797	168183797	A	T	Adnp	Missense_Mutation	SNP	exonic	nonsynonymous SNV	p.M298K
SD54T1	chr2	168750450	168750450	A	G	Sall4	Missense_Mutation	SNP	exonic	nonsynonymous SNV	p.M139T
SD54T1	chr2	170496688	170496688	T	A	Cyp24a1	Silent	SNP	exonic	synonymous SNV	p.T29T
SD54T1	chr2	172363626	172363626	T	C	Aurka	Missense_Mutation	SNP	exonic	nonsynonymous SNV	p.R171G
SD54T1	chr2	172427172	172427172	T	C	Cass4	Silent	SNP	exonic	synonymous SNV	p.P391P
SD54T1	chr2	174300008	174300008	G	T	Gnas	Missense_Mutation	SNP	exonic	nonsynonymous SNV	p.C716F
SD54T1	chr2	178283166	178283166	C	T	Phactr3	Missense_Mutation	SNP	exonic	nonsynonymous SNV	p.T262I
SD54T1	chr2	179847395	179847395	A	G	Cdh4	Missense_Mutation	SNP	exonic	nonsynonymous SNV	p.H300R
SD54T1	chr2	181006742	181006742	A	G	Col20a1	Missense_Mutation	SNP	exonic	nonsynonymous SNV	p.I899V
SD54T1	chr2	181608165	181608165	T	A	Prpf6	Missense_Mutation	SNP	exonic	nonsynonymous SNV	p.D39E
SD54T1	chr3	5412499	5412499	T	A	Zfhx4	Nonsense_Mutation	SNP	exonic	stopgain	p.Y3392X
SD54T1	chr3	19579101	19579101	A	T	Dnajc5b	Nonsense_Mutation	SNP	exonic	stopgain	p.R163X
SD54T1	chr3	26667501	26667501	A	G	Spata16	Missense_Mutation	SNP	exonic	nonsynonymous SNV	p.E57G
SD54T1	chr3	28649150	28649150	T	A	Tnik	Missense_Mutation	SNP	exonic	nonsynonymous SNV	p.I928K
SD54T1	chr3	36456996	36456996	A	G	Anxa5	Silent	SNP	exonic	synonymous SNV	p.A174A
SD54T1	chr3	36599398	36599398	A	T	Bbs7	Missense_Mutation	SNP	exonic	nonsynonymous SNV	p.I292N
SD54T1	chr3	57459025	57459025	A	T	Wwtr1	Missense_Mutation	SNP	exonic	nonsynonymous SNV	p.N420K
SD54T1	chr3	59209719	59209719	T	A	P2ry13	Missense_Mutation	SNP	exonic	nonsynonymous SNV	p.I213F
SD54T1	chr3	60622219	60622219	T	A	Mbnl1	Silent	SNP	exonic	synonymous SNV	p.A229A
SD54T1	chr3	65391346	65391346	A	G	Ssr3	Missense_Mutation	SNP	exonic	nonsynonymous SNV	p.V80A
SD54T1	chr3	66172119	66172119	T	A	Veph1	Missense_Mutation	SNP	exonic	nonsynonymous SNV	p.H325L
SD54T1	chr3	85730365	85730365	C	T	Fam160a1	Missense_Mutation	SNP	exonic	nonsynonymous SNV	p.G209D
SD54T1	chr3	87368633	87368633	T	C	Cd5l	Silent	SNP	exonic	synonymous SNV	p.Y303Y
SD54T1	chr3	88565248	88565248	T	A	Ubqln4	Missense_Mutation	SNP	exonic	nonsynonymous SNV	p.N457K
SD54T1	chr3	88652250	88652250	G	T	Rxfp4	Missense_Mutation	SNP	exonic	nonsynonymous SNV	p.T298N
SD54T1	chr3	88652254	88652254	T	A	Rxfp4	Missense_Mutation	SNP	exonic	nonsynonymous SNV	p.I297F
SD54T1	chr3	88653010	88653010	C	A	Rxfp4	Missense_Mutation	SNP	exonic	nonsynonymous SNV	p.A45S
SD54T1	chr3	88984802	88984802	T	C	Ash1l	Silent	SNP	exonic	synonymous SNV	p.P1329P
SD54T1	chr3	89340921	89340921	C	T	Adam15	Missense_Mutation	SNP	exonic	nonsynonymous SNV	p.S766N
SD54T1	chr3	89350355	89350355	T	A	Dcst1	Missense_Mutation	SNP	exonic	nonsynonymous SNV	p.M703L
SD54T1	chr3	90065524	90065524	C	T	1700094D03Rik	Silent	SNP	exonic	synonymous SNV	p.A73A
SD54T1	chr3	92707930	92707930	A	T	Lce1e	Missense_Mutation	SNP	exonic	nonsynonymous SNV	p.C37S
SD54T1	chr3	92824121	92824121	G	A	Kprp	Missense_Mutation	SNP	exonic	nonsynonymous SNV	p.R541C
SD54T1	chr3	92945290	92945290	A	T	Lce3c	Silent	SNP	exonic	synonymous SNV	p.P19P
SD54T1	chr3	95591874	95591874	A	G	Golph3l	Missense_Mutation	SNP	exonic	nonsynonymous SNV	p.E109G
SD54T1	chr3	96656514	96656514	T	G	Itga10	Missense_Mutation	SNP	exonic	nonsynonymous SNV	p.V882G
SD54T1	chr3	97410693	97410693	T	C	Olfr1402	Missense_Mutation	SNP	exonic	nonsynonymous SNV	p.T163A
SD54T1	chr3	98316487	98316487	T	A	Phgdh	Missense_Mutation	SNP	exonic	nonsynonymous SNV	p.I333F
SD54T1	chr3	98619157	98619157	A	G	Hsd3b5	Silent	SNP	exonic	synonymous SNV	p.N324N
SD54T1	chr3	101579824	101579824	A	T	Atp1a1	Missense_Mutation	SNP	exonic	nonsynonymous SNV	p.W890R
SD54T1	chr3	103585431	103585431	T	C	Syt6	Missense_Mutation	SNP	exonic	nonsynonymous SNV	p.W85R
SD54T1	chr3	103625656	103625656	T	A	Syt6	Missense_Mutation	SNP	exonic	nonsynonymous SNV	p.M367K
SD54T1	chr3	103736339	103736339	A	G	Olfml3	Missense_Mutation	SNP	exonic	nonsynonymous SNV	p.I242T
SD54T1	chr3	104015324	104015324	A	G	Magi3	Missense_Mutation	SNP	exonic	nonsynonymous SNV	p.V1359A
SD54T1	chr3	104828551	104828551	A	T	Capza1	Missense_Mutation	SNP	exonic	nonsynonymous SNV	p.D142E
SD54T1	chr3	105658612	105658612	T	G	Kcnd3	Missense_Mutation	SNP	exonic	nonsynonymous SNV	p.Y370D
SD54T1	chr3	105943733	105943733	A	T	Atp5pb	Missense_Mutation	SNP	exonic	nonsynonymous SNV	p.I216K
SD54T1	chr3	105997163	105997163	G	A	Pifo	Missense_Mutation	SNP	exonic	nonsynonymous SNV	p.R237C
SD54T1	chr3	106148808	106148808	C	A	Chil3	Missense_Mutation	SNP	exonic	nonsynonymous SNV	p.K343N
SD54T1	chr3	106210503	106210503	C	T	Chil4	Silent	SNP	exonic	synonymous SNV	p.K150K
SD54T1	chr3	117662459	117662459	A	T	Plppr5	Missense_Mutation	SNP	exonic	nonsynonymous SNV	p.I210F
SD54T1	chr3	123486969	123486969	A	T	Prss12	Missense_Mutation	SNP	exonic	nonsynonymous SNV	p.R434S
SD54T1	chr3	127796834	127796834	T	A	Tifa	Missense_Mutation	SNP	exonic	nonsynonymous SNV	p.F85I
SD54T1	chr3	129218433	129218433	A	T	Pitx2	Missense_Mutation	SNP	exonic	nonsynonymous SNV	p.M171L
SD54T1	chr3	130535460	130535460	A	T	Col25a1	Silent	SNP	exonic	synonymous SNV	p.G335G
SD54T1	chr3	131341957	131341957	G	T	Sgms2	Missense_Mutation	SNP	exonic	nonsynonymous SNV	p.N89K
SD54T1	chr3	132904788	132904788	T	C	Npnt	Silent	SNP	exonic	synonymous SNV	p.L343L
SD54T1	chr3	138183776	138183776	G	T	4930579F01Rik	Missense_Mutation	SNP	exonic	nonsynonymous SNV	p.P27T
SD54T1	chr3	141210637	141210637	T	C	Pdha2	Missense_Mutation	SNP	exonic	nonsynonymous SNV	p.Y370C
SD54T1	chr3	146097306	146097306	A	T	Wdr63	Nonsense_Mutation	SNP	exonic	stopgain	p.Y43X
SD54T1	chr3	159606380	159606380	T	C	Rpe65	Missense_Mutation	SNP	exonic	nonsynonymous SNV	p.I172T
SD54T1	chr4	42850530	42850530	G	A	Fam205a1	Missense_Mutation	SNP	exonic	nonsynonymous SNV	p.P542L
SD54T1	chr4	43414762	43414762	C	T	Rusc2	Missense_Mutation	SNP	exonic	nonsynonymous SNV	p.H23Y
SD54T1	chr4	43416556	43416556	T	C	Rusc2	Missense_Mutation	SNP	exonic	nonsynonymous SNV	p.S621P
SD54T1	chr4	43422848	43422848	T	A	Rusc2	Missense_Mutation	SNP	exonic	nonsynonymous SNV	p.L269H
SD54T1	chr4	48422131	48422131	T	C	Invs	Missense_Mutation	SNP	exonic	nonsynonymous SNV	p.I769T
SD54T1	chr4	55012280	55012280	T	A	Zfp462	Silent	SNP	exonic	synonymous SNV	p.P1415P
SD54T1	chr4	55012622	55012622	C	A	Zfp462	Silent	SNP	exonic	synonymous SNV	p.A1529A
SD54T1	chr4	62524819	62524819	T	C	Pole3	Missense_Mutation	SNP	exonic	nonsynonymous SNV	p.N28S
SD54T1	chr4	63392163	63392163	T	A	Akna	Missense_Mutation	SNP	exonic	nonsynonymous SNV	p.N448I
SD54T1	chr4	64014966	64014966	T	C	Tnc	Missense_Mutation	SNP	exonic	nonsynonymous SNV	p.E426G
SD54T1	chr4	80846623	80846623	C	T	Tyrp1	Silent	SNP	exonic	synonymous SNV	p.N378N
SD54T1	chr4	94851804	94851804	T	A	Tek	Nonsense_Mutation	SNP	exonic	stopgain	p.L712X
SD54T1	chr4	95992168	95992168	T	A	Hook1	Missense_Mutation	SNP	exonic	nonsynonymous SNV	p.V81D
SD54T1	chr4	97783381	97783381	T	A	Nfia	Missense_Mutation	SNP	exonic	nonsynonymous SNV	p.D132E
SD54T1	chr4	113236374	113236374	G	T	Skint6	Missense_Mutation	SNP	exonic	nonsynonymous SNV	p.H191N
SD54T1	chr4	113238084	113238084	T	A	Skint6	Missense_Mutation	SNP	exonic	nonsynonymous SNV	p.K126I
SD54T1	chr4	114194549	114194549	A	G	Skint11	Missense_Mutation	SNP	exonic	nonsynonymous SNV	p.I31M
SD54T1	chr4	115024240	115024240	T	C	Stil	Silent	SNP	exonic	synonymous SNV	p.N434N
SD54T1	chr4	116270915	116270915	T	C	Pik3r3	Missense_Mutation	SNP	exonic	nonsynonymous SNV	p.Y104H
SD54T1	chr4	117869761	117869761	T	C	Ccdc24	Missense_Mutation	SNP	exonic	nonsynonymous SNV	p.T224A
SD54T1	chr4	118754139	118754139	T	A	Olfr1338	Missense_Mutation	SNP	exonic	nonsynonymous SNV	p.Y133F
SD54T1	chr4	118893325	118893325	A	G	Olfr1330	Missense_Mutation	SNP	exonic	nonsynonymous SNV	p.M81V
SD54T1	chr4	121061185	121061185	T	C	Zmpste24	Silent	SNP	exonic	synonymous SNV	p.R413R
SD54T1	chr4	126043777	126043777	T	C	Csf3r	Missense_Mutation	SNP	exonic	nonsynonymous SNV	p.F710S
SD54T1	chr4	127194656	127194656	C	G	Dlgap3	Missense_Mutation	SNP	exonic	nonsynonymous SNV	p.A15G
SD54T1	chr4	128616580	128616580	C	T	Tlr12	Missense_Mutation	SNP	exonic	nonsynonymous SNV	p.E626K
SD54T1	chr4	128745012	128745012	C	T	Phc2	Missense_Mutation	SNP	exonic	nonsynonymous SNV	p.S55L
SD54T1	chr4	128909153	128909153	A	T	Trim62	Missense_Mutation	SNP	exonic	nonsynonymous SNV	p.K300M
SD54T1	chr4	129433135	129433135	C	A	Zbtb8b	Missense_Mutation	SNP	exonic	nonsynonymous SNV	p.S46I
SD54T1	chr4	130013882	130013882	C	A	Adgrb2	Missense_Mutation	SNP	exonic	nonsynonymous SNV	p.T1003K
SD54T1	chr4	130950119	130950119	T	A	Matn1	Missense_Mutation	SNP	exonic	nonsynonymous SNV	p.I213N
SD54T1	chr4	132994722	132994722	T	C	Fgr	Silent	SNP	exonic	synonymous SNV	p.F156F
SD54T1	chr4	133066114	133066114	C	T	Ahdc1	Silent	SNP	exonic	synonymous SNV	p.Y1555Y
SD54T1	chr4	135939193	135939193	G	T	Fuca1	Silent	SNP	exonic	synonymous SNV	p.L446L
SD54T1	chr4	136254481	136254481	T	A	Tcea3	Missense_Mutation	SNP	exonic	nonsynonymous SNV	p.V50E
SD54T1	chr4	137728534	137728534	T	C	Rap1gap	Nonstop_Mutation	SNP	exonic	stoploss	p.X695Q
SD54T1	chr4	138223617	138223617	C	T	Hp1bp3	Silent	SNP	exonic	synonymous SNV	p.N70N
SD54T1	chr4	138288029	138288029	T	A	Kif17	Silent	SNP	exonic	synonymous SNV	p.T496T
SD54T1	chr4	139459070	139459070	T	A	Ubr4	Missense_Mutation	SNP	exonic	nonsynonymous SNV	p.S3788R
SD54T1	chr4	140034408	140034408	T	C	Igsf21	Missense_Mutation	SNP	exonic	nonsynonymous SNV	p.S320G
SD54T1	chr4	140717120	140717120	T	C	Rcc2	Missense_Mutation	SNP	exonic	nonsynonymous SNV	p.V374A
SD54T1	chr4	143615119	143615119	T	A	Pramel21	Missense_Mutation	SNP	exonic	nonsynonymous SNV	p.D39E
SD54T1	chr4	143850702	143850702	C	T	Pramel27	Missense_Mutation	SNP	exonic	nonsynonymous SNV	p.T18I
SD54T1	chr4	143950078	143950078	T	A	Pramel16	Missense_Mutation	SNP	exonic	nonsynonymous SNV	p.H152L
SD54T1	chr4	144423789	144423789	C	T	1700012P22Rik	Missense_Mutation	SNP	exonic	nonsynonymous SNV	p.S74N
SD54T1	chr4	150930816	150930816	T	A	Tnfrsf9	Missense_Mutation	SNP	exonic	nonsynonymous SNV	p.I63N
SD54T1	chr4	152507468	152507468	T	A	Nphp4	Silent	SNP	exonic	synonymous SNV	p.S369S
SD54T1	chr4	154857973	154857973	T	C	Ttc34	Silent	SNP	exonic	synonymous SNV	p.G531G
SD54T1	chr4	155470023	155470023	T	C	Tmem52	Missense_Mutation	SNP	exonic	nonsynonymous SNV	p.C49R
SD54T1	chr4	155812684	155812684	C	G	Ccnl2	Missense_Mutation	SNP	exonic	nonsynonymous SNV	p.P53A
SD54T1	chr4	156008839	156008839	T	A	Sdf4	Silent	SNP	exonic	synonymous SNV	p.P209P
SD54T1	chr4	156028272	156028272	T	C	Tnfrsf18	Silent	SNP	exonic	synonymous SNV	p.N138N
SD54T1	chr4	156172082	156172082	A	G	Agrn	Silent	SNP	exonic	synonymous SNV	p.C1248C
SD54T1	chr5	8702223	8702223	G	A	Abcb1a	Missense_Mutation	SNP	exonic	nonsynonymous SNV	p.G428E
SD54T1	chr5	14714294	14714294	A	T	Pclo	Silent	SNP	exonic	synonymous SNV	p.S4260S
SD54T1	chr5	16012426	16012426	A	C	Cacna2d1	Missense_Mutation	SNP	exonic	nonsynonymous SNV	p.D43A
SD54T1	chr5	16312561	16312561	A	T	Cacna2d1	Missense_Mutation	SNP	exonic	nonsynonymous SNV	p.M402L
SD54T1	chr5	16618861	16618861	C	G	Hgf	Missense_Mutation	SNP	exonic	nonsynonymous SNV	p.H680Q
SD54T1	chr5	20195175	20195175	A	T	Magi2	Silent	SNP	exonic	synonymous SNV	p.P68P
SD54T1	chr5	20600939	20600939	A	T	Magi2	Missense_Mutation	SNP	exonic	nonsynonymous SNV	p.T825S
SD54T1	chr5	24534115	24534115	T	A	Asb10	Missense_Mutation	SNP	exonic	nonsynonymous SNV	p.I389F
SD54T1	chr5	25021867	25021867	A	T	Prkag2	Missense_Mutation	SNP	exonic	nonsynonymous SNV	p.S131T
SD54T1	chr5	27497923	27497923	T	G	Speer4b	Missense_Mutation	SNP	exonic	nonsynonymous SNV	p.K194N
SD54T1	chr5	27500154	27500154	T	C	Speer4b	Missense_Mutation	SNP	exonic	nonsynonymous SNV	p.K74E
SD54T1	chr5	30108360	30108360	G	A	Garem2	Missense_Mutation	SNP	exonic	nonsynonymous SNV	p.G74E
SD54T1	chr5	32284946	32284946	T	C	Plb1	Missense_Mutation	SNP	exonic	nonsynonymous SNV	p.W166R
SD54T1	chr5	33159143	33159143	G	A	Slc5a1	Missense_Mutation	SNP	exonic	nonsynonymous SNV	p.E578K
SD54T1	chr5	37091311	37091311	T	C	Jakmip1	Missense_Mutation	SNP	exonic	nonsynonymous SNV	p.I105T
SD54T1	chr5	37424525	37424525	G	A	Evc2	Missense_Mutation	SNP	exonic	nonsynonymous SNV	p.G1171E
SD54T1	chr5	38144813	38144813	C	T	Nsg1	Missense_Mutation	SNP	exonic	nonsynonymous SNV	p.V85M
SD54T1	chr5	38794930	38794930	A	T	Clnk	Missense_Mutation	SNP	exonic	nonsynonymous SNV	p.V22D
SD54T1	chr5	45512010	45512010	T	C	Lap3	Silent	SNP	exonic	synonymous SNV	p.S500S
SD54T1	chr5	53651475	53651475	T	A	Rbpj	Missense_Mutation	SNP	exonic	nonsynonymous SNV	p.F295I
SD54T1	chr5	61810421	61810421	A	T	G6pd2	Missense_Mutation	SNP	exonic	nonsynonymous SNV	p.H513L
SD54T1	chr5	75950177	75950177	T	G	Kdr	Missense_Mutation	SNP	exonic	nonsynonymous SNV	p.K885T
SD54T1	chr5	76980294	76980294	C	T	Srp72	Missense_Mutation	SNP	exonic	nonsynonymous SNV	p.R121C
SD54T1	chr5	77281638	77281638	T	C	Rest	Missense_Mutation	SNP	exonic	nonsynonymous SNV	p.S635P
SD54T1	chr5	77308972	77308972	T	C	Noa1	Missense_Mutation	SNP	exonic	nonsynonymous SNV	p.E362G
SD54T1	chr5	84067403	84067403	T	C	Epha5	Missense_Mutation	SNP	exonic	nonsynonymous SNV	p.N828D
SD54T1	chr5	86013480	86013480	A	T	Cenpc1	Missense_Mutation	SNP	exonic	nonsynonymous SNV	p.C600S
SD54T1	chr5	87254572	87254572	T	A	Ugt2b37	Nonsense_Mutation	SNP	exonic	stopgain	p.K67X
SD54T1	chr5	92167279	92167279	T	C	Uso1	Silent	SNP	exonic	synonymous SNV	p.G167G
SD54T1	chr5	96726901	96726901	C	T	Fras1	Missense_Mutation	SNP	exonic	nonsynonymous SNV	p.H2308Y
SD54T1	chr5	97037013	97037013	C	T	Bmp2k	Missense_Mutation	SNP	exonic	nonsynonymous SNV	p.T171I
SD54T1	chr5	98872402	98872402	T	A	Bmp3	Missense_Mutation	SNP	exonic	nonsynonymous SNV	p.M228K
SD54T1	chr5	100454094	100454094	G	A	Lin54	Missense_Mutation	SNP	exonic	nonsynonymous SNV	p.T429I
SD54T1	chr5	107433830	107433830	T	A	Lpcat2b	Missense_Mutation	SNP	exonic	nonsynonymous SNV	p.F342I
SD54T1	chr5	109174084	109174084	G	A	Vmn2r13	Missense_Mutation	SNP	exonic	nonsynonymous SNV	p.T249I
SD54T1	chr5	110216863	110216863	C	T	Golga3	Silent	SNP	exonic	synonymous SNV	p.H1200H
SD54T1	chr5	110695457	110695457	A	G	Ep400	Missense_Mutation	SNP	exonic	nonsynonymous SNV	p.Y1612H
SD54T1	chr5	110848405	110848405	C	T	Chek2	Silent	SNP	exonic	synonymous SNV	p.N116N
SD54T1	chr5	113550936	113550936	T	G	Wscd2	Translation_Start_Site	SNP	exonic	startloss	p.M1?
SD54T1	chr5	113587968	113587968	G	T	Wscd2	Silent	SNP	exonic	synonymous SNV	p.L513L
SD54T1	chr5	113775278	113775278	T	C	Iscu	Missense_Mutation	SNP	exonic	nonsynonymous SNV	p.S109P
SD54T1	chr5	114233303	114233303	T	C	Acacb	Missense_Mutation	SNP	exonic	nonsynonymous SNV	p.I1831T
SD54T1	chr5	114256803	114256803	T	C	Foxn4	Silent	SNP	exonic	synonymous SNV	p.P354P
SD54T1	chr5	114317590	114317590	T	A	Myo1h	Missense_Mutation	SNP	exonic	nonsynonymous SNV	p.I45N
SD54T1	chr5	115598840	115598840	C	T	Gcn1	Missense_Mutation	SNP	exonic	nonsynonymous SNV	p.L1281F
SD54T1	chr5	121375226	121375226	A	G	Trafd1	Silent	SNP	exonic	synonymous SNV	p.H316H
SD54T1	chr5	124828436	124828436	T	A	Dnah10	Missense_Mutation	SNP	exonic	nonsynonymous SNV	p.V4105E
SD54T1	chr5	129746445	129746445	A	G	Nipsnap2	Missense_Mutation	SNP	exonic	nonsynonymous SNV	p.E183G
SD54T1	chr5	130287327	130287327	T	G	Tyw1	Missense_Mutation	SNP	exonic	nonsynonymous SNV	p.L403V
SD54T1	chr5	134222155	134222155	T	A	Ncf1	Missense_Mutation	SNP	exonic	nonsynonymous SNV	p.Q310L
SD54T1	chr5	135988562	135988562	T	C	Zp3	Missense_Mutation	SNP	exonic	nonsynonymous SNV	p.V409A
SD54T1	chr5	136912915	136912915	G	A	Ift22	Missense_Mutation	SNP	exonic	nonsynonymous SNV	p.S167N
SD54T1	chr5	137468413	137468413	A	G	Zan	Missense_Mutation	SNP	exonic	nonsynonymous SNV	p.V394A
SD54T1	chr5	137613708	137613708	T	C	Fbxo24	Missense_Mutation	SNP	exonic	nonsynonymous SNV	p.K458E
SD54T1	chr5	137651776	137651776	A	G	Agfg2	Missense_Mutation	SNP	exonic	nonsynonymous SNV	p.F478S
SD54T1	chr5	138455035	138455035	T	A	Zfp157	Silent	SNP	exonic	synonymous SNV	p.R93R
SD54T1	chr5	139713256	139713256	A	G	Micall2	Silent	SNP	exonic	synonymous SNV	p.N641N
SD54T1	chr5	143202349	143202349	T	A	Spdye4b	Missense_Mutation	SNP	exonic	nonsynonymous SNV	p.I209N
SD54T1	chr5	149445835	149445835	A	T	Tex26	Missense_Mutation	SNP	exonic	nonsynonymous SNV	p.M42L
SD54T1	chr5	150560129	150560129	T	C	Brca2	Silent	SNP	exonic	synonymous SNV	p.G2881G
SD54T1	chr5	150662010	150662010	A	G	N4bp2l2	Silent	SNP	exonic	synonymous SNV	p.D168D
SD54T1	chr5	150662167	150662167	-	CTATACTACTGAAAGTATCTGTCTC	N4bp2l2	Nonsense_Mutation	INDEL	exonic	stopgain	p.Y116*
SD54T1	chr6	5905113	5905113	G	A	Dync1i1	Missense_Mutation	SNP	exonic	nonsynonymous SNV	p.E164K
SD54T1	chr6	13628768	13628768	A	T	Bmt2	Nonsense_Mutation	SNP	exonic	stopgain	p.Y305X
SD54T1	chr6	14718386	14718386	A	C	Ppp1r3a	Missense_Mutation	SNP	exonic	nonsynonymous SNV	p.L843W
SD54T1	chr6	17096373	17096373	A	T	Tes	Missense_Mutation	SNP	exonic	nonsynonymous SNV	p.Q120L
SD54T1	chr6	18434578	18434578	A	G	Cttnbp2	Missense_Mutation	SNP	exonic	nonsynonymous SNV	p.L427S
SD54T1	chr6	28445213	28445213	A	G	Pax4	Silent	SNP	exonic	synonymous SNV	p.S154S
SD54T1	chr6	29459179	29459179	A	T	Flnc	Missense_Mutation	SNP	exonic	nonsynonymous SNV	p.T2487S
SD54T1	chr6	29471763	29471763	T	A	Atp6v1fnb	Silent	SNP	exonic	synonymous SNV	p.P79P
SD54T1	chr6	29939138	29939138	A	G	Strip2	Missense_Mutation	SNP	exonic	nonsynonymous SNV	p.H594R
SD54T1	chr6	30260976	30260976	A	T	Ube2h	Missense_Mutation	SNP	exonic	nonsynonymous SNV	p.V53E
SD54T1	chr6	30519437	30519437	A	G	Ssmem1	Silent	SNP	exonic	synonymous SNV	p.R40R
SD54T1	chr6	30581645	30581645	T	C	Cpa4	Missense_Mutation	SNP	exonic	nonsynonymous SNV	p.I197T
SD54T1	chr6	37032873	37032873	C	T	Dgki	Missense_Mutation	SNP	exonic	nonsynonymous SNV	p.G513D
SD54T1	chr6	41636164	41636164	G	A	Trpv6	Missense_Mutation	SNP	exonic	nonsynonymous SNV	p.P23S
SD54T1	chr6	41674503	41674503	A	C	Trpv5	Missense_Mutation	SNP	exonic	nonsynonymous SNV	p.V247G
SD54T1	chr6	42435331	42435331	A	C	Tas2r126	Missense_Mutation	SNP	exonic	nonsynonymous SNV	p.Y266S
SD54T1	chr6	42897227	42897227	A	T	Olfr448	Missense_Mutation	SNP	exonic	nonsynonymous SNV	p.M259L
SD54T1	chr6	43174528	43174528	A	T	Olfr13	Missense_Mutation	SNP	exonic	nonsynonymous SNV	p.T181S
SD54T1	chr6	48044674	48044674	G	A	Zfp777	Missense_Mutation	SNP	exonic	nonsynonymous SNV	p.R49C
SD54T1	chr6	48765689	48765689	A	T	Gimap3	Nonsense_Mutation	SNP	exonic	stopgain	p.C102X
SD54T1	chr6	49425727	49425727	A	T	Stk31	Missense_Mutation	SNP	exonic	nonsynonymous SNV	p.N419I
SD54T1	chr6	52217295	52217295	T	G	Hoxa7	Missense_Mutation	SNP	exonic	nonsynonymous SNV	p.R37S
SD54T1	chr6	52243426	52243426	T	C	Hoxa11	Silent	SNP	exonic	synonymous SNV	p.R292R
SD54T1	chr6	53974645	53974645	A	T	Cpvl	Missense_Mutation	SNP	exonic	nonsynonymous SNV	p.I51N
SD54T1	chr6	54589307	54589307	A	G	Fkbp14	Silent	SNP	exonic	synonymous SNV	p.V105V
SD54T1	chr6	55491247	55491247	A	G	Adcyap1r1	Missense_Mutation	SNP	exonic	nonsynonymous SNV	p.Y356C
SD54T1	chr6	56985553	56985553	A	G	Vmn1r5	Missense_Mutation	SNP	exonic	nonsynonymous SNV	p.E71G
SD54T1	chr6	65599880	65599880	A	G	Tnip3	Missense_Mutation	SNP	exonic	nonsynonymous SNV	p.N119S
SD54T1	chr6	67535144	67535144	A	T	Tacstd2	Missense_Mutation	SNP	exonic	nonsynonymous SNV	p.V188E
SD54T1	chr6	70913676	70913676	A	G	Tex37	Missense_Mutation	SNP	exonic	nonsynonymous SNV	p.L43P
SD54T1	chr6	83190700	83190700	C	T	Dctn1	Missense_Mutation	SNP	exonic	nonsynonymous SNV	p.A298V
SD54T1	chr6	83976225	83976225	A	G	Zfp638	Missense_Mutation	SNP	exonic	nonsynonymous SNV	p.N1053S
SD54T1	chr6	84058461	84058461	C	A	Dysf	Silent	SNP	exonic	synonymous SNV	p.A93A
SD54T1	chr6	84149689	84149689	T	A	Dysf	Missense_Mutation	SNP	exonic	nonsynonymous SNV	p.D1295E
SD54T1	chr6	85479838	85479838	C	T	Fbxo41	Missense_Mutation	SNP	exonic	nonsynonymous SNV	p.E450K
SD54T1	chr6	87588524	87588524	A	T	Prokr1	Missense_Mutation	SNP	exonic	nonsynonymous SNV	p.I113N
SD54T1	chr6	88617993	88617993	A	G	Kbtbd12	Missense_Mutation	SNP	exonic	nonsynonymous SNV	p.I285T
SD54T1	chr6	88893493	88893493	T	C	Mcm2	Missense_Mutation	SNP	exonic	nonsynonymous SNV	p.E86G
SD54T1	chr6	90022356	90022356	A	T	Vmn1r47	Missense_Mutation	SNP	exonic	nonsynonymous SNV	p.T157S
SD54T1	chr6	91754923	91754923	T	A	Slc6a6	Missense_Mutation	SNP	exonic	nonsynonymous SNV	p.Y578N
SD54T1	chr6	98010452	98010452	T	A	Mitf	Missense_Mutation	SNP	exonic	nonsynonymous SNV	p.I231N
SD54T1	chr6	101150721	101150721	T	C	Pdzrn3	Missense_Mutation	SNP	exonic	nonsynonymous SNV	p.S995G
SD54T1	chr6	108510720	108510720	T	A	Itpr1	Missense_Mutation	SNP	exonic	nonsynonymous SNV	p.M2369K
SD54T1	chr6	115910314	115910314	T	A	Ift122	Silent	SNP	exonic	synonymous SNV	p.A707A
SD54T1	chr6	115966867	115966867	A	T	Plxnd1	Missense_Mutation	SNP	exonic	nonsynonymous SNV	p.L1157Q
SD54T1	chr6	120481559	120481559	C	A	Il17ra	Missense_Mutation	SNP	exonic	nonsynonymous SNV	p.T557K
SD54T1	chr6	125678024	125678024	T	A	Vwf	Missense_Mutation	SNP	exonic	nonsynonymous SNV	p.F2561Y
SD54T1	chr6	128557570	128557570	G	T	A2ml1	Missense_Mutation	SNP	exonic	nonsynonymous SNV	p.N841K
SD54T1	chr6	135379955	135379955	A	T	Emp1	Missense_Mutation	SNP	exonic	nonsynonymous SNV	p.T45S
SD54T1	chr6	142829227	142829227	T	A	St8sia1	Missense_Mutation	SNP	exonic	nonsynonymous SNV	p.M209L
SD54T1	chr6	142963706	142963706	T	A	St8sia1	Missense_Mutation	SNP	exonic	nonsynonymous SNV	p.K21N
SD54T1	chr6	148869582	148869582	A	T	Caprin2	Missense_Mutation	SNP	exonic	nonsynonymous SNV	p.S305T
SD54T1	chr7	3611266	3611266	C	T	Oscar	Missense_Mutation	SNP	exonic	nonsynonymous SNV	p.R152H
SD54T1	chr7	4238278	4238278	A	G	Lilra5	Silent	SNP	exonic	synonymous SNV	p.T71T
SD54T1	chr7	4485268	4485268	A	T	Ppp1r12c	Missense_Mutation	SNP	exonic	nonsynonymous SNV	p.D362E
SD54T1	chr7	10580340	10580340	T	A	Vmn1r69	Missense_Mutation	SNP	exonic	nonsynonymous SNV	p.I155L
SD54T1	chr7	11930477	11930477	G	A	Vmn1r76	Missense_Mutation	SNP	exonic	nonsynonymous SNV	p.S270F
SD54T1	chr7	12581943	12581943	A	C	Vmn2r53	Missense_Mutation	SNP	exonic	nonsynonymous SNV	p.S722A
SD54T1	chr7	12598607	12598607	T	A	Vmn2r53	Nonsense_Mutation	SNP	exonic	stopgain	p.K444X
SD54T1	chr7	12615817	12615817	T	G	Vmn2r54	Missense_Mutation	SNP	exonic	nonsynonymous SNV	p.T676P
SD54T1	chr7	13571010	13571010	T	A	Bsph2	Silent	SNP	exonic	synonymous SNV	p.L13L
SD54T1	chr7	13984913	13984913	T	C	Sult2a4	Missense_Mutation	SNP	exonic	nonsynonymous SNV	p.N135S
SD54T1	chr7	14226036	14226036	C	T	Sult2a6	Missense_Mutation	SNP	exonic	nonsynonymous SNV	p.A191T
SD54T1	chr7	15903914	15903914	A	T	Crxos	Missense_Mutation	SNP	exonic	nonsynonymous SNV	p.D136V
SD54T1	chr7	16134392	16134392	T	C	Slc8a2	Missense_Mutation	SNP	exonic	nonsynonymous SNV	p.V183A
SD54T1	chr7	16564399	16564399	A	G	Arhgap35	Missense_Mutation	SNP	exonic	nonsynonymous SNV	p.I247T
SD54T1	chr7	16564514	16564514	A	G	Arhgap35	Missense_Mutation	SNP	exonic	nonsynonymous SNV	p.Y209H
SD54T1	chr7	16811669	16811669	T	C	Fkrp	Silent	SNP	exonic	synonymous SNV	p.P89P
SD54T1	chr7	18521439	18521439	A	T	Psg25	Missense_Mutation	SNP	exonic	nonsynonymous SNV	p.V384E
SD54T1	chr7	19000651	19000651	T	C	Mypop	Silent	SNP	exonic	synonymous SNV	p.P224P
SD54T1	chr7	19162669	19162669	G	A	Gipr	Silent	SNP	exonic	synonymous SNV	p.Y167Y
SD54T1	chr7	19531956	19531956	A	G	Ppp1r37	Silent	SNP	exonic	synonymous SNV	p.S628S
SD54T1	chr7	23808828	23808828	C	T	Vmn1r175	Missense_Mutation	SNP	exonic	nonsynonymous SNV	p.V125M
SD54T1	chr7	23893613	23893613	G	A	Vmn1r178	Missense_Mutation	SNP	exonic	nonsynonymous SNV	p.V29M
SD54T1	chr7	24573322	24573322	T	A	Xrcc1	Missense_Mutation	SNP	exonic	nonsynonymous SNV	p.V532E
SD54T1	chr7	24714299	24714299	T	C	Lypd10	Nonstop_Mutation	SNP	exonic	stoploss	p.X247R
SD54T1	chr7	25388628	25388628	A	T	Lipe	Missense_Mutation	SNP	exonic	nonsynonymous SNV	p.D2E
SD54T1	chr7	27329597	27329597	A	T	Ltbp4	Missense_Mutation	SNP	exonic	nonsynonymous SNV	p.C222S
SD54T1	chr7	27580576	27580576	T	A	2310022A10Rik	Silent	SNP	exonic	synonymous SNV	p.S301S
SD54T1	chr7	27654122	27654122	T	C	Ttc9b	Missense_Mutation	SNP	exonic	nonsynonymous SNV	p.F66L
SD54T1	chr7	28104892	28104892	A	T	Fcgbp	Missense_Mutation	SNP	exonic	nonsynonymous SNV	p.K1808N
SD54T1	chr7	28153674	28153674	A	T	9530053A07Rik	Missense_Mutation	SNP	exonic	nonsynonymous SNV	p.H1462L
SD54T1	chr7	29040700	29040700	T	G	Ryr1	Missense_Mutation	SNP	exonic	nonsynonymous SNV	p.S3934R
SD54T1	chr7	29171156	29171156	G	A	Ggn	Missense_Mutation	SNP	exonic	nonsynonymous SNV	p.G23D
SD54T1	chr7	29898768	29898768	A	G	Zfp27	Silent	SNP	exonic	synonymous SNV	p.S32S
SD54T1	chr7	30486593	30486593	T	A	Nphs1	Nonsense_Mutation	SNP	exonic	stopgain	p.Y1216X
SD54T1	chr7	34013309	34013309	C	T	Scgb2b27	Missense_Mutation	SNP	exonic	nonsynonymous SNV	p.G36D
SD54T1	chr7	35291781	35291781	A	T	Gpatch1	Missense_Mutation	SNP	exonic	nonsynonymous SNV	p.W613R
SD54T1	chr7	35453477	35453477	A	T	Slc7a9	Missense_Mutation	SNP	exonic	nonsynonymous SNV	p.I107F
SD54T1	chr7	40994315	40994315	T	C	4930433I11Rik	Silent	SNP	exonic	synonymous SNV	p.A469A
SD54T1	chr7	41043925	41043925	C	A	Gm4884	Missense_Mutation	SNP	exonic	nonsynonymous SNV	p.S439R
SD54T1	chr7	42933724	42933724	A	T	Vmn2r63	Missense_Mutation	SNP	exonic	nonsynonymous SNV	p.D22E
SD54T1	chr7	44114730	44114730	A	-	Klk1b22	Frame_Shift_Del	INDEL	exonic	frameshift deletion	p.G28Dfs*18
SD54T1	chr7	44313285	44313285	A	G	Shank1	Missense_Mutation	SNP	exonic	nonsynonymous SNV	p.Y141C
SD54T1	chr7	44540971	44540971	A	G	Pold1	Missense_Mutation	SNP	exonic	nonsynonymous SNV	p.I335T
SD54T1	chr7	44880430	44880430	A	G	Med25	Missense_Mutation	SNP	exonic	nonsynonymous SNV	p.V468A
SD54T1	chr7	45237248	45237248	A	C	Cd37	Missense_Mutation	SNP	exonic	nonsynonymous SNV	p.V57G
SD54T1	chr7	45347760	45347760	A	C	Ppfia3	Silent	SNP	exonic	synonymous SNV	p.G810G
SD54T1	chr7	45678539	45678539	G	A	Sec1	Silent	SNP	exonic	synonymous SNV	p.I361I
SD54T1	chr7	48643177	48643177	A	T	Mrgprb3	Missense_Mutation	SNP	exonic	nonsynonymous SNV	p.S209T
SD54T1	chr7	50599398	50599398	A	T	4933405O20Rik	Missense_Mutation	SNP	exonic	nonsynonymous SNV	p.D60V
SD54T1	chr7	63754677	63754677	A	T	Otud7a	Missense_Mutation	SNP	exonic	nonsynonymous SNV	p.H402L
SD54T1	chr7	66659835	66659835	A	T	Asb7	Missense_Mutation	SNP	exonic	nonsynonymous SNV	p.L211Q
SD54T1	chr7	67692921	67692921	T	C	Ttc23	Silent	SNP	exonic	synonymous SNV	p.C262C
SD54T1	chr7	68226184	68226184	A	G	Igf1r	Missense_Mutation	SNP	exonic	nonsynonymous SNV	p.E1298G
SD54T1	chr7	79111425	79111425	A	G	Acan	Missense_Mutation	SNP	exonic	nonsynonymous SNV	p.T1962A
SD54T1	chr7	79381734	79381734	A	T	Rlbp1	Missense_Mutation	SNP	exonic	nonsynonymous SNV	p.L82Q
SD54T1	chr7	79682354	79682354	T	C	Ticrr	Silent	SNP	exonic	synonymous SNV	p.D811D
SD54T1	chr7	87803944	87803944	T	C	Grm5	Missense_Mutation	SNP	exonic	nonsynonymous SNV	p.L263P
SD54T1	chr7	96895763	96895763	A	T	Tenm4	Missense_Mutation	SNP	exonic	nonsynonymous SNV	p.S2366C
SD54T1	chr7	100885722	100885722	T	C	Arhgef17	Silent	SNP	exonic	synonymous SNV	p.Q1129Q
SD54T1	chr7	101824443	101824443	A	T	Inppl1	Missense_Mutation	SNP	exonic	nonsynonymous SNV	p.L1000Q
SD54T1	chr7	102578530	102578530	A	G	Olfr550	Missense_Mutation	SNP	exonic	nonsynonymous SNV	p.T12A
SD54T1	chr7	103492558	103492558	A	G	Olfr609	Missense_Mutation	SNP	exonic	nonsynonymous SNV	p.S107P
SD54T1	chr7	103506314	103506314	T	C	Olfr610	Missense_Mutation	SNP	exonic	nonsynonymous SNV	p.M211V
SD54T1	chr7	103755144	103755144	C	T	Olfr630	Missense_Mutation	SNP	exonic	nonsynonymous SNV	p.G147E
SD54T1	chr7	103938055	103938055	T	A	Olfr632	Missense_Mutation	SNP	exonic	nonsynonymous SNV	p.I225N
SD54T1	chr7	104050165	104050165	T	C	Olfr642	Missense_Mutation	SNP	exonic	nonsynonymous SNV	p.Y63C
SD54T1	chr7	104150213	104150213	T	A	Ubqlnl	Missense_Mutation	SNP	exonic	nonsynonymous SNV	p.I26F
SD54T1	chr7	105035835	105035835	T	A	Olfr676	Missense_Mutation	SNP	exonic	nonsynonymous SNV	p.N212K
SD54T1	chr7	105143946	105143946	A	T	Olfr683	Missense_Mutation	SNP	exonic	nonsynonymous SNV	p.C122S
SD54T1	chr7	106865150	106865150	G	A	Olfr704	Missense_Mutation	SNP	exonic	nonsynonymous SNV	p.V57M
SD54T1	chr7	106944593	106944593	A	G	Olfr710	Missense_Mutation	SNP	exonic	nonsynonymous SNV	p.M136T
SD54T1	chr7	107739306	107739306	T	C	Ppfibp2	Silent	SNP	exonic	synonymous SNV	p.D551D
SD54T1	chr7	107903306	107903306	A	G	Olfr472	Silent	SNP	exonic	synonymous SNV	p.G196G
SD54T1	chr7	108095095	108095095	A	T	Olfr482	Missense_Mutation	SNP	exonic	nonsynonymous SNV	p.N158K
SD54T1	chr7	108367678	108367678	T	G	Olfr494	Missense_Mutation	SNP	exonic	nonsynonymous SNV	p.Y63D
SD54T1	chr7	108630492	108630492	T	A	Olfr508	Missense_Mutation	SNP	exonic	nonsynonymous SNV	p.S167T
SD54T1	chr7	109919403	109919403	G	A	Dennd5a	Silent	SNP	exonic	synonymous SNV	p.Y486Y
SD54T1	chr7	113335468	113335468	A	T	Btbd10	Missense_Mutation	SNP	exonic	nonsynonymous SNV	p.L51Q
SD54T1	chr7	115477129	115477129	G	A	Sox6	Missense_Mutation	SNP	exonic	nonsynonymous SNV	p.T717I
SD54T1	chr7	121648949	121648949	T	C	Usp31	Silent	SNP	exonic	synonymous SNV	p.E1090E
SD54T1	chr7	122998707	122998707	C	T	Rbbp6	Missense_Mutation	SNP	exonic	nonsynonymous SNV	p.S747L
SD54T1	chr7	126429609	126429609	A	G	Rabep2	Missense_Mutation	SNP	exonic	nonsynonymous SNV	p.D20G
SD54T1	chr7	127311316	127311316	T	A	Itgal	Missense_Mutation	SNP	exonic	nonsynonymous SNV	p.D532E
SD54T1	chr7	128136322	128136322	C	T	Itgax	Missense_Mutation	SNP	exonic	nonsynonymous SNV	p.R521C
SD54T1	chr7	128238222	128238222	C	T	Armc5	Silent	SNP	exonic	synonymous SNV	p.D32D
SD54T1	chr7	128288313	128288313	A	T	Rusf1	Missense_Mutation	SNP	exonic	nonsynonymous SNV	p.M9K
SD54T1	chr7	128778496	128778496	T	A	Sec23ip	Missense_Mutation	SNP	exonic	nonsynonymous SNV	p.S878R
SD54T1	chr7	131050031	131050031	T	A	Dmbt1	Missense_Mutation	SNP	exonic	nonsynonymous SNV	p.D219E
SD54T1	chr7	132106383	132106383	A	T	Cpxm2	Missense_Mutation	SNP	exonic	nonsynonymous SNV	p.C193S
SD54T1	chr7	134782369	134782369	T	A	Dock1	Missense_Mutation	SNP	exonic	nonsynonymous SNV	p.D656E
SD54T1	chr7	139944884	139944884	T	A	Utf1	Missense_Mutation	SNP	exonic	nonsynonymous SNV	p.V305E
SD54T1	chr7	140336748	140336748	A	T	Olfr527	Missense_Mutation	SNP	exonic	nonsynonymous SNV	p.K295N
SD54T1	chr7	140691779	140691779	T	A	Olfr45	Nonsense_Mutation	SNP	exonic	stopgain	p.Y291X
SD54T1	chr7	140848674	140848674	T	C	Odf3	Missense_Mutation	SNP	exonic	nonsynonymous SNV	p.M58T
SD54T1	chr7	141104051	141104051	T	A	Ano9	Missense_Mutation	SNP	exonic	nonsynonymous SNV	p.D567V
SD54T1	chr7	141271815	141271815	C	T	Cdhr5	Silent	SNP	exonic	synonymous SNV	p.G525G
SD54T1	chr7	142896062	142896062	T	C	Th	Missense_Mutation	SNP	exonic	nonsynonymous SNV	p.H222R
SD54T1	chr7	143072424	143072424	C	A	Trpm5	Missense_Mutation	SNP	exonic	nonsynonymous SNV	p.C1134F
SD54T1	chr7	143362601	143362601	A	G	Kcnq1	Missense_Mutation	SNP	exonic	nonsynonymous SNV	p.K533E
SD54T1	chr7	143841292	143841292	T	C	Dhcr7	Missense_Mutation	SNP	exonic	nonsynonymous SNV	p.C81R
SD54T1	chr8	3531677	3531677	T	A	Pnpla6	Missense_Mutation	SNP	exonic	nonsynonymous SNV	p.N656K
SD54T1	chr8	11433711	11433711	T	A	Col4a2	Missense_Mutation	SNP	exonic	nonsynonymous SNV	p.M877K
SD54T1	chr8	13028765	13028765	T	A	F7	Missense_Mutation	SNP	exonic	nonsynonymous SNV	p.F65L
SD54T1	chr8	13066903	13066903	T	A	Proz	Missense_Mutation	SNP	exonic	nonsynonymous SNV	p.C152S
SD54T1	chr8	13880178	13880178	A	G	Champ1	Missense_Mutation	SNP	exonic	nonsynonymous SNV	p.S779G
SD54T1	chr8	19140814	19140814	T	G	Spag11b	Missense_Mutation	SNP	exonic	nonsynonymous SNV	p.L6R
SD54T1	chr8	21085272	21085272	T	A	Defa25	Missense_Mutation	SNP	exonic	nonsynonymous SNV	p.L89H
SD54T1	chr8	22695203	22695203	T	C	Ikbkb	Missense_Mutation	SNP	exonic	nonsynonymous SNV	p.N54D
SD54T1	chr8	23157813	23157813	T	C	Nkx6-3	Nonstop_Mutation	SNP	exonic	stoploss	p.X263R
SD54T1	chr8	27112502	27112502	C	T	Adgra2	Silent	SNP	exonic	synonymous SNV	p.D364D
SD54T1	chr8	45026232	45026232	C	T	Fat1	Nonsense_Mutation	SNP	exonic	stopgain	p.R2749X
SD54T1	chr8	64017659	64017659	T	C	Tll1	Missense_Mutation	SNP	exonic	nonsynonymous SNV	p.N910S
SD54T1	chr8	68358554	68358554	T	C	Csgalnact1	Missense_Mutation	SNP	exonic	nonsynonymous SNV	p.Y488C
SD54T1	chr8	70048541	70048541	C	T	Sugp1	Missense_Mutation	SNP	exonic	nonsynonymous SNV	p.P23S
SD54T1	chr8	70101912	70101912	T	C	Ncan	Missense_Mutation	SNP	exonic	nonsynonymous SNV	p.K1085R
SD54T1	chr8	70484739	70484739	T	A	Tmem59l	Missense_Mutation	SNP	exonic	nonsynonymous SNV	p.M202L
SD54T1	chr8	72100338	72100338	T	G	Olfr373	Missense_Mutation	SNP	exonic	nonsynonymous SNV	p.S193A
SD54T1	chr8	75112716	75112716	T	A	Mcm5	Missense_Mutation	SNP	exonic	nonsynonymous SNV	p.M199K
SD54T1	chr8	84971599	84971599	C	A	Prdx2	Missense_Mutation	SNP	exonic	nonsynonymous SNV	p.Q140K
SD54T1	chr8	87470396	87470396	T	C	Cbln1	Missense_Mutation	SNP	exonic	nonsynonymous SNV	p.D147G
SD54T1	chr8	90248331	90248331	C	A	Tox3	Missense_Mutation	SNP	exonic	nonsynonymous SNV	p.Q557H
SD54T1	chr8	92836035	92836035	C	T	Mmp2	Missense_Mutation	SNP	exonic	nonsynonymous SNV	p.T300I
SD54T1	chr8	92843894	92843894	T	A	Mmp2	Missense_Mutation	SNP	exonic	nonsynonymous SNV	p.L518H
SD54T1	chr8	92901740	92901740	C	G	Capns2	Missense_Mutation	SNP	exonic	nonsynonymous SNV	p.Q86E
SD54T1	chr8	93896282	93896282	T	A	Gnao1	Silent	SNP	exonic	synonymous SNV	p.P71P
SD54T1	chr8	105085629	105085629	C	T	Ces3b	Missense_Mutation	SNP	exonic	nonsynonymous SNV	p.A170V
SD54T1	chr8	105388251	105388251	T	A	Kctd19	Missense_Mutation	SNP	exonic	nonsynonymous SNV	p.E473V
SD54T1	chr8	105885881	105885881	T	C	Edc4	Missense_Mutation	SNP	exonic	nonsynonymous SNV	p.F184L
SD54T1	chr8	106079435	106079435	T	C	Nfatc3	Missense_Mutation	SNP	exonic	nonsynonymous SNV	p.L312P
SD54T1	chr8	106163036	106163036	C	T	Pla2g15	Silent	SNP	exonic	synonymous SNV	p.D313D
SD54T1	chr8	109633203	109633203	C	T	Pkd1l3	Nonsense_Mutation	SNP	exonic	stopgain	p.Q897X
SD54T1	chr8	110557760	110557760	T	A	Hydin	Silent	SNP	exonic	synonymous SNV	p.G3221G
SD54T1	chr8	110597877	110597877	A	G	Hydin	Silent	SNP	exonic	synonymous SNV	p.E4623E
SD54T1	chr8	111040194	111040194	T	C	Aars	Silent	SNP	exonic	synonymous SNV	p.A69A
SD54T1	chr8	123090217	123090217	T	A	Spg7	Missense_Mutation	SNP	exonic	nonsynonymous SNV	p.V549E
SD54T1	chr8	123148074	123148074	C	T	Sult5a1	Missense_Mutation	SNP	exonic	nonsynonymous SNV	p.V186I
SD54T1	chr8	124028665	124028665	T	C	Urb2	Silent	SNP	exonic	synonymous SNV	p.S370S
SD54T1	chr8	125491780	125491780	T	C	Sipa1l2	Missense_Mutation	SNP	exonic	nonsynonymous SNV	p.R273G
SD54T1	chr8	125927656	125927656	T	C	Map3k21	Missense_Mutation	SNP	exonic	nonsynonymous SNV	p.W405R
SD54T1	chr9	15938262	15938262	T	G	Fat3	Missense_Mutation	SNP	exonic	nonsynonymous SNV	p.D3952A
SD54T1	chr9	16377021	16377021	A	G	Fat3	Missense_Mutation	SNP	exonic	nonsynonymous SNV	p.V406A
SD54T1	chr9	21816432	21816432	T	C	Dock6	Missense_Mutation	SNP	exonic	nonsynonymous SNV	p.K1365R
SD54T1	chr9	26756755	26756755	G	A	B3gat1	Missense_Mutation	SNP	exonic	nonsynonymous SNV	p.V214M
SD54T1	chr9	27019471	27019471	A	G	Vps26b	Missense_Mutation	SNP	exonic	nonsynonymous SNV	p.L76P
SD54T1	chr9	27051408	27051408	T	A	Ncapd3	Missense_Mutation	SNP	exonic	nonsynonymous SNV	p.V380D
SD54T1	chr9	27072766	27072766	T	A	Ncapd3	Missense_Mutation	SNP	exonic	nonsynonymous SNV	p.V175D
SD54T1	chr9	29411673	29411673	A	T	Ntm	Missense_Mutation	SNP	exonic	nonsynonymous SNV	p.V17E
SD54T1	chr9	31164641	31164641	C	A	Aplp2	Missense_Mutation	SNP	exonic	nonsynonymous SNV	p.D319Y
SD54T1	chr9	36534471	36534471	A	C	Pate9	Silent	SNP	exonic	synonymous SNV	p.G61G
SD54T1	chr9	36936347	36936347	T	A	Pknox2	Missense_Mutation	SNP	exonic	nonsynonymous SNV	p.S125C
SD54T1	chr9	37711990	37711990	C	T	Olfr160	Silent	SNP	exonic	synonymous SNV	p.G96G
SD54T1	chr9	38349747	38349747	A	G	Olfr898	Silent	SNP	exonic	synonymous SNV	p.L221L
SD54T1	chr9	38464217	38464217	A	T	Olfr904	Missense_Mutation	SNP	exonic	nonsynonymous SNV	p.M59L
SD54T1	chr9	38499167	38499167	T	A	Olfr907	Missense_Mutation	SNP	exonic	nonsynonymous SNV	p.L166Q
SD54T1	chr9	38524022	38524022	T	A	Olfr911-ps1	Missense_Mutation	SNP	exonic	nonsynonymous SNV	p.C97S
SD54T1	chr9	38657925	38657925	A	G	Olfr916	Missense_Mutation	SNP	exonic	nonsynonymous SNV	p.S156P
SD54T1	chr9	39950340	39950340	C	A	Olfr975	Missense_Mutation	SNP	exonic	nonsynonymous SNV	p.V144L
SD54T1	chr9	40917347	40917347	T	C	Jhy	Missense_Mutation	SNP	exonic	nonsynonymous SNV	p.D421G
SD54T1	chr9	44246817	44246817	G	A	Ccdc153	Missense_Mutation	SNP	exonic	nonsynonymous SNV	p.V181M
SD54T1	chr9	44453055	44453055	A	G	Upk2	Missense_Mutation	SNP	exonic	nonsynonymous SNV	p.V158A
SD54T1	chr9	49416564	49416564	G	A	Ankk1	Silent	SNP	exonic	synonymous SNV	p.A439A
SD54T1	chr9	53374332	53374332	A	T	Exph5	Silent	SNP	exonic	synonymous SNV	p.V904V
SD54T1	chr9	53797993	53797993	T	C	Slc35f2	Missense_Mutation	SNP	exonic	nonsynonymous SNV	p.L89S
SD54T1	chr9	53925989	53925989	A	G	Elmod1	Silent	SNP	exonic	synonymous SNV	p.G177G
SD54T1	chr9	54401523	54401523	A	T	Dmxl2	Missense_Mutation	SNP	exonic	nonsynonymous SNV	p.H1981Q
SD54T1	chr9	54946337	54946337	T	C	Hykk	Silent	SNP	exonic	synonymous SNV	p.S314S
SD54T1	chr9	55016061	55016061	A	T	Chrna3	Missense_Mutation	SNP	exonic	nonsynonymous SNV	p.F149L
SD54T1	chr9	57108796	57108796	T	C	Sin3a	Missense_Mutation	SNP	exonic	nonsynonymous SNV	p.S729P
SD54T1	chr9	59668953	59668953	T	C	Pkm	Missense_Mutation	SNP	exonic	nonsynonymous SNV	p.L140P
SD54T1	chr9	59668959	59668959	T	G	Pkm	Missense_Mutation	SNP	exonic	nonsynonymous SNV	p.I142S
SD54T1	chr9	59710557	59710557	T	A	Gramd2	Silent	SNP	exonic	synonymous SNV	p.S102S
SD54T1	chr9	61924695	61924695	T	C	Kif23	Silent	SNP	exonic	synonymous SNV	p.R669R
SD54T1	chr9	64168633	64168633	T	C	Zwilch	Missense_Mutation	SNP	exonic	nonsynonymous SNV	p.K36E
SD54T1	chr9	65484522	65484522	T	C	Spg21	Silent	SNP	exonic	synonymous SNV	p.L250L
SD54T1	chr9	67224007	67224007	A	C	Tln2	Missense_Mutation	SNP	exonic	nonsynonymous SNV	p.V2490G
SD54T1	chr9	67881366	67881366	T	A	Vps13c	Missense_Mutation	SNP	exonic	nonsynonymous SNV	p.M307K
SD54T1	chr9	70768915	70768915	T	C	Adam10	Missense_Mutation	SNP	exonic	nonsynonymous SNV	p.M644T
SD54T1	chr9	72617139	72617139	T	C	Rfx7	Missense_Mutation	SNP	exonic	nonsynonymous SNV	p.V537A
SD54T1	chr9	72694509	72694509	T	C	Nedd4	Silent	SNP	exonic	synonymous SNV	p.G357G
SD54T1	chr9	79700497	79700497	T	A	Col12a1	Missense_Mutation	SNP	exonic	nonsynonymous SNV	p.I350F
SD54T1	chr9	83396043	83396043	T	C	Lca5	Missense_Mutation	SNP	exonic	nonsynonymous SNV	p.E416G
SD54T1	chr9	85722413	85722413	A	T	Ibtk	Missense_Mutation	SNP	exonic	nonsynonymous SNV	p.V489E
SD54T1	chr9	88731362	88731362	T	A	Bcl2a1d	Missense_Mutation	SNP	exonic	nonsynonymous SNV	p.S120C
SD54T1	chr9	88957433	88957433	A	T	Bcl2a1a	Missense_Mutation	SNP	exonic	nonsynonymous SNV	p.N128I
SD54T1	chr9	89602219	89602219	T	C	Minar1	Missense_Mutation	SNP	exonic	nonsynonymous SNV	p.E375G
SD54T1	chr9	96150775	96150775	G	A	Gk5	Silent	SNP	exonic	synonymous SNV	p.V270V
SD54T1	chr9	97079086	97079086	A	T	Slc25a36	Missense_Mutation	SNP	exonic	nonsynonymous SNV	p.M299K
SD54T1	chr9	102875867	102875867	A	G	Ryk	Missense_Mutation	SNP	exonic	nonsynonymous SNV	p.I126V
SD54T1	chr9	104901447	104901447	A	T	Cpne4	Missense_Mutation	SNP	exonic	nonsynonymous SNV	p.I164F
SD54T1	chr9	106484255	106484255	T	C	Rrp9	Missense_Mutation	SNP	exonic	nonsynonymous SNV	p.L360P
SD54T1	chr9	108077772	108077772	G	A	Rnf123	Missense_Mutation	SNP	exonic	nonsynonymous SNV	p.S11F
SD54T1	chr9	108208627	108208627	A	C	Dag1	Missense_Mutation	SNP	exonic	nonsynonymous SNV	p.D438E
SD54T1	chr9	109100328	109100328	T	C	Plxnb1	Missense_Mutation	SNP	exonic	nonsynonymous SNV	p.I84T
SD54T1	chr9	109626022	109626022	T	A	Fbxw24	Missense_Mutation	SNP	exonic	nonsynonymous SNV	p.I3F
SD54T1	chr9	109693312	109693312	A	T	Fbxw18	Missense_Mutation	SNP	exonic	nonsynonymous SNV	p.M163K
SD54T1	chr9	110053436	110053436	T	A	Map4	Missense_Mutation	SNP	exonic	nonsynonymous SNV	p.L456Q
SD54T1	chr9	111365963	111365963	G	T	Trank1	Missense_Mutation	SNP	exonic	nonsynonymous SNV	p.M1018I
SD54T1	chr9	113860133	113860133	T	C	Clasp2	Silent	SNP	exonic	synonymous SNV	p.D427D
SD54T1	chr9	113901562	113901562	T	C	Clasp2	Silent	SNP	exonic	synonymous SNV	p.S903S
SD54T1	chr9	119068314	119068314	T	A	Vill	Missense_Mutation	SNP	exonic	nonsynonymous SNV	p.L603H
SD54T1	chr9	119485721	119485721	A	G	Scn5a	Missense_Mutation	SNP	exonic	nonsynonymous SNV	p.S1974P
SD54T1	chr9	119691520	119691520	T	C	Scn10a	Missense_Mutation	SNP	exonic	nonsynonymous SNV	p.S105G
SD54T1	chr9	120094808	120094808	G	A	Ccr8	Missense_Mutation	SNP	exonic	nonsynonymous SNV	p.V330M
SD54T1	chr9	120131119	120131119	T	C	Rpsa	Silent	SNP	exonic	synonymous SNV	p.S249S
SD54T1	chr9	120950605	120950605	T	C	Ctnnb1	Missense_Mutation	SNP	exonic	nonsynonymous SNV	p.S33P
SD54T1	chr9	121044732	121044732	T	C	Ulk4	Missense_Mutation	SNP	exonic	nonsynonymous SNV	p.E1211G
SD54T1	chrX	6583242	6583242	A	T	Shroom4	Missense_Mutation	SNP	exonic	nonsynonymous SNV	p.K36M
SD54T1	chrX	37530826	37530826	A	T	Rhox2e	Nonsense_Mutation	SNP	exonic	stopgain	p.R57X
[truncated: 28,804 more rows]

## Sheet: Sheet 2. Overview
Sheet 2. Overview of nonsyonymous mutations.
Gene name	Sum of mutations	A1N	A1T	A2N	A2T	A3N	A3T	M1T	M2T	M3T	M7L	M8L	M9L	SD19T1	SD54T1	SD56T1	SH12N	SH12T1	SH12T2	SH12T3	SH12T4	SH30N	SH30T1	SH30T2	SH30T3	SH44N	SH44T1	SH44T3	SH49N	SH49T1	SH49T2	SH55N	SH56N
Ctnnb1	13	0	0	0	0	0	0	0	0	0	0	0	0	Missense_Mutation	Missense_Mutation	0	Splice_Site	0	Splice_Site	Splice_Site	Splice_Site	Splice_Site	Splice_Site	Splice_Site	Splice_Site	0	0	Splice_Site	0	Splice_Site	Splice_Site	0	0
Ttn	13	0	0	0	0	0	0	Missense_Mutation	Missense_Mutation	Missense_Mutation	0	0	0	Missense_Mutation, Missense_Mutation, Missense_Mutation, Missense_Mutation, Missense_Mutation	Missense_Mutation, Missense_Mutation, Missense_Mutation, Missense_Mutation, Missense_Mutation, Missense_Mutation, Missense_Mutation	Missense_Mutation, Missense_Mutation, Missense_Mutation, Missense_Mutation	0	Missense_Mutation, Missense_Mutation, Nonsense_Mutation	Missense_Mutation	Missense_Mutation, Missense_Mutation, Missense_Mutation, Missense_Mutation, Missense_Mutation, Nonsense_Mutation	0	Missense_Mutation, Nonsense_Mutation, Splice_Site	0	0	Missense_Mutation, Missense_Mutation, Missense_Mutation, Missense_Mutation	0	0	Missense_Mutation	0	0	Missense_Mutation, Missense_Mutation, Missense_Mutation, Splice_Site	0	0
Obscn	10	0	0	0	0	0	0	0	0	0	0	0	0	0	Missense_Mutation, Missense_Mutation	Missense_Mutation, Missense_Mutation	0	0	Missense_Mutation, Missense_Mutation, Missense_Mutation	Missense_Mutation, Missense_Mutation, Missense_Mutation	0	0	Missense_Mutation	Missense_Mutation, Missense_Mutation, Missense_Mutation	Missense_Mutation	0	Missense_Mutation, Missense_Mutation	Missense_Mutation	0	0	Missense_Mutation	0	0
Fat3	9	0	0	0	0	0	0	0	Missense_Mutation	0	0	0	0	Missense_Mutation	Missense_Mutation, Missense_Mutation	0	0	Missense_Mutation	Missense_Mutation	Frame_Shift_Del, Missense_Mutation	0	Missense_Mutation	0	Nonsense_Mutation	0	0	0	0	0	0	Missense_Mutation	0	0
Hydin	8	0	0	0	0	0	0	0	Missense_Mutation	0	0	0	0	0	0	Missense_Mutation, Missense_Mutation	0	0	Missense_Mutation	Missense_Mutation, Missense_Mutation, Nonsense_Mutation	0	Missense_Mutation	0	0	0	0	0	Missense_Mutation	0	Missense_Mutation, Missense_Mutation	Missense_Mutation	0	0
Lrp2	8	0	0	0	0	Missense_Mutation	0	Missense_Mutation	Missense_Mutation	0	0	0	0	0	0	0	0	Missense_Mutation	0	Missense_Mutation	0	0	Missense_Mutation	Missense_Mutation	Missense_Mutation	0	0	0	0	0	0	0	0
Xirp2	8	0	0	0	0	0	0	0	0	0	0	0	0	0	Missense_Mutation	0	Missense_Mutation	Missense_Mutation	0	0	0	Missense_Mutation	Missense_Mutation	Missense_Mutation	0	0	0	0	Missense_Mutation	Missense_Mutation	0	0	0
Adgrv1	7	0	0	0	0	0	0	Missense_Mutation	Missense_Mutation	0	0	0	0	0	Missense_Mutation	0	0	0	0	Missense_Mutation, Missense_Mutation	0	Missense_Mutation	0	Missense_Mutation	0	0	0	0	0	0	Frame_Shift_Del, Missense_Mutation, Missense_Mutation	0	0
Arcn1	7	0	Missense_Mutation	0	0	Missense_Mutation	0	0	0	0	0	0	0	Missense_Mutation	0	In_Frame_Del, Missense_Mutation	Missense_Mutation	0	0	0	0	Missense_Mutation	0	0	0	0	Missense_Mutation	0	0	0	0	0	0
Csmd3	7	0	0	0	0	0	0	0	Missense_Mutation	Missense_Mutation	0	0	0	Missense_Mutation, Missense_Mutation	0	0	0	Missense_Mutation	0	Missense_Mutation	0	Missense_Mutation	0	0	0	0	0	0	0	0	Missense_Mutation	0	0
Dnah7a	7	0	0	0	0	0	0	0	0	Missense_Mutation	0	0	0	0	0	Missense_Mutation	Missense_Mutation	Missense_Mutation	0	Missense_Mutation, Nonsense_Mutation	0	Missense_Mutation	0	0	0	0	0	0	0	Missense_Mutation	0	0	0
Dnah8	7	0	0	0	0	0	0	Missense_Mutation	0	0	0	0	0	0	Missense_Mutation	Missense_Mutation	0	0	0	0	0	0	Missense_Mutation	0	0	0	0	Missense_Mutation	0	Missense_Mutation	Missense_Mutation	0	0
Tek	7	0	0	0	0	0	0	0	0	0	0	0	0	0	Nonsense_Mutation	0	Missense_Mutation	Missense_Mutation	Missense_Mutation	0	0	Missense_Mutation, Missense_Mutation	Missense_Mutation	0	Splice_Site	0	0	0	0	0	0	0	0
Ubr4	7	0	0	0	0	0	0	0	0	0	0	0	0	Missense_Mutation	Missense_Mutation	Missense_Mutation, Missense_Mutation	0	Missense_Mutation	0	Missense_Mutation	0	0	0	Nonsense_Mutation	0	0	0	0	0	Missense_Mutation	0	0	0
Ush2a	7	0	0	0	0	0	0	0	Missense_Mutation, Nonsense_Mutation	0	0	0	0	0	Missense_Mutation	0	0	0	Missense_Mutation	Missense_Mutation	0	0	0	0	Missense_Mutation	0	0	Missense_Mutation	0	0	Missense_Mutation	0	0
Dnah1	6	0	0	0	0	0	0	Missense_Mutation	0	0	0	0	0	Missense_Mutation, Missense_Mutation	0	Missense_Mutation	0	Missense_Mutation, Missense_Mutation, Nonsense_Mutation	0	0	0	0	0	0	Missense_Mutation	0	0	0	0	Splice_Site	0	0	0
Dnah7c	6	0	0	0	0	0	0	Missense_Mutation	Missense_Mutation	Missense_Mutation	0	0	0	Missense_Mutation	0	0	0	Missense_Mutation	0	Missense_Mutation	0	0	0	0	0	0	0	0	0	0	0	0	0
Dscam	6	0	0	0	0	0	0	0	0	0	0	0	0	0	Missense_Mutation	Nonsense_Mutation	0	0	0	Missense_Mutation	0	0	0	Missense_Mutation	0	0	Missense_Mutation	0	0	0	Frame_Shift_Del	0	0
Fat2	6	0	0	0	0	0	0	0	0	0	0	0	0	Missense_Mutation	Missense_Mutation	0	0	Missense_Mutation, Missense_Mutation, Missense_Mutation	0	0	0	Missense_Mutation	Missense_Mutation	0	0	0	0	0	0	0	Missense_Mutation	0	0
Fsip2	6	0	0	0	0	0	0	0	0	Nonsense_Mutation	0	0	0	0	0	0	Missense_Mutation	0	0	Missense_Mutation, Missense_Mutation	0	0	0	Missense_Mutation	0	0	0	Missense_Mutation	0	0	Missense_Mutation	0	0
Grin2b	6	0	0	0	0	0	0	0	0	0	0	0	0	0	0	0	0	Missense_Mutation	Missense_Mutation, Missense_Mutation	Missense_Mutation, Missense_Mutation	0	Missense_Mutation	Missense_Mutation	Splice_Site	0	0	0	0	0	0	0	0	0
Hmcn2	6	0	0	0	0	0	0	Missense_Mutation	Missense_Mutation	0	0	0	0	0	0	0	Missense_Mutation	Missense_Mutation, Missense_Mutation	0	0	0	0	0	0	Missense_Mutation	0	0	0	0	Missense_Mutation	0	0	0
Lama2	6	0	0	0	0	0	0	Missense_Mutation	0	0	0	0	0	0	Missense_Mutation	Missense_Mutation	0	0	0	Splice_Site	0	Missense_Mutation, Nonsense_Mutation	0	0	Missense_Mutation	0	0	0	0	0	0	0	0
Pkd1	6	0	0	0	0	0	0	0	0	Missense_Mutation	0	0	0	Missense_Mutation	Splice_Site	0	0	Missense_Mutation	0	0	0	Missense_Mutation	0	0	0	0	0	0	0	0	Missense_Mutation	0	0
Ryr1	6	0	0	0	0	0	0	0	0	0	0	0	0	0	Missense_Mutation	0	0	0	Missense_Mutation, Missense_Mutation	0	Missense_Mutation	0	Missense_Mutation	0	0	0	Missense_Mutation	Missense_Mutation	0	0	0	0	0
Ryr2	6	0	0	0	0	0	0	0	Splice_Site	0	0	0	0	0	0	0	0	0	Missense_Mutation	0	Missense_Mutation	Missense_Mutation	Missense_Mutation	0	0	0	0	0	0	0	Missense_Mutation	0	0
Smarca4	6	0	0	0	In_Frame_Del, Missense_Mutation	0	0	0	Missense_Mutation	0	0	0	0	0	0	0	0	0	0	0	0	Missense_Mutation	0	0	0	0	Missense_Mutation	0	0	Missense_Mutation	Missense_Mutation	0	0
Strc	6	0	0	0	0	0	0	0	0	0	0	0	0	Missense_Mutation	Missense_Mutation	0	0	Missense_Mutation	0	0	Missense_Mutation	0	Missense_Mutation	0	0	0	0	0	0	0	Missense_Mutation	0	0
Trpm2	6	0	0	0	0	0	0	0	0	0	0	0	0	Missense_Mutation	0	Missense_Mutation	0	Missense_Mutation	Missense_Mutation, Missense_Mutation, Splice_Site	0	0	Missense_Mutation, Nonsense_Mutation	0	0	0	0	Frame_Shift_Del	0	0	0	0	0	0
Trrap	6	0	0	0	0	0	0	0	Missense_Mutation	0	0	0	0	0	0	Missense_Mutation	0	Missense_Mutation	0	0	0	0	Missense_Mutation	0	0	0	0	0	0	Missense_Mutation	Missense_Mutation	0	0
Unc80	6	0	0	0	0	0	0	0	0	0	0	0	0	0	0	Missense_Mutation	Missense_Mutation	0	0	0	0	Missense_Mutation	0	0	Missense_Mutation	0	0	0	0	Missense_Mutation	Missense_Mutation	0	0
Vmn2r58	6	Missense_Mutation, Missense_Mutation	Missense_Mutation, Missense_Mutation	Missense_Mutation	Missense_Mutation	0	0	Missense_Mutation, Missense_Mutation	0	0	0	0	0	0	0	0	0	0	0	0	0	0	0	Missense_Mutation	0	0	0	0	0	0	0	0	0
Vwf	6	0	0	0	0	0	0	0	0	0	0	0	0	Missense_Mutation	Missense_Mutation	0	Missense_Mutation	0	0	Missense_Mutation	0	Missense_Mutation, Missense_Mutation	0	Missense_Mutation	0	0	0	0	0	0	0	0	0
Ahnak	5	0	0	0	0	0	0	0	0	0	0	0	0	0	0	0	0	0	Missense_Mutation, Missense_Mutation	Nonsense_Mutation	0	Missense_Mutation	Missense_Mutation	0	0	0	0	0	0	0	Nonsense_Mutation	0	0
Ankfn1	5	0	0	0	0	0	0	Missense_Mutation	0	0	0	0	0	0	0	0	0	0	Missense_Mutation	0	0	Frame_Shift_Del	Missense_Mutation	Missense_Mutation	0	0	0	0	0	0	0	0	0
Arhgap31	5	0	0	0	0	0	0	0	0	0	0	0	0	0	Missense_Mutation	Missense_Mutation	0	0	0	Missense_Mutation	0	Splice_Site	0	0	0	0	0	0	0	Frame_Shift_Del	0	0	0
Arhgef28	5	0	0	0	0	0	0	Missense_Mutation	Missense_Mutation	Missense_Mutation	0	0	0	0	0	0	0	0	0	0	0	0	0	0	0	0	0	Missense_Mutation	0	0	Missense_Mutation	0	0
Birc6	5	0	0	0	0	0	0	0	0	Missense_Mutation	0	0	0	0	0	0	0	0	Missense_Mutation	Missense_Mutation, Missense_Mutation	0	Missense_Mutation	0	0	0	0	Missense_Mutation	0	0	0	0	0	0
Cdh4	5	0	0	0	0	0	0	0	0	0	0	0	0	0	Missense_Mutation	0	0	Missense_Mutation	Missense_Mutation	0	0	0	Missense_Mutation	0	0	0	Missense_Mutation	0	0	0	0	0	0
Celsr3	5	0	0	0	0	0	0	0	0	0	0	0	0	Nonsense_Mutation	0	0	0	0	0	0	0	0	0	Missense_Mutation	0	0	Missense_Mutation, Missense_Mutation	0	0	Missense_Mutation	Missense_Mutation	0	0
Col12a1	5	0	0	0	0	0	0	0	0	0	0	0	0	Missense_Mutation	Missense_Mutation	Missense_Mutation	0	0	0	0	0	0	0	Missense_Mutation	0	0	0	0	0	0	Missense_Mutation	0	0
Col6a6	5	0	0	0	0	0	0	0	0	Missense_Mutation	0	0	0	0	0	0	0	0	0	0	0	0	0	Missense_Mutation, Splice_Site	Missense_Mutation	0	0	0	Missense_Mutation	0	Missense_Mutation, Splice_Site, Splice_Site	0	0
Cplane1	5	0	0	0	0	0	0	0	0	0	0	0	0	Missense_Mutation	0	0	Missense_Mutation	0	Frame_Shift_Del	0	0	Missense_Mutation	0	0	0	0	0	0	0	Missense_Mutation	0	0	0
Crb1	5	0	0	0	0	0	0	Missense_Mutation	0	0	0	0	0	0	0	0	0	0	0	Missense_Mutation	Missense_Mutation	0	Splice_Site	0	0	0	0	0	0	0	Missense_Mutation, Missense_Mutation	0	0
Dnah11	5	0	0	0	0	0	0	0	0	0	0	0	0	Missense_Mutation, Missense_Mutation, Missense_Mutation	0	Missense_Mutation	0	0	Missense_Mutation, Missense_Mutation	0	0	Splice_Site	0	0	0	0	0	0	Missense_Mutation	0	0	0	0
Dnah2	5	0	0	0	0	0	0	Missense_Mutation	0	0	0	0	0	0	0	Missense_Mutation	0	0	0	Missense_Mutation	0	Missense_Mutation, Missense_Mutation	0	0	0	0	0	0	0	Missense_Mutation	0	0	0
Dnah6	5	0	0	0	0	0	0	Missense_Mutation	0	0	0	0	0	Missense_Mutation	0	0	0	Missense_Mutation	0	Missense_Mutation	0	0	0	0	0	0	0	0	0	Nonsense_Mutation	0	0	0
Dock1	5	0	0	0	0	0	0	0	0	0	0	0	0	Missense_Mutation	Missense_Mutation	Missense_Mutation	0	0	0	0	0	Splice_Site	0	0	0	0	0	0	0	Missense_Mutation	0	0	0
Dock3	5	0	0	0	0	0	0	Missense_Mutation	0	0	0	0	0	0	0	0	0	Frame_Shift_Del, Missense_Mutation	0	0	0	Missense_Mutation	0	0	0	0	Missense_Mutation	0	0	0	Missense_Mutation	0	0
Efcab6	5	0	0	0	0	0	0	0	0	0	0	0	0	0	Missense_Mutation	0	0	Missense_Mutation	0	0	0	0	0	Missense_Mutation	Missense_Mutation	0	0	0	0	0	Nonsense_Mutation	0	0
Fat4	5	0	0	0	0	0	0	0	Missense_Mutation	0	0	0	0	0	0	0	0	Missense_Mutation	0	Missense_Mutation, Missense_Mutation	0	0	0	0	0	0	Missense_Mutation	0	0	Missense_Mutation	0	0	0
Fbn2	5	0	0	0	0	0	0	0	0	0	0	0	0	Missense_Mutation	0	0	Missense_Mutation	0	0	0	0	Missense_Mutation	0	0	Missense_Mutation	0	0	0	0	0	Missense_Mutation	0	0
Gm13276	5	0	0	0	0	0	0	0	0	0	0	0	0	0	0	0	0	Missense_Mutation	0	0	Missense_Mutation	0	0	0	0	0	Missense_Mutation	Missense_Mutation	0	0	0	Missense_Mutation	0
Gm16367	5	0	0	0	0	0	0	0	0	0	0	0	0	0	0	0	Missense_Mutation	Missense_Mutation	Missense_Mutation	0	0	0	0	Missense_Mutation	0	0	0	0	0	0	Missense_Mutation	0	0
Hectd1	5	0	0	0	0	0	0	0	0	0	0	0	0	Missense_Mutation	0	Missense_Mutation	0	0	Missense_Mutation	0	0	0	0	0	0	0	Missense_Mutation, Missense_Mutation	0	0	Frame_Shift_Del	0	0	0
Itga11	5	0	0	0	0	0	0	Missense_Mutation	0	0	0	0	0	0	0	Missense_Mutation	0	0	0	Missense_Mutation	Missense_Mutation	Missense_Mutation	0	0	0	0	0	0	0	0	0	0	0
Itpr3	5	0	0	0	0	0	0	Missense_Mutation	0	0	0	0	0	0	0	Missense_Mutation	0	0	0	Missense_Mutation	0	0	0	Missense_Mutation	0	0	0	0	0	Missense_Mutation, Splice_Site	0	0	0
Kif21b	5	0	0	0	0	0	0	0	0	0	0	0	0	Missense_Mutation	Missense_Mutation	0	0	0	0	0	0	0	Missense_Mutation	0	0	0	0	0	0	Nonsense_Mutation	Missense_Mutation	0	0
Lrrc7	5	0	0	0	0	0	0	0	0	Missense_Mutation	0	0	0	0	0	0	0	Missense_Mutation	0	Missense_Mutation	Missense_Mutation	0	0	0	0	0	0	Missense_Mutation	0	0	0	0	0
Mdn1	5	0	0	0	0	0	0	0	Missense_Mutation	0	0	0	0	Missense_Mutation, Frame_Shift_Ins	0	0	0	0	0	0	0	Missense_Mutation	0	0	0	0	0	Frame_Shift_Del, Missense_Mutation	0	0	Missense_Mutation	0	0
Muc5ac	5	0	0	0	0	0	0	0	Missense_Mutation	0	0	0	0	0	0	0	Missense_Mutation	Missense_Mutation	0	Missense_Mutation	0	0	0	0	0	0	0	Missense_Mutation	0	0	0	0	0
Myo7b	5	0	0	0	0	0	0	0	0	0	0	0	0	Missense_Mutation	0	Missense_Mutation	0	Missense_Mutation	Missense_Mutation	0	0	0	0	0	0	0	0	0	0	Missense_Mutation	0	0	0
Neb	5	0	0	0	0	0	0	0	Missense_Mutation	0	0	0	0	Missense_Mutation	0	0	0	0	0	Missense_Mutation, Nonsense_Mutation	0	0	0	0	Missense_Mutation	0	0	0	0	0	Missense_Mutation	0	0
Otog	5	0	0	0	Missense_Mutation	0	0	0	0	0	0	0	0	0	0	Missense_Mutation	0	Missense_Mutation, Missense_Mutation	0	Missense_Mutation, Missense_Mutation	0	0	0	0	0	0	0	0	0	0	Splice_Site	0	0
Pclo	5	0	0	0	0	0	0	Missense_Mutation	0	Missense_Mutation	0	0	0	0	0	Missense_Mutation	0	0	0	Missense_Mutation	0	Missense_Mutation	0	0	0	0	0	0	0	0	0	0	0
Pdzd2	5	0	0	0	0	0	0	0	0	0	0	0	0	Missense_Mutation	0	Missense_Mutation	0	Missense_Mutation	0	0	0	0	Missense_Mutation, Missense_Mutation	0	0	0	0	0	0	0	Missense_Mutation	0	0
Plec	5	0	0	0	Missense_Mutation	0	0	0	0	0	0	0	0	0	0	Missense_Mutation	Missense_Mutation	0	0	Missense_Mutation	0	0	0	0	0	0	Missense_Mutation	0	0	0	0	0	0
Plxnd1	5	0	0	0	0	0	0	0	0	Missense_Mutation	0	0	0	0	Missense_Mutation	Missense_Mutation	0	0	0	0	0	0	0	0	0	0	0	0	0	Missense_Mutation	Missense_Mutation	0	0
Ptprb	5	0	0	0	0	0	0	0	Splice_Site	0	0	0	0	0	Missense_Mutation, Missense_Mutation	0	0	0	0	Missense_Mutation	Missense_Mutation	0	0	0	0	0	0	0	0	0	Missense_Mutation	0	0
Scn1a	5	0	0	0	0	0	0	Missense_Mutation	Missense_Mutation	Missense_Mutation	0	0	0	0	0	0	0	Nonsense_Mutation	0	0	0	Missense_Mutation	0	0	0	0	0	0	0	0	0	0	0
Scn8a	5	0	0	0	0	0	0	Missense_Mutation	0	0	0	0	0	0	0	Missense_Mutation, Missense_Mutation	0	Frame_Shift_Del, Missense_Mutation	0	Missense_Mutation, Missense_Mutation	0	0	Missense_Mutation	0	0	0	0	0	0	0	0	0	0
Scn9a	5	0	0	0	0	0	0	0	0	0	0	0	0	Missense_Mutation, Missense_Mutation	0	0	0	Nonsense_Mutation	0	Missense_Mutation	0	0	Missense_Mutation	0	0	0	0	Missense_Mutation	0	0	0	0	0
Sema5a	5	0	0	0	0	0	0	0	Missense_Mutation	0	0	0	0	0	0	0	0	Missense_Mutation	Missense_Mutation, Missense_Mutation	Missense_Mutation	0	0	0	0	0	0	0	0	0	Missense_Mutation	0	0	0
Sfi1	5	Missense_Mutation	Missense_Mutation	Missense_Mutation	0	0	Missense_Mutation	0	0	0	0	0	0	0	0	0	0	0	0	0	0	0	0	0	0	0	0	0	0	0	0	Missense_Mutation	0
Smg1	5	0	0	0	0	0	0	0	0	0	0	0	0	0	0	0	0	Missense_Mutation	Missense_Mutation	Missense_Mutation	0	0	0	Frame_Shift_Del	Missense_Mutation	0	0	0	0	0	0	0	0
Sorl1	5	0	0	0	0	0	0	0	Missense_Mutation	0	0	0	0	0	0	0	0	Missense_Mutation	Missense_Mutation	Missense_Mutation	0	0	0	0	Missense_Mutation	0	0	0	0	0	0	0	0
Syne1	5	0	0	0	0	0	0	0	0	Missense_Mutation	0	0	0	0	0	Splice_Site	0	0	0	0	0	Missense_Mutation, Missense_Mutation	0	Missense_Mutation	0	0	Missense_Mutation	0	0	0	0	0	0
Tchhl1	5	0	0	0	0	0	0	0	0	0	0	0	0	0	0	0	Missense_Mutation	Missense_Mutation	Missense_Mutation	Missense_Mutation	Missense_Mutation	0	0	0	0	0	0	0	0	0	0	0	0
Tlr9	5	0	0	0	0	0	0	0	0	0	0	0	0	Missense_Mutation	0	0	0	0	Missense_Mutation	0	0	Missense_Mutation	0	0	Missense_Mutation	0	0	0	0	Missense_Mutation	0	0	0
Usp34	5	0	0	0	0	0	0	Missense_Mutation	Missense_Mutation	0	0	0	0	0	0	0	0	Missense_Mutation	Missense_Mutation	0	0	Missense_Mutation, Missense_Mutation	0	0	0	0	0	0	0	0	0	0	0
Zan	5	0	0	0	0	0	0	0	0	Missense_Mutation	0	0	0	0	Missense_Mutation	0	0	0	0	Missense_Mutation	0	0	0	0	0	0	0	0	0	Missense_Mutation	Missense_Mutation, Missense_Mutation	0	0
4930433I11Rik	4	0	0	0	0	0	0	0	0	0	0	0	0	Missense_Mutation	0	0	0	0	Missense_Mutation	0	0	0	0	0	Missense_Mutation	0	Missense_Mutation	0	0	0	0	0	0
9030624G23Rik	4	0	0	0	0	0	Missense_Mutation	0	0	0	0	0	0	0	0	0	0	0	0	0	0	0	0	0	0	0	0	0	Missense_Mutation	Missense_Mutation	Missense_Mutation	0	0
Abca2	4	0	0	0	0	0	0	0	0	0	0	0	0	0	Missense_Mutation	Missense_Mutation	0	Missense_Mutation	0	Missense_Mutation	0	0	0	0	0	0	0	0	0	0	0	0	0
Abca8b	4	0	0	0	0	0	0	0	Missense_Mutation	0	0	0	0	0	0	Missense_Mutation	Missense_Mutation	0	0	0	0	0	0	0	0	0	0	0	0	Missense_Mutation	0	0	0
Adam12	4	0	0	0	0	0	0	Missense_Mutation	0	Missense_Mutation	0	0	0	0	0	0	0	0	0	Missense_Mutation	0	0	0	0	0	0	0	Missense_Mutation	0	0	0	0	0
Adgrb2	4	0	0	0	0	0	0	0	Missense_Mutation	0	0	0	0	0	Missense_Mutation	0	0	0	0	0	0	0	0	Missense_Mutation	0	0	0	0	0	0	Missense_Mutation	0	0
Adgrg6	4	0	0	0	0	0	0	Missense_Mutation	0	0	0	0	0	Missense_Mutation	0	0	0	Missense_Mutation	0	0	0	0	0	0	0	0	Missense_Mutation	0	0	0	0	0	0
Agbl1	4	0	0	0	0	0	0	0	0	0	0	0	0	0	0	0	0	Missense_Mutation	0	Nonsense_Mutation	0	Missense_Mutation	0	0	0	0	0	0	0	Missense_Mutation	0	0	0
Ankfy1	4	0	0	0	0	0	0	0	0	0	0	0	0	Missense_Mutation	0	0	0	Missense_Mutation	0	0	Missense_Mutation	Splice_Site	0	0	0	0	0	0	0	0	0	0	0
Arfgef3	4	0	0	0	0	0	0	0	0	0	0	0	0	0	0	Missense_Mutation	Missense_Mutation, Missense_Mutation	0	Missense_Mutation, Missense_Mutation	0	0	0	0	0	Missense_Mutation	0	0	0	0	0	0	0	0
Arhgef17	4	0	0	0	0	0	0	Missense_Mutation, Missense_Mutation	0	0	0	0	0	Missense_Mutation	0	0	0	Missense_Mutation	0	0	0	0	Missense_Mutation	0	0	0	0	0	0	0	0	0	0
Atm	4	0	0	0	0	0	0	0	0	Missense_Mutation	0	0	0	0	Splice_Site	0	0	Missense_Mutation, Missense_Mutation	Splice_Site	0	0	0	0	0	0	0	0	0	0	0	0	0	0
Atp10b	4	0	0	0	0	0	0	0	0	0	0	0	0	Missense_Mutation	0	0	0	Missense_Mutation	Missense_Mutation	0	0	0	0	0	Missense_Mutation	0	0	0	0	0	0	0	0
Baiap3	4	0	0	0	0	0	0	0	0	0	0	0	0	0	0	0	0	Missense_Mutation	0	0	0	Missense_Mutation	0	Missense_Mutation	0	0	0	0	0	0	Missense_Mutation	0	0
Cacna1h	4	0	0	0	0	0	0	0	0	0	0	0	0	0	0	0	0	Missense_Mutation	0	0	0	Missense_Mutation, Missense_Mutation	0	Missense_Mutation	0	0	0	0	0	0	Missense_Mutation	0	0
Camta1	4	0	0	0	0	0	0	0	0	0	0	0	0	Missense_Mutation	0	0	Missense_Mutation	0	Missense_Mutation, Missense_Mutation	0	Missense_Mutation	0	0	0	0	0	0	0	0	0	0	0	0
Ccdc136	4	0	0	0	0	0	0	0	0	0	0	0	0	0	0	0	Missense_Mutation	0	0	0	Missense_Mutation	Missense_Mutation	0	Missense_Mutation	0	0	0	0	0	0	0	0	0
Cep350	4	0	0	0	0	0	0	0	Missense_Mutation	0	0	0	0	0	Nonsense_Mutation	0	0	0	0	0	0	0	Missense_Mutation	0	0	0	0	0	0	Missense_Mutation	0	0	0
Chd6	4	0	0	0	0	0	0	0	0	0	0	0	0	0	Missense_Mutation	0	0	0	0	Missense_Mutation	0	0	0	Missense_Mutation	Missense_Mutation	0	0	0	0	0	0	0	0
Col5a1	4	0	0	0	0	0	0	0	Nonsense_Mutation	0	0	0	0	0	Missense_Mutation	0	0	0	0	Splice_Site	0	0	0	0	0	0	0	Missense_Mutation	0	0	0	0	0
Crebbp	4	0	0	0	0	0	0	0	Missense_Mutation	0	0	0	0	0	0	Missense_Mutation	0	Missense_Mutation	0	0	0	0	Nonsense_Mutation	0	0	0	0	0	0	0	0	0	0
Csmd1	4	0	0	0	0	0	0	0	0	0	0	0	0	0	0	0	0	0	0	Missense_Mutation, Nonsense_Mutation	0	0	0	0	Missense_Mutation	0	0	Missense_Mutation	0	Missense_Mutation	0	0	0
Csrnp3	4	0	0	0	0	0	0	0	0	Missense_Mutation	0	0	0	0	0	Missense_Mutation	0	Missense_Mutation	0	0	0	Missense_Mutation	0	0	0	0	0	0	0	0	0	0	0
Dcc	4	0	0	0	0	0	0	0	Missense_Mutation	0	0	0	0	0	0	0	0	Missense_Mutation	0	0	0	Missense_Mutation	0	0	0	0	0	Splice_Site	0	0	0	0	0
Dnah10	4	0	0	0	0	0	0	0	0	0	0	0	0	Missense_Mutation, Missense_Mutation	Missense_Mutation	0	0	0	0	0	0	0	0	0	0	0	Missense_Mutation	0	0	0	Missense_Mutation, Missense_Mutation	0	0
Duox2	4	0	0	0	0	0	0	0	0	Splice_Site	0	0	0	0	0	0	0	0	0	0	Missense_Mutation	Missense_Mutation	Missense_Mutation	0	0	0	0	0	0	0	0	0	0
Dync2h1	4	0	0	0	0	0	0	0	0	Nonsense_Mutation	0	0	0	Missense_Mutation	0	0	0	Missense_Mutation, Missense_Mutation	0	0	0	0	0	0	0	0	0	Missense_Mutation	0	0	0	0	0
Fbxo24	4	0	0	0	0	0	0	0	0	0	0	0	0	0	Missense_Mutation	Missense_Mutation	0	0	0	0	0	Missense_Mutation	0	Missense_Mutation	0	0	0	0	0	0	0	0	0
Flt4	4	0	0	0	0	0	0	0	0	0	0	0	0	Nonsense_Mutation	Missense_Mutation	0	Nonsense_Mutation	Missense_Mutation	0	0	0	0	0	0	0	0	0	0	0	0	0	0	0
Fras1	4	0	0	0	0	0	0	0	0	0	0	0	0	0	Missense_Mutation	0	0	0	0	Missense_Mutation	Missense_Mutation	Missense_Mutation	0	0	0	0	0	0	0	0	0	0	0
Gcn1	4	0	0	0	0	0	0	0	0	0	0	0	0	0	Missense_Mutation	0	0	0	0	Missense_Mutation	Nonsense_Mutation	0	0	0	0	0	0	0	0	Missense_Mutation	0	0	0
Golga4	4	0	0	0	0	0	0	0	0	0	0	0	0	Missense_Mutation	0	0	0	Missense_Mutation	0	Missense_Mutation	0	0	0	0	0	0	0	0	Missense_Mutation	0	0	0	0
Grm5	4	0	0	0	0	0	0	0	0	0	0	0	0	Missense_Mutation	Missense_Mutation	0	0	0	0	0	0	0	0	0	0	0	0	0	0	Missense_Mutation	Missense_Mutation	0	0
Hectd4	4	0	0	0	0	0	0	0	0	0	0	0	0	0	0	Missense_Mutation	0	Missense_Mutation	Missense_Mutation	Missense_Mutation	0	0	0	0	0	0	0	0	0	0	0	0	0
Hmcn1	4	0	0	0	0	0	0	Missense_Mutation	0	0	0	0	0	0	0	0	0	Missense_Mutation	0	0	Missense_Mutation	0	0	0	Missense_Mutation	0	0	0	0	0	0	0	0
Hmgcs2	4	0	0	0	0	0	0	0	0	0	0	0	0	0	0	0	Missense_Mutation	Nonsense_Mutation	0	0	0	0	0	0	0	0	Missense_Mutation	0	0	Missense_Mutation	0	0	0
Hmgxb3	4	0	0	0	0	0	0	Splice_Site	0	0	0	0	0	0	Missense_Mutation	0	0	0	0	Splice_Site	0	0	0	0	Frame_Shift_Del	0	0	0	0	0	0	0	0
Iars	4	0	0	0	0	0	0	0	0	0	0	0	0	Missense_Mutation	Missense_Mutation	0	0	Missense_Mutation	0	0	0	0	Missense_Mutation	0	0	0	0	0	0	0	0	0	0
Ifi206	4	0	Missense_Mutation	0	0	0	0	0	0	0	0	0	0	0	0	0	0	Missense_Mutation	0	0	0	0	0	0	0	Missense_Mutation	0	Missense_Mutation	0	0	0	0	0
Ift80	4	0	0	0	0	0	0	0	0	0	0	0	0	0	0	0	0	0	Nonsense_Mutation	0	Missense_Mutation	0	0	0	Missense_Mutation	0	0	0	0	0	Missense_Mutation	0	0
Inpp5d	4	0	0	0	0	0	0	Missense_Mutation	0	Missense_Mutation	0	0	0	0	0	0	0	0	0	0	0	0	0	Missense_Mutation	0	0	0	0	0	0	Missense_Mutation	0	0
Iqch	4	0	0	0	0	0	0	0	0	Missense_Mutation	0	0	0	Missense_Mutation	0	0	0	Missense_Mutation	0	0	0	0	0	0	Nonsense_Mutation	0	0	0	0	0	0	0	0
Itgax	4	0	0	0	0	0	0	0	0	0	0	0	0	0	Missense_Mutation	0	0	Missense_Mutation	0	Nonsense_Mutation	0	Splice_Site	0	0	0	0	0	0	0	0	0	0	0
Kcnu1	4	0	0	0	0	0	0	0	0	Missense_Mutation	0	0	0	0	0	0	0	0	0	0	0	0	Missense_Mutation	0	Missense_Mutation	0	Missense_Mutation	0	0	0	0	0	0
Kctd19	4	0	0	0	0	0	0	0	0	0	0	0	0	Missense_Mutation	Missense_Mutation	0	0	Missense_Mutation	0	0	0	Missense_Mutation	0	0	0	0	0	0	0	0	0	0	0
Kmt2a	4	0	0	0	0	0	0	0	0	0	0	0	0	0	0	0	0	0	0	0	0	0	Missense_Mutation	Missense_Mutation	0	0	0	Missense_Mutation, Missense_Mutation	0	Nonsense_Mutation, Missense_Mutation	0	0	0
Madd	4	0	0	0	0	0	0	0	Missense_Mutation	0	0	0	0	Missense_Mutation	0	Missense_Mutation	0	0	0	0	0	Missense_Mutation	0	0	0	0	0	0	0	0	0	0	0
Mical3	4	0	0	0	0	0	0	0	Missense_Mutation	0	0	0	0	0	0	0	0	0	0	Missense_Mutation	0	0	0	0	0	0	Missense_Mutation	0	0	Missense_Mutation, Missense_Mutation	0	0	0
Mroh1	4	0	0	0	0	0	0	0	0	0	0	0	0	0	0	Missense_Mutation	0	Missense_Mutation	0	0	0	0	0	0	0	0	Missense_Mutation	0	0	0	Missense_Mutation	0	0
Mroh2b	4	0	0	0	0	0	0	0	0	0	0	0	0	0	0	Nonsense_Mutation	0	Missense_Mutation	0	0	0	0	0	0	Splice_Site	0	0	0	Missense_Mutation	0	0	0	0
Mroh4	4	0	0	0	0	0	0	0	0	0	0	0	0	0	Missense_Mutation	0	0	0	0	0	0	0	0	0	Splice_Site	0	0	0	0	Missense_Mutation	Missense_Mutation	0	0
Muc4	4	0	0	0	0	0	0	0	0	0	0	0	0	0	0	0	0	0	0	0	0	Missense_Mutation	0	0	0	Missense_Mutation, Nonsense_Mutation, Frame_Shift_Ins	Nonsense_Mutation, Frame_Shift_Ins	Nonsense_Mutation, Frame_Shift_Ins	0	0	0	0	0
Mycbp2	4	0	0	0	0	0	0	Missense_Mutation	0	0	0	0	0	0	0	0	0	Missense_Mutation	0	0	Missense_Mutation	0	0	0	Missense_Mutation	0	0	0	0	0	0	0	0
Myh1	4	0	0	0	0	0	0	0	0	0	0	0	0	Splice_Site	Missense_Mutation, Missense_Mutation	0	0	Missense_Mutation	0	0	0	0	0	0	0	0	0	Nonsense_Mutation	0	0	0	0	0
Myh6	4	0	0	0	0	0	0	0	Missense_Mutation	0	0	0	0	0	0	0	0	Missense_Mutation	0	Missense_Mutation	0	0	0	0	0	0	Missense_Mutation	0	0	0	0	0	0
Ncam1	4	0	0	0	0	0	0	0	0	0	0	0	0	0	0	0	0	0	Missense_Mutation	Nonsense_Mutation	0	0	0	0	Missense_Mutation	0	0	0	0	0	Nonsense_Mutation	0	0
Notch3	4	0	0	0	0	0	0	0	0	Missense_Mutation	0	0	0	Missense_Mutation	0	0	0	0	0	0	0	0	Missense_Mutation	0	0	0	0	0	0	Nonsense_Mutation	0	0	0
Npc1l1	4	0	0	0	0	0	0	0	0	Missense_Mutation	0	0	0	0	0	0	0	Missense_Mutation	0	0	0	Missense_Mutation	0	0	0	0	0	Missense_Mutation	0	0	0	0	0
Nrap	4	0	0	0	0	0	0	0	0	0	0	0	0	0	Nonsense_Mutation	Missense_Mutation	0	0	0	Missense_Mutation	0	Missense_Mutation	0	0	0	0	0	0	0	0	0	0	0
Nup98	4	0	0	0	0	0	0	Missense_Mutation	0	0	0	0	0	Nonsense_Mutation	0	0	0	0	0	Splice_Site	Missense_Mutation	0	0	0	0	0	0	0	0	0	0	0	0
Olfr1170	4	0	0	0	0	0	0	0	0	0	0	0	0	0	0	0	Missense_Mutation	Missense_Mutation	0	Missense_Mutation	0	0	Missense_Mutation	0	0	0	0	0	0	0	0	0	0
Olfr1216	4	0	0	0	0	0	0	0	0	0	0	0	0	Missense_Mutation	0	0	Missense_Mutation	0	0	Frame_Shift_Del	0	0	0	0	0	0	Missense_Mutation	0	0	0	0	0	0
Pappa2	4	0	0	0	0	0	0	0	0	0	0	0	0	0	Missense_Mutation	0	0	0	0	Missense_Mutation	0	0	Missense_Mutation	0	0	0	0	Missense_Mutation	0	0	0	0	0
Pcdh15	4	0	0	Missense_Mutation	0	0	0	Nonsense_Mutation	0	0	0	0	0	0	0	Splice_Site	0	0	0	Splice_Site	0	0	0	0	0	0	0	0	0	0	0	0	0
Phgdh	4	0	0	0	0	0	0	0	0	0	0	0	0	0	Missense_Mutation	0	0	0	0	0	0	0	0	0	0	Missense_Mutation	Missense_Mutation	0	0	Missense_Mutation	0	0	0
Prex1	4	0	0	0	0	0	0	0	0	0	0	0	0	Missense_Mutation	0	0	0	Missense_Mutation	0	0	0	0	0	0	Missense_Mutation	0	Missense_Mutation	0	0	0	0	0	0
Prkdc	4	0	0	0	0	0	0	0	Frame_Shift_Del	0	0	0	0	0	0	0	Missense_Mutation	Missense_Mutation	0	0	0	0	0	0	0	0	0	0	0	0	Missense_Mutation	0	0
Prune2	4	0	0	0	0	0	0	Nonsense_Mutation	Frame_Shift_Del	0	0	0	0	Missense_Mutation	0	0	Missense_Mutation	0	0	0	0	0	0	0	0	0	0	0	0	0	0	0	0
Ptpru	4	0	0	0	0	0	0	0	0	0	0	0	0	Missense_Mutation	0	0	0	Missense_Mutation	Missense_Mutation	0	0	0	0	0	0	0	0	0	0	Missense_Mutation	0	0	0
Ralgapa2	4	0	0	0	0	0	0	0	Missense_Mutation	0	0	0	0	0	Missense_Mutation	0	0	0	0	Missense_Mutation	0	0	0	Nonsense_Mutation	0	0	0	0	0	0	0	0	0
Rasgrf1	4	0	0	0	0	0	0	0	0	0	0	0	0	0	0	0	0	Splice_Site	0	0	0	0	0	0	Missense_Mutation	0	Nonstop_Mutation	Missense_Mutation	0	0	0	0	0
Rnf7	4	0	0	0	0	Missense_Mutation	Missense_Mutation	0	0	0	0	0	0	0	0	0	0	Missense_Mutation	0	0	0	0	0	0	0	0	0	0	0	0	0	0	Missense_Mutation
Rtl9	4	0	0	0	0	0	0	0	0	0	0	0	0	Missense_Mutation	Missense_Mutation	Missense_Mutation	0	0	0	0	0	0	0	0	0	0	Missense_Mutation	0	0	0	0	0	0
Ryr3	4	0	0	0	0	0	0	0	0	0	0	0	0	Missense_Mutation	0	0	0	0	Splice_Site	0	0	0	Missense_Mutation	0	0	0	0	0	0	0	Missense_Mutation	0	0
Scn10a	4	0	0	0	0	0	0	0	0	0	0	0	0	0	Missense_Mutation	Missense_Mutation	0	0	Missense_Mutation	0	0	0	0	0	0	0	0	Missense_Mutation, Missense_Mutation	0	0	0	0	0
Scn5a	4	0	0	0	0	0	0	0	0	0	0	0	0	Nonsense_Mutation	Missense_Mutation	0	0	Missense_Mutation	0	0	0	0	0	0	0	0	0	0	0	0	Missense_Mutation	0	0
Scube2	4	0	0	0	0	0	0	0	0	0	0	0	0	0	0	0	0	0	0	Missense_Mutation	0	Nonsense_Mutation	0	Missense_Mutation, Nonsense_Mutation	0	0	0	0	0	Missense_Mutation	0	0	0
Sh3tc2	4	0	0	0	0	0	0	0	Missense_Mutation	0	0	0	0	0	Missense_Mutation	0	0	Missense_Mutation	0	0	0	Missense_Mutation	0	0	0	0	0	0	0	0	0	0	0
Skint6	4	0	0	0	0	0	0	0	0	0	0	0	0	0	Missense_Mutation, Missense_Mutation	0	0	0	0	0	0	0	0	0	0	0	0	0	Missense_Mutation	Missense_Mutation	Missense_Mutation	0	0
Slc4a3	4	0	0	0	0	0	0	0	0	0	0	0	0	Missense_Mutation	Missense_Mutation	0	0	0	Missense_Mutation	0	0	0	0	Missense_Mutation	0	0	0	0	0	0	0	0	0
Slc6a19	4	0	0	0	0	0	0	0	0	0	0	0	0	Missense_Mutation	0	0	Splice_Site	0	0	0	0	Missense_Mutation	0	0	0	0	0	Missense_Mutation	0	0	0	0	0
Spag17	4	0	0	0	0	0	0	Missense_Mutation	0	0	0	0	0	0	0	0	0	Missense_Mutation	0	0	0	0	0	0	0	0	Missense_Mutation	0	0	0	Missense_Mutation, Missense_Mutation	0	0
Stab2	4	0	Missense_Mutation	0	0	0	0	Missense_Mutation	0	0	0	0	0	Missense_Mutation	0	0	0	0	0	0	0	0	0	0	Missense_Mutation	0	0	0	0	0	0	0	0
Sult2a6	4	0	0	Missense_Mutation	0	0	0	0	Missense_Mutation	0	0	0	0	0	Missense_Mutation	0	0	0	0	0	0	0	0	0	0	0	0	0	Missense_Mutation	0	0	0	0
Syne2	4	0	0	0	0	0	0	0	0	0	0	0	0	0	0	0	0	0	0	Missense_Mutation	Missense_Mutation, Missense_Mutation	Missense_Mutation	0	0	Missense_Mutation, Missense_Mutation	0	0	0	0	0	0	0	0
Sytl2	4	0	0	0	0	0	0	0	0	0	0	0	0	0	Splice_Site	0	Nonsense_Mutation	0	0	0	Missense_Mutation	0	0	0	Missense_Mutation	0	0	0	0	0	0	0	0
Tet2	4	0	0	0	0	0	0	0	0	0	0	0	0	Missense_Mutation	0	0	0	0	0	0	Missense_Mutation	0	Missense_Mutation	0	Missense_Mutation	0	0	0	0	0	0	0	0
Tg	4	0	0	0	0	0	0	0	0	Missense_Mutation	0	0	0	0	0	0	0	0	0	Missense_Mutation, Missense_Mutation	0	Missense_Mutation	0	0	0	0	Missense_Mutation, Missense_Mutation	0	0	0	0	0	0
Thoc5	4	0	0	0	0	0	0	0	0	0	0	0	0	0	0	0	0	Missense_Mutation	0	0	0	0	Missense_Mutation	0	Missense_Mutation	0	Missense_Mutation	0	0	0	0	0	0
Tmprss15	4	0	0	0	0	0	0	0	0	0	0	0	0	0	0	0	Nonsense_Mutation	0	0	0	0	0	Nonsense_Mutation	Missense_Mutation	0	0	0	0	0	0	Nonsense_Mutation	0	0
Trhde	4	0	0	0	0	0	0	0	0	Missense_Mutation	0	0	0	Missense_Mutation	0	0	0	0	0	Missense_Mutation	0	0	0	Missense_Mutation	0	0	0	0	0	0	0	0	0
Ttc21a	4	0	0	0	0	0	0	0	0	0	0	0	0	0	0	0	0	0	0	Nonsense_Mutation	0	0	Missense_Mutation	Missense_Mutation	0	0	0	0	0	Missense_Mutation	0	0	0
Usp32	4	0	0	0	0	0	0	0	Splice_Site	0	0	0	0	0	0	0	0	0	0	Missense_Mutation	Nonsense_Mutation	0	0	0	Missense_Mutation	0	0	0	0	0	0	0	0
Vcan	4	0	0	0	0	0	0	0	0	0	0	0	0	0	0	0	0	0	Missense_Mutation	Missense_Mutation	0	Nonsense_Mutation	Missense_Mutation	0	0	0	0	0	0	0	0	0	0
Vmn2r117	4	0	Frame_Shift_Del	0	Frame_Shift_Del	0	0	0	0	0	0	0	0	0	Frame_Shift_Del	0	Missense_Mutation	0	0	0	0	0	0	0	0	0	0	0	0	0	0	0	0
Vmn2r18	4	0	0	0	0	0	0	0	Nonsense_Mutation	0	0	0	0	Missense_Mutation	0	0	0	0	0	0	0	0	0	0	Missense_Mutation	0	0	0	0	Missense_Mutation	0	0	0
Zfp318	4	0	0	0	0	0	0	Missense_Mutation	0	0	0	0	0	0	0	Missense_Mutation	0	0	0	0	0	0	Splice_Site	Missense_Mutation	0	0	0	0	0	0	0	0	0
Zfp93	4	0	0	0	0	0	0	0	0	0	0	0	0	In_Frame_Del	0	0	0	0	0	0	0	0	0	0	0	0	0	0	Missense_Mutation, In_Frame_Del	In_Frame_Del	0	Missense_Mutation	0
2610507B11Rik	3	0	0	0	0	0	0	0	0	0	0	0	0	0	0	0	0	0	0	0	0	Missense_Mutation	0	Missense_Mutation	0	0	Missense_Mutation	0	0	0	0	0	0
4930432K21Rik	3	0	0	0	0	0	0	Missense_Mutation	0	0	0	0	0	0	0	0	0	0	Missense_Mutation	Missense_Mutation	0	0	0	0	0	0	0	0	0	0	0	0	0
4930474N05Rik	3	Frame_Shift_Del	Frame_Shift_Del	0	0	0	0	0	0	0	0	0	0	0	Missense_Mutation	0	0	0	0	0	0	0	0	0	0	0	0	0	0	0	0	0	0
4932438A13Rik	3	0	0	0	0	0	0	0	0	0	0	0	0	0	0	Missense_Mutation	0	0	0	0	0	0	0	Splice_Site	0	0	Missense_Mutation	0	0	0	0	0	0
A2ml1	3	0	0	0	0	0	0	Missense_Mutation	0	0	0	0	0	0	Missense_Mutation	Missense_Mutation	0	0	0	0	0	0	0	0	0	0	0	0	0	0	0	0	0
Abca1	3	0	0	0	0	0	0	0	0	0	0	0	0	Missense_Mutation	0	0	0	Frame_Shift_Del, Missense_Mutation	0	0	0	0	0	0	0	0	0	0	0	Missense_Mutation	0	0	0
Abcb1a	3	0	0	0	0	0	0	0	0	0	0	0	0	Missense_Mutation, Missense_Mutation	Missense_Mutation	0	0	0	0	0	0	Missense_Mutation	0	0	0	0	0	0	0	0	0	0	0
Abcb5	3	0	0	0	0	0	0	0	0	0	0	0	0	0	0	0	0	Missense_Mutation	0	Nonsense_Mutation	0	0	0	0	0	0	Missense_Mutation	0	0	0	0	0	0
Acan	3	0	0	0	0	0	0	0	0	0	0	0	0	0	Missense_Mutation	0	0	0	0	Missense_Mutation	Missense_Mutation	0	0	0	0	0	0	0	0	0	0	0	0
Ache	3	0	0	0	0	0	0	0	0	Missense_Mutation	0	0	0	0	0	0	0	0	0	0	0	Missense_Mutation	0	Missense_Mutation	0	0	0	0	0	0	0	0	0
Adamts10	3	0	0	0	0	0	0	0	0	0	0	0	0	0	Missense_Mutation	0	Missense_Mutation	0	0	0	0	Splice_Site	0	0	0	0	0	0	0	0	0	0	0
Adamts12	3	0	0	0	0	0	0	0	0	0	0	0	0	0	0	0	0	Missense_Mutation	0	Missense_Mutation, Missense_Mutation, Missense_Mutation	0	0	0	Missense_Mutation	0	0	0	0	0	0	0	0	0
Adamts20	3	0	0	0	0	0	0	0	0	0	0	0	0	Missense_Mutation	0	0	Missense_Mutation	0	0	0	0	0	0	0	Missense_Mutation	0	0	0	0	0	0	0	0
Adamts5	3	0	0	0	0	0	0	0	0	0	0	0	0	0	0	0	0	Missense_Mutation, Missense_Mutation	0	Missense_Mutation	0	0	0	0	0	0	0	0	0	0	Missense_Mutation	0	0
Adamtsl2	3	0	0	0	0	0	0	Missense_Mutation	0	0	0	0	0	0	0	Missense_Mutation	0	Nonsense_Mutation	0	0	0	0	0	0	0	0	0	0	0	0	0	0	0
Adar	3	0	0	0	0	0	0	0	0	0	0	0	0	0	0	0	0	0	0	0	0	Missense_Mutation	0	0	0	0	Missense_Mutation	0	0	0	Nonsense_Mutation	0	0
Adcy10	3	0	0	0	0	0	0	0	0	0	0	0	0	Missense_Mutation	0	0	0	0	0	0	0	Missense_Mutation	0	0	0	0	0	0	0	Missense_Mutation	0	0	0
Adcy2	3	0	0	0	0	0	0	0	0	0	0	0	0	0	0	Missense_Mutation	0	Missense_Mutation	0	0	0	0	Missense_Mutation	0	0	0	0	0	0	0	0	0	0
Adcy7	3	0	0	0	0	0	0	0	0	0	0	0	0	0	0	Missense_Mutation	0	0	Nonsense_Mutation	0	0	0	0	0	0	0	0	0	0	0	Missense_Mutation	0	0
Adgrl2	3	0	0	0	0	0	0	0	Missense_Mutation	0	0	0	0	0	0	0	0	0	0	0	0	Missense_Mutation	0	Missense_Mutation	0	0	0	0	0	0	0	0	0
Agbl2	3	0	0	0	0	0	0	0	0	0	0	0	0	0	0	0	0	0	Missense_Mutation	0	0	Missense_Mutation	0	0	0	0	0	0	0	0	Missense_Mutation	0	0
Ahctf1	3	0	0	0	0	0	0	0	0	0	0	0	0	Missense_Mutation	0	0	0	Missense_Mutation	0	0	0	0	0	0	0	0	0	0	0	Missense_Mutation	0	0	0
Ajm1	3	0	0	0	0	0	0	0	0	0	0	0	0	0	0	Missense_Mutation	0	0	0	Missense_Mutation	0	0	0	0	0	0	0	0	0	0	Missense_Mutation	0	0
Akap13	3	0	0	0	0	0	0	0	0	0	0	0	0	0	0	0	0	Missense_Mutation	0	0	0	0	Missense_Mutation	Nonsense_Mutation	0	0	0	0	0	0	0	0	0
Akap9	3	0	0	0	0	0	0	0	Missense_Mutation	0	0	0	0	0	0	0	0	0	0	Nonsense_Mutation	0	0	Missense_Mutation	0	0	0	0	0	0	0	0	0	0
Akna	3	0	0	0	0	0	0	0	0	0	0	0	0	0	Missense_Mutation	0	Missense_Mutation	0	0	Splice_Site	0	0	0	0	0	0	0	0	0	0	0	0	0
Aknad1	3	0	0	0	0	0	0	0	0	Missense_Mutation	0	0	0	0	0	0	0	Splice_Site	0	0	0	0	0	0	0	0	Missense_Mutation	0	0	0	0	0	0
Alk	3	0	0	0	0	0	0	0	0	0	0	0	0	Missense_Mutation	Missense_Mutation	0	0	0	0	Splice_Site	0	0	0	0	0	0	0	0	0	0	0	0	0
Alppl2	3	0	0	0	0	0	0	0	0	0	0	0	0	0	0	0	0	0	0	0	Missense_Mutation, Missense_Mutation	0	0	0	Nonsense_Mutation	0	Missense_Mutation	0	0	0	0	0	0
Ampd1	3	0	0	0	0	0	0	0	0	0	0	0	0	0	0	0	0	0	0	Missense_Mutation	0	0	0	0	0	0	Nonsense_Mutation	0	0	Missense_Mutation	0	0	0
Ank1	3	0	0	0	0	0	0	Missense_Mutation	0	0	0	0	0	0	0	0	0	0	0	Missense_Mutation, Missense_Mutation	Splice_Site	0	0	0	0	0	0	0	0	0	0	0	0
Ap3b1	3	0	0	0	0	0	0	Missense_Mutation	0	0	0	0	0	0	0	0	0	0	0	Missense_Mutation	0	Missense_Mutation	0	0	0	0	0	0	0	0	0	0	0
Apc	3	0	0	0	0	0	0	0	Nonsense_Mutation	0	0	0	0	0	0	Nonsense_Mutation	0	0	0	0	0	0	0	0	Missense_Mutation	0	0	0	0	0	0	0	0
Arhgap20	3	0	0	0	0	0	0	Missense_Mutation	0	0	0	0	0	0	0	Nonsense_Mutation	Missense_Mutation	0	0	0	0	0	0	0	0	0	0	0	0	0	0	0	0
Arhgap21	3	0	0	0	0	0	0	0	0	0	0	0	0	0	Missense_Mutation	0	0	0	0	0	0	Missense_Mutation	Missense_Mutation	0	0	0	0	0	0	0	0	0	0
Arid1a	3	0	0	0	0	0	0	0	0	0	0	0	0	0	0	0	Missense_Mutation	0	0	0	0	Missense_Mutation	Missense_Mutation	0	0	0	0	0	0	0	0	0	0
Aspm	3	0	0	0	0	0	0	0	0	0	0	0	0	0	Missense_Mutation	0	0	0	0	0	0	0	0	0	0	0	0	0	0	Missense_Mutation	Missense_Mutation	0	0
Asxl3	3	0	0	0	0	0	0	0	0	0	0	0	0	Missense_Mutation, Missense_Mutation	Missense_Mutation	0	0	0	0	0	0	0	0	0	0	0	0	0	0	Missense_Mutation	0	0	0
Atg2b	3	0	0	0	0	0	0	0	0	0	0	0	0	Nonsense_Mutation	0	Missense_Mutation	0	0	0	0	0	0	0	0	0	0	0	0	0	Missense_Mutation	0	0	0
Atp1a1	3	0	0	0	0	0	0	0	0	0	0	0	0	0	Missense_Mutation	0	0	0	Frame_Shift_Del	0	0	0	Missense_Mutation	0	0	0	0	0	0	0	0	0	0
Atp2a1	3	0	Missense_Mutation	0	0	0	0	0	0	0	0	0	0	0	0	0	0	0	0	Missense_Mutation	0	0	0	0	0	0	0	Missense_Mutation	0	0	0	0	0
Baz1a	3	0	0	0	0	0	0	Missense_Mutation	0	0	0	0	0	0	0	Missense_Mutation	0	0	0	0	0	0	0	0	0	Missense_Mutation	0	0	0	0	0	0	0
Bco1	3	0	0	0	0	Missense_Mutation	Missense_Mutation	0	0	0	0	0	0	0	0	0	0	0	Splice_Site	0	0	0	0	0	0	0	0	0	0	0	0	0	0
Bcr	3	0	0	0	0	0	0	0	0	0	0	0	0	0	Missense_Mutation	0	0	0	0	Missense_Mutation	0	0	0	0	0	0	Missense_Mutation	0	0	0	0	0	0
Bpifb5	3	0	0	0	0	0	0	Missense_Mutation	0	0	0	0	0	0	0	0	0	0	0	0	0	0	0	0	0	0	0	Missense_Mutation	0	Missense_Mutation	0	0	0
Brca2	3	0	0	0	0	0	0	0	0	0	0	0	0	Missense_Mutation	0	Missense_Mutation	0	Nonsense_Mutation	0	0	0	0	0	0	0	0	0	0	0	0	0	0	0
Brinp2	3	0	0	0	0	0	0	Missense_Mutation	0	0	0	0	0	0	0	0	0	0	0	0	0	0	0	Missense_Mutation	0	0	0	0	0	0	Missense_Mutation	0	0
Brwd1	3	0	0	0	0	0	0	0	Missense_Mutation	0	0	0	0	0	0	0	0	0	0	Missense_Mutation	0	Missense_Mutation	0	0	0	0	0	0	0	0	0	0	0
Bsn	3	0	0	0	0	0	0	0	0	Missense_Mutation	0	0	0	0	0	0	0	0	Missense_Mutation, Missense_Mutation	Missense_Mutation	0	0	0	0	0	0	0	0	0	0	0	0	0
Btbd8	3	0	0	0	0	0	0	0	0	0	0	0	0	0	0	0	0	Missense_Mutation	0	Missense_Mutation	0	0	0	0	Missense_Mutation	0	0	0	0	0	0	0	0
C1s2	3	0	0	0	0	0	0	0	0	0	0	0	0	Missense_Mutation	0	0	0	0	0	0	0	Missense_Mutation	0	0	Missense_Mutation	0	0	0	0	0	0	0	0
C2cd3	3	0	0	0	0	0	0	0	0	0	0	0	0	Missense_Mutation	0	0	0	0	0	Missense_Mutation, Missense_Mutation	0	0	0	Splice_Site	0	0	0	0	0	0	0	0	0
Cacna1b	3	0	0	0	0	0	0	0	0	0	0	0	0	0	0	0	0	0	0	0	0	Nonsense_Mutation	Missense_Mutation	0	0	0	0	Nonsense_Mutation	0	0	0	0	0
Cacna1s	3	0	0	0	0	0	0	0	0	0	0	0	0	0	Missense_Mutation	0	0	Missense_Mutation	0	0	0	Missense_Mutation	0	0	0	0	0	0	0	0	0	0	0
Cacna2d4	3	0	0	0	0	0	0	0	Frame_Shift_Del	0	0	0	0	0	0	0	0	Splice_Site	0	0	0	0	0	0	0	0	0	0	0	0	Splice_Site	0	0
Camkk1	3	0	0	0	0	0	0	0	0	0	0	0	0	Missense_Mutation	0	0	0	0	0	Missense_Mutation	0	0	0	0	0	0	0	Missense_Mutation	0	0	0	0	0
Capn9	3	0	0	0	0	0	0	0	Splice_Site	0	0	0	0	0	0	Missense_Mutation	0	0	0	Missense_Mutation	0	0	0	0	0	0	0	0	0	0	0	0	0
Caprin2	3	0	0	0	0	0	0	0	0	0	0	0	0	0	Missense_Mutation	0	0	0	0	Splice_Site	0	0	0	0	0	0	Missense_Mutation	0	0	0	0	0	0
Cby2	3	0	0	0	0	0	0	0	0	0	0	0	0	0	0	0	0	Missense_Mutation, Nonsense_Mutation	Missense_Mutation	0	0	0	0	0	0	0	0	0	0	Frame_Shift_Del, Missense_Mutation	0	0	0
Ccdc40	3	0	0	0	0	0	0	0	0	0	0	0	0	0	0	0	Missense_Mutation	Missense_Mutation	0	0	0	0	0	Missense_Mutation	0	0	0	0	0	0	0	0	0
Ccdc88b	3	0	0	0	0	0	0	Missense_Mutation	0	0	0	0	0	0	Nonsense_Mutation	0	0	0	Nonsense_Mutation	0	0	0	0	0	0	0	0	0	0	0	0	0	0
Cdh23	3	0	0	0	0	0	0	Missense_Mutation	0	0	0	0	0	0	0	Splice_Site	0	0	0	0	0	0	0	0	0	0	Missense_Mutation	0	0	0	0	0	0
Cdkl5	3	0	0	0	0	0	0	0	0	0	0	0	0	0	Missense_Mutation	0	0	0	Missense_Mutation	0	0	0	0	0	0	0	0	0	0	0	Missense_Mutation	0	0
Cenpf	3	0	0	0	0	0	0	0	0	0	0	0	0	0	0	0	0	0	0	0	Missense_Mutation	0	0	Nonsense_Mutation	Missense_Mutation	0	0	0	0	0	0	0	0
Cfap58	3	0	0	0	0	0	0	0	0	0	0	0	0	0	Missense_Mutation	0	0	0	0	0	0	0	0	Missense_Mutation	0	0	0	Splice_Site	0	0	0	0	0
Chd5	3	0	0	0	0	0	0	0	0	0	0	0	0	0	0	0	0	0	0	0	Missense_Mutation	0	0	0	0	0	0	Missense_Mutation	0	0	Missense_Mutation	0	0
Chit1	3	0	0	0	0	0	0	0	0	Missense_Mutation	0	0	0	0	0	0	0	0	0	Missense_Mutation	0	0	Missense_Mutation	0	0	0	0	0	0	0	0	0	0
Chrnb4	3	0	0	0	0	0	0	Missense_Mutation	0	0	0	0	0	0	0	0	0	0	0	0	0	0	0	0	0	0	Missense_Mutation	0	0	0	Missense_Mutation	0	0
Cmya5	3	0	0	0	0	0	0	0	0	0	0	0	0	0	0	0	0	0	Missense_Mutation	0	0	0	0	0	0	0	Missense_Mutation	0	0	Missense_Mutation	0	0	0
Col11a1	3	0	0	0	0	0	0	0	0	0	0	0	0	0	0	0	0	0	Missense_Mutation	0	0	0	0	0	Missense_Mutation	0	0	0	0	Nonsense_Mutation	0	0	0
Col14a1	3	0	0	0	0	0	0	Missense_Mutation	0	0	0	0	0	Missense_Mutation	0	0	0	0	0	0	0	0	0	0	Missense_Mutation	0	0	0	0	0	0	0	0
Col1a2	3	0	0	0	0	0	0	0	0	Splice_Site	0	0	0	Missense_Mutation	0	0	0	0	0	0	0	0	0	Splice_Site	0	0	0	0	0	0	0	0	0
Col3a1	3	0	0	0	0	0	0	0	0	Nonsense_Mutation	0	0	0	0	0	0	0	0	0	Missense_Mutation	0	Missense_Mutation	0	0	0	0	0	0	0	0	0	0	0
Col4a1	3	0	0	0	0	0	0	Splice_Site	0	0	0	0	0	Missense_Mutation	0	0	Missense_Mutation	0	0	0	0	0	0	0	0	0	0	0	0	0	0	0	0
Col6a3	3	0	0	0	0	0	0	0	0	Missense_Mutation	0	0	0	0	0	Missense_Mutation	0	Missense_Mutation	0	0	0	0	0	0	0	0	0	0	0	0	0	0	0
Col6a4	3	0	0	0	0	0	0	0	0	0	0	0	0	0	0	0	0	0	0	0	0	Missense_Mutation	Missense_Mutation	Missense_Mutation	0	0	0	0	0	0	0	0	0
Cpvl	3	0	0	0	0	0	0	0	0	Splice_Site	0	0	0	0	Missense_Mutation	0	0	0	0	0	0	0	0	Missense_Mutation	0	0	0	0	0	0	0	0	0
Csf1r	3	0	0	0	0	0	0	Missense_Mutation	0	0	0	0	0	0	0	0	0	0	0	0	0	Missense_Mutation	0	0	0	0	0	0	0	0	Nonsense_Mutation	0	0
Csmd2	3	0	0	0	0	0	0	Missense_Mutation	0	Missense_Mutation	0	0	0	0	0	0	0	0	0	0	0	0	0	0	Missense_Mutation	0	0	0	0	0	0	0	0
Ctnna2	3	0	0	0	0	0	0	Missense_Mutation	0	0	0	0	0	0	0	0	0	Missense_Mutation	0	0	0	0	0	Missense_Mutation	0	0	0	0	0	0	0	0	0
Cubn	3	0	0	0	0	0	0	Missense_Mutation	0	0	0	0	0	0	0	0	0	0	0	Missense_Mutation	0	0	Missense_Mutation	0	0	0	0	0	0	0	0	0	0
Cyfip1	3	0	0	0	0	0	0	0	0	0	0	0	0	0	0	0	0	Missense_Mutation	0	Missense_Mutation	0	0	0	0	0	0	0	0	0	Missense_Mutation	0	0	0
Cyp4f39	3	0	0	0	0	0	0	0	0	0	0	0	0	0	Missense_Mutation	0	0	0	0	0	0	Missense_Mutation	0	Missense_Mutation	0	0	0	0	0	0	0	0	0
Daam2	3	0	0	0	0	0	0	0	0	0	0	0	0	0	0	0	0	0	0	0	Splice_Site	0	0	Missense_Mutation	0	0	0	Missense_Mutation	0	0	0	0	0
Dab2ip	3	0	0	0	0	0	0	0	0	0	0	0	0	0	0	0	0	Missense_Mutation	0	0	0	0	0	0	0	0	0	0	0	Missense_Mutation	0	0	Missense_Mutation
Dag1	3	0	0	0	0	0	0	0	0	0	0	0	0	0	Missense_Mutation	0	0	0	0	0	0	0	0	Missense_Mutation	0	0	0	0	0	Missense_Mutation	0	0	0
Dennd4a	3	0	0	0	0	0	0	0	0	0	0	0	0	0	0	0	0	Missense_Mutation	0	Missense_Mutation	0	0	0	0	0	0	0	0	0	Missense_Mutation	0	0	0
Dip2a	3	0	0	0	0	0	0	0	0	0	0	0	0	Missense_Mutation	0	Missense_Mutation	0	Splice_Site	0	0	0	0	0	0	0	0	0	0	0	0	0	0	0
Dlg2	3	0	0	0	0	0	0	0	0	0	0	0	0	0	0	0	0	0	0	Nonsense_Mutation	Missense_Mutation	0	0	0	0	0	Nonsense_Mutation, Missense_Mutation	0	0	0	0	0	0
Dmbt1	3	0	0	0	0	0	0	0	0	0	0	0	0	0	Missense_Mutation	0	0	0	0	Missense_Mutation	0	Missense_Mutation	0	0	0	0	0	0	0	0	0	0	0
Dmrtc1a	3	0	0	0	0	0	0	0	0	0	0	0	0	0	0	0	0	Missense_Mutation	0	0	0	Missense_Mutation	0	0	0	0	0	0	0	0	Nonsense_Mutation	0	0
Dnah17	3	0	0	0	0	0	0	0	0	Missense_Mutation	0	0	0	0	0	0	0	Missense_Mutation	0	Missense_Mutation	0	0	0	0	0	0	0	0	0	0	0	0	0
Dnah5	3	0	0	0	0	0	0	0	0	0	0	0	0	0	0	Missense_Mutation	0	Missense_Mutation, Missense_Mutation	0	0	Missense_Mutation	0	0	0	0	0	0	0	0	0	0	0	0
Dnah9	3	0	0	0	0	0	0	0	0	0	0	0	0	Missense_Mutation, Missense_Mutation	Missense_Mutation	0	0	0	0	0	0	0	0	0	Missense_Mutation	0	0	0	0	0	0	0	0
Dpp10	3	0	0	0	0	0	0	0	0	0	0	0	0	0	0	0	0	Missense_Mutation	0	Missense_Mutation	0	0	0	0	0	0	0	Missense_Mutation	0	0	0	0	0
Dsg1c	3	0	0	0	0	0	0	Missense_Mutation	0	0	0	0	0	Splice_Site	0	0	0	Missense_Mutation	0	0	0	0	0	0	0	0	0	0	0	0	0	0	0
Dync1h1	3	0	0	0	0	0	0	Missense_Mutation	0	0	0	0	0	0	Missense_Mutation	0	0	0	0	0	0	0	Missense_Mutation	0	0	0	0	0	0	0	0	0	0
Ecm1	3	0	0	0	0	0	0	0	Missense_Mutation	Missense_Mutation	0	0	0	0	0	0	0	0	0	0	0	0	0	0	0	0	0	0	0	0	Missense_Mutation	0	0
Efhb	3	0	0	0	0	0	0	0	0	0	0	0	0	0	0	Splice_Site	0	0	0	0	0	0	0	Missense_Mutation	0	0	0	0	0	Missense_Mutation	0	0	0
Enam	3	0	0	0	0	0	0	0	0	0	0	0	0	0	0	Missense_Mutation	0	0	0	0	0	0	Missense_Mutation	0	Missense_Mutation	0	0	0	0	0	0	0	0
Entpd1	3	0	0	0	0	0	0	0	0	0	0	0	0	0	0	Missense_Mutation	Missense_Mutation	Missense_Mutation	0	0	0	0	0	0	0	0	0	0	0	0	0	0	0
Ep300	3	0	0	0	0	0	0	0	0	0	0	0	0	Missense_Mutation	0	0	0	0	0	0	0	Missense_Mutation	0	0	0	0	Missense_Mutation	0	0	0	0	0	0
Eppk1	3	0	0	0	0	0	0	0	0	0	0	0	0	0	0	0	0	Missense_Mutation	Missense_Mutation	Missense_Mutation	0	0	0	0	0	0	0	0	0	0	0	0	0
Erbb3	3	0	0	0	0	0	0	0	0	0	0	0	0	Missense_Mutation	0	0	Missense_Mutation	0	0	0	0	0	0	0	0	0	0	0	0	0	Splice_Site	0	0
Espl1	3	0	0	0	0	0	0	0	0	Nonsense_Mutation	0	0	0	Missense_Mutation	0	0	0	0	Missense_Mutation	0	0	0	0	0	0	0	0	0	0	0	0	0	0
Ezr	3	0	0	0	0	0	0	0	Missense_Mutation	0	0	0	0	0	0	0	0	Missense_Mutation	0	0	0	0	Missense_Mutation	0	0	0	0	0	0	0	0	0	0
F2rl3	3	0	0	Missense_Mutation	Missense_Mutation	0	0	0	0	0	0	0	0	0	0	0	0	0	0	0	0	0	Missense_Mutation	0	0	0	0	0	0	0	0	0	0
Fam117b	3	0	0	0	0	0	0	0	0	0	0	0	0	0	0	Missense_Mutation	0	0	0	0	0	0	0	0	0	0	Missense_Mutation, Missense_Mutation	0	0	Missense_Mutation	0	0	0
Fam71a	3	0	0	0	0	0	0	0	0	0	0	0	0	0	0	Missense_Mutation	0	Missense_Mutation	0	Missense_Mutation	0	0	0	0	0	0	0	0	0	0	0	0	0
Fbn1	3	0	0	0	0	0	0	0	0	0	0	0	0	0	0	0	0	0	Missense_Mutation	Missense_Mutation	0	0	0	0	0	0	0	0	0	0	Missense_Mutation	0	0
Fbxo34	3	0	0	0	0	0	0	0	0	0	0	0	0	0	Missense_Mutation	0	0	0	0	0	0	Missense_Mutation	0	Missense_Mutation	0	0	0	0	0	0	0	0	0
Fcrl5	3	0	0	0	0	0	0	0	0	0	0	0	0	0	0	0	0	Missense_Mutation	0	0	0	Nonsense_Mutation	0	0	0	0	Missense_Mutation	0	0	0	0	0	0
Flnc	3	0	0	0	0	0	0	0	0	0	0	0	0	0	Missense_Mutation	0	0	0	Missense_Mutation	0	0	0	0	0	0	0	0	Missense_Mutation	0	0	0	0	0
Flt3	3	0	0	0	0	0	0	0	0	0	0	0	0	0	0	0	Missense_Mutation	0	0	0	0	0	0	Missense_Mutation	0	0	Missense_Mutation	0	0	0	0	0	0
Fmn1	3	0	0	0	0	0	0	0	In_Frame_Ins	Missense_Mutation	0	0	0	0	0	0	0	0	0	0	0	0	0	0	0	0	0	0	0	Missense_Mutation	0	0	0
Fndc7	3	0	0	0	0	0	0	Missense_Mutation	0	0	0	0	0	0	0	0	0	0	0	0	0	0	0	0	Missense_Mutation	0	0	0	0	0	Missense_Mutation	0	0
Ganab	3	0	0	0	0	0	0	0	0	Missense_Mutation	0	0	0	0	0	0	0	0	0	0	0	0	Missense_Mutation	0	Missense_Mutation	0	0	0	0	0	0	0	0
Gbp2b	3	0	0	0	0	0	0	0	0	0	0	0	0	0	0	0	0	0	0	0	0	0	0	0	0	0	0	0	Missense_Mutation, Missense_Mutation	Missense_Mutation, Missense_Mutation	Missense_Mutation, Missense_Mutation	0	0
Gdap1	3	0	0	0	0	0	0	0	0	0	0	0	0	0	0	0	0	Missense_Mutation	0	0	0	0	0	0	0	0	0	Missense_Mutation	0	Nonsense_Mutation	0	0	0
Glb1l3	3	0	0	0	0	0	0	Nonsense_Mutation	0	0	0	0	0	0	0	0	Missense_Mutation	0	0	Missense_Mutation	0	0	0	0	0	0	0	0	0	0	0	0	0
Gli3	3	0	0	0	0	0	0	0	Nonsense_Mutation	0	0	0	0	0	0	0	Missense_Mutation	0	0	0	0	0	0	0	0	0	0	0	0	0	Missense_Mutation	0	0
Gm11756	3	0	0	0	0	0	0	0	0	0	0	0	0	Missense_Mutation	0	0	0	0	0	0	0	0	0	0	0	Missense_Mutation	Missense_Mutation	0	0	0	0	0	0
Gm21190	3	In_Frame_Ins	In_Frame_Ins	In_Frame_Ins	0	0	0	0	0	0	0	0	0	0	0	0	0	0	0	0	0	0	0	0	0	0	0	0	0	0	0	0	0
Gm5592	3	0	0	0	0	0	0	0	0	0	0	0	0	0	0	0	0	0	0	0	0	0	0	0	0	0	0	0	Missense_Mutation	Missense_Mutation	Missense_Mutation	0	0
Gm597	3	0	0	0	0	0	0	0	0	0	0	0	0	0	0	0	Missense_Mutation	0	0	Nonsense_Mutation, Missense_Mutation	0	0	0	0	0	0	0	0	0	0	Missense_Mutation	0	0
Gm884	3	0	0	0	0	0	0	0	0	Nonsense_Mutation	0	0	0	Missense_Mutation	0	0	0	0	0	Missense_Mutation	0	0	0	0	0	0	0	0	0	0	0	0	0
Gpatch1	3	0	0	0	0	0	0	Missense_Mutation	0	0	0	0	0	0	Missense_Mutation	0	0	0	0	0	0	0	0	0	Missense_Mutation	0	0	0	0	0	0	0	0
Gpnmb	3	0	0	0	0	0	0	0	0	0	0	0	0	0	0	Missense_Mutation	0	0	0	0	0	Missense_Mutation	0	0	0	0	0	0	0	0	Missense_Mutation	0	0
Greb1	3	0	0	0	0	0	0	0	0	0	0	0	0	0	Missense_Mutation	0	0	0	0	0	Missense_Mutation	0	0	0	0	0	Missense_Mutation	0	0	0	0	0	0
Grid1	3	0	0	0	0	0	0	0	0	0	0	0	0	Missense_Mutation	Missense_Mutation	0	Missense_Mutation	0	0	0	0	0	0	0	0	0	0	0	0	0	0	0	0
Grid2	3	0	0	0	0	0	0	0	0	0	0	0	0	0	0	Missense_Mutation	Missense_Mutation	0	0	0	0	0	0	0	Nonsense_Mutation	0	0	0	0	0	0	0	0
Grm4	3	0	0	0	0	0	0	0	0	0	0	0	0	0	0	0	Missense_Mutation	0	Missense_Mutation	0	0	Missense_Mutation	0	0	0	0	0	0	0	0	0	0	0
Gucy2c	3	0	0	0	0	0	0	0	0	0	0	0	0	0	0	0	0	Missense_Mutation	0	0	0	Missense_Mutation	0	Missense_Mutation	0	0	0	0	0	0	0	0	0
Haus8	3	0	0	0	0	0	0	0	0	0	0	0	0	0	0	Missense_Mutation	0	0	0	0	0	0	0	0	0	Missense_Mutation	Missense_Mutation	0	0	0	0	0	0
Hecw2	3	0	0	0	0	0	0	0	0	0	0	0	0	Missense_Mutation	0	0	0	Missense_Mutation	0	0	0	0	0	0	0	0	0	0	0	Missense_Mutation	0	0	0
Hells	3	0	0	0	0	0	0	0	0	0	0	0	0	0	Missense_Mutation	0	0	Missense_Mutation	0	0	0	0	0	0	Missense_Mutation	0	0	0	0	0	0	0	0
Helz2	3	0	0	0	0	0	0	0	0	0	0	0	0	0	0	0	0	0	0	Missense_Mutation	0	0	0	0	0	0	Missense_Mutation, Missense_Mutation	0	0	Missense_Mutation	0	0	0
Herc1	3	0	0	0	0	0	0	Missense_Mutation	0	0	0	0	0	0	0	0	0	Missense_Mutation	0	0	0	Nonsense_Mutation	0	0	0	0	0	0	0	0	0	0	0
Hipk3	3	0	0	0	0	0	0	0	0	0	0	0	0	0	0	Missense_Mutation	0	Nonsense_Mutation	Missense_Mutation	0	0	0	0	0	0	0	0	0	0	0	0	0	0
Hk1	3	0	0	0	0	0	0	0	0	0	0	0	0	0	0	0	0	0	0	0	0	Missense_Mutation	Missense_Mutation	0	0	0	0	0	0	Missense_Mutation	0	0	0
Hook1	3	0	0	0	0	0	0	0	0	0	0	0	0	0	Missense_Mutation	0	0	Nonsense_Mutation	0	0	0	0	0	Missense_Mutation	0	0	0	0	0	0	0	0	0
Hps1	3	0	0	0	0	0	0	0	Missense_Mutation, Missense_Mutation	0	0	0	0	0	0	0	0	0	0	0	0	Nonsense_Mutation	0	0	Missense_Mutation	0	0	0	0	0	0	0	0
Hspd1	3	0	0	0	Missense_Mutation	0	0	0	0	0	0	0	0	0	0	Missense_Mutation	0	0	0	0	0	0	0	0	Missense_Mutation	0	0	0	0	0	0	0	0
Hspg2	3	0	0	0	0	0	0	Missense_Mutation	0	0	0	0	0	0	0	0	0	Missense_Mutation	0	Missense_Mutation	0	0	0	0	0	0	0	0	0	0	0	0	0
Igf2r	3	0	0	0	0	0	0	0	0	0	0	0	0	Missense_Mutation	0	0	0	0	0	0	Missense_Mutation	Missense_Mutation	0	0	0	0	0	0	0	0	0	0	0
Il18rap	3	0	0	0	0	0	0	Nonsense_Mutation	Missense_Mutation	0	0	0	0	0	0	0	0	0	Missense_Mutation	0	0	0	0	0	0	0	0	0	0	0	0	0	0
Il1a	3	0	0	0	0	0	0	Missense_Mutation	0	0	0	0	0	0	0	Missense_Mutation	0	0	0	0	0	0	0	Missense_Mutation	0	0	0	0	0	0	0	0	0
Ino80d	3	0	0	0	0	0	0	0	0	0	0	0	0	0	Missense_Mutation	0	0	Missense_Mutation	0	0	0	0	0	0	0	0	0	0	0	Missense_Mutation	0	0	0
Itga10	3	0	0	0	0	0	0	0	0	0	0	0	0	0	Missense_Mutation	0	0	0	Missense_Mutation	Missense_Mutation	0	0	0	0	0	0	0	0	0	0	0	0	0
Kalrn	3	0	0	0	0	0	0	0	0	0	0	0	0	0	Missense_Mutation, Missense_Mutation	0	0	0	0	0	0	Frame_Shift_Ins	Frame_Shift_Del	0	0	0	0	0	0	0	0	0	0
Kat6b	3	0	0	0	0	0	0	0	0	0	0	0	0	0	0	Missense_Mutation	0	0	0	Missense_Mutation, Missense_Mutation	0	0	0	0	0	0	0	Missense_Mutation	0	0	0	0	0
Kcns1	3	0	0	0	0	0	0	0	0	0	0	0	0	0	Missense_Mutation	Missense_Mutation	0	0	0	0	0	Missense_Mutation	0	0	0	0	0	0	0	0	0	0	0
Kcnt1	3	0	0	0	0	0	0	0	0	0	0	0	0	0	Missense_Mutation	0	0	Missense_Mutation	0	0	0	0	0	0	0	0	0	0	0	Missense_Mutation	0	0	0
Kdm5c	3	0	0	0	0	0	0	0	0	0	0	0	0	0	0	0	0	0	0	Missense_Mutation	Missense_Mutation	0	0	Nonsense_Mutation	0	0	0	0	0	0	0	0	0
Kdr	3	0	0	0	0	0	0	0	Missense_Mutation	0	0	0	0	0	Missense_Mutation	0	0	0	0	0	0	0	0	Missense_Mutation	0	0	0	0	0	0	0	0	0
Kel	3	0	0	0	0	0	0	Missense_Mutation	0	0	0	0	0	0	0	0	Missense_Mutation	0	0	Missense_Mutation	0	0	0	0	0	0	0	0	0	0	0	0	0
Kif27	3	0	0	0	0	0	0	0	0	0	0	0	0	0	0	0	0	0	Missense_Mutation	Missense_Mutation	0	0	0	0	0	0	Missense_Mutation	0	0	0	0	0	0
Kirrel3	3	0	0	0	0	0	0	0	0	0	0	0	0	Missense_Mutation	0	0	0	0	0	0	0	0	Splice_Site	0	0	0	0	Missense_Mutation	0	0	0	0	0
Kmt2d	3	0	0	0	0	0	0	0	0	0	0	0	0	0	0	0	Missense_Mutation	0	Missense_Mutation	0	0	0	0	0	0	0	0	0	0	0	Nonsense_Mutation	0	0
Kntc1	3	0	0	0	0	0	0	0	0	0	0	0	0	0	0	0	0	0	0	Nonsense_Mutation	Missense_Mutation	0	0	0	0	0	0	0	0	Nonsense_Mutation	0	0	0
Lamc1	3	0	0	0	0	0	0	0	Missense_Mutation	0	0	0	0	0	0	0	0	Nonsense_Mutation	0	0	0	0	0	0	Missense_Mutation	0	0	0	0	0	0	0	0
Lingo2	3	0	0	0	0	0	0	0	0	Missense_Mutation	0	0	0	0	0	Missense_Mutation	0	0	0	Missense_Mutation	0	0	0	0	0	0	0	0	0	0	0	0	0
Loxhd1	3	0	0	0	0	0	0	0	0	Missense_Mutation	0	0	0	0	0	0	0	0	Missense_Mutation	0	0	0	0	0	0	0	Missense_Mutation	0	0	0	0	0	0
Lrit1	3	0	0	0	0	0	0	0	0	0	0	0	0	Missense_Mutation	Missense_Mutation	0	0	Missense_Mutation	0	0	0	0	0	0	0	0	0	0	0	0	0	0	0
Lrp4	3	0	0	0	0	0	0	0	0	0	0	0	0	0	Missense_Mutation	0	0	Missense_Mutation	0	0	0	0	0	0	0	0	Missense_Mutation	0	0	0	0	0	0
Lrrk1	3	0	0	0	0	0	0	Missense_Mutation	0	0	0	0	0	0	0	0	0	0	Missense_Mutation	0	0	0	0	Nonsense_Mutation	0	0	0	0	0	0	0	0	0
M1ap	3	0	0	0	0	0	0	0	0	0	0	0	0	0	0	0	0	0	0	0	0	Frame_Shift_Del, Missense_Mutation	0	0	0	0	Missense_Mutation	0	0	0	Frame_Shift_Del, Missense_Mutation	0	0
Maats1	3	0	0	0	0	0	0	0	Missense_Mutation	0	0	0	0	0	0	0	0	0	0	0	0	Missense_Mutation	0	0	Nonsense_Mutation	0	0	0	0	0	0	0	0
Mcf2l	3	0	0	0	0	0	0	Missense_Mutation	0	0	0	0	0	0	0	0	0	Missense_Mutation	0	0	0	0	0	0	0	0	0	0	0	0	Missense_Mutation	0	0
Mcm3ap	3	0	0	0	0	0	0	0	0	0	0	0	0	0	Missense_Mutation	0	0	Missense_Mutation	0	Missense_Mutation	0	0	0	0	0	0	0	0	0	0	0	0	0
Mei1	3	0	0	0	0	0	0	0	0	0	0	0	0	0	0	0	0	0	Nonsense_Mutation	Missense_Mutation	0	0	Missense_Mutation, Missense_Mutation	0	0	0	0	0	0	0	0	0	0
Mfsd6l	3	0	0	0	0	0	0	0	0	0	0	0	0	Missense_Mutation	0	0	0	0	0	0	Missense_Mutation	0	0	0	0	0	0	0	0	Missense_Mutation	0	0	0
Mga	3	0	0	0	0	0	0	0	0	0	0	0	0	0	0	0	0	0	0	Missense_Mutation	0	0	0	Missense_Mutation	0	0	Missense_Mutation	0	0	0	0	0	0
Micall2	3	0	0	0	0	0	0	Missense_Mutation	0	0	0	0	0	0	0	0	0	0	0	0	0	Missense_Mutation	0	0	0	0	0	0	0	Missense_Mutation	0	0	0
Mmp16	3	0	0	0	0	0	0	0	0	0	0	0	0	Missense_Mutation	0	0	0	0	0	0	0	Missense_Mutation	0	Missense_Mutation	0	0	0	0	0	0	0	0	0
Mn1	3	0	0	0	0	0	0	0	0	0	0	0	0	Missense_Mutation	0	0	0	0	0	0	0	0	Missense_Mutation	0	0	0	0	0	0	Missense_Mutation	0	0	0
Mpo	3	0	0	0	0	0	0	0	0	0	0	0	0	0	Missense_Mutation	0	0	Missense_Mutation	0	0	0	Missense_Mutation	0	0	0	0	0	0	0	0	0	0	0
Mroh2a	3	0	0	0	0	0	0	Missense_Mutation	0	0	0	0	0	0	0	Missense_Mutation	0	0	0	0	0	0	0	0	0	0	0	Missense_Mutation	0	0	0	0	0
Mtus2	3	0	0	0	0	0	0	0	Missense_Mutation	0	0	0	0	0	0	0	0	0	0	0	0	0	Missense_Mutation	0	0	0	Missense_Mutation	0	0	0	0	0	0
Muc5b	3	0	0	0	0	0	0	0	0	0	0	0	0	0	0	Missense_Mutation	0	Missense_Mutation	0	Missense_Mutation	0	0	0	0	0	0	0	0	0	0	0	0	0
Myh10	3	0	0	0	0	0	0	0	0	0	0	0	0	Missense_Mutation	0	0	0	0	Missense_Mutation	0	0	0	Missense_Mutation	0	0	0	0	0	0	0	0	0	0
Myh13	3	0	0	0	0	0	0	0	0	0	0	0	0	Nonsense_Mutation	Missense_Mutation	0	0	0	0	0	0	0	0	0	0	0	0	0	0	Missense_Mutation	0	0	0
Myh14	3	0	0	0	0	0	0	0	0	0	0	0	0	0	0	0	0	Missense_Mutation	0	Missense_Mutation	0	0	0	0	Missense_Mutation	0	0	0	0	0	0	0	0
Myh3	3	0	0	0	0	0	0	0	0	0	0	0	0	0	0	Missense_Mutation, Missense_Mutation	0	Missense_Mutation	0	Missense_Mutation	0	0	0	0	0	0	0	0	0	0	0	0	0
Myh4	3	0	0	0	0	0	0	0	0	0	0	0	0	0	0	0	0	0	Missense_Mutation	0	0	Missense_Mutation	0	Missense_Mutation	0	0	0	0	0	0	0	0	0
Myo15	3	0	0	0	0	0	0	0	0	Missense_Mutation	0	0	0	0	0	0	0	0	0	0	0	0	0	0	Missense_Mutation	0	0	0	0	Missense_Mutation	0	0	0
Myo18b	3	0	0	0	0	0	0	Nonsense_Mutation	0	0	0	0	0	0	0	0	0	0	0	0	0	Missense_Mutation	0	Missense_Mutation, Missense_Mutation	0	0	0	0	0	0	0	0	0
Myo5c	3	0	0	0	0	0	0	0	0	Missense_Mutation	0	0	0	0	0	Missense_Mutation	0	0	0	0	0	0	0	0	0	0	0	0	0	0	Missense_Mutation	0	0
Myof	3	0	0	0	0	0	0	0	0	Nonsense_Mutation	0	0	0	0	0	0	0	0	Missense_Mutation	0	0	Missense_Mutation	0	0	0	0	0	0	0	0	0	0	0
Mypn	3	0	0	0	0	0	0	0	0	0	0	0	0	0	0	0	0	Missense_Mutation	0	0	0	Missense_Mutation	0	0	0	0	0	0	0	0	Missense_Mutation	0	0
Nalcn	3	0	0	0	0	0	0	0	0	0	0	0	0	0	0	0	0	0	Missense_Mutation	Missense_Mutation	0	0	0	0	0	0	0	0	0	0	Missense_Mutation	0	0
Nav2	3	0	0	0	0	0	0	0	Missense_Mutation	0	0	0	0	0	0	0	0	0	0	0	0	0	0	Missense_Mutation	0	0	0	0	0	Nonsense_Mutation	0	0	0
Nbea	3	0	0	0	0	0	0	0	0	0	0	0	0	Missense_Mutation	0	Missense_Mutation	0	0	0	Missense_Mutation	0	0	0	0	0	0	0	0	0	0	0	0	0
Ncan	3	0	0	0	0	0	0	0	0	0	0	0	0	Missense_Mutation	Missense_Mutation	0	0	0	0	0	0	0	0	0	Missense_Mutation	0	0	0	0	0	0	0	0
Nf1	3	0	0	0	0	0	0	0	Splice_Site	0	0	0	0	0	0	0	0	0	0	0	0	Missense_Mutation	0	Missense_Mutation	0	0	0	0	0	0	0	0	0
Nlrc4	3	0	0	0	0	0	0	0	0	0	0	0	0	0	0	0	0	0	0	Missense_Mutation, Nonsense_Mutation	Missense_Mutation	0	Splice_Site	0	0	0	0	0	0	0	0	0	0
Nlrc5	3	0	0	0	0	0	0	Missense_Mutation	0	0	0	0	0	0	0	0	0	0	0	0	0	0	Missense_Mutation	0	0	0	0	0	0	Missense_Mutation	0	0	0
Nlrp9a	3	0	0	0	0	0	0	0	0	0	0	0	0	Splice_Site	0	0	0	0	0	Missense_Mutation	0	Nonsense_Mutation	0	0	0	0	0	0	0	0	0	0	0
Notch1	3	0	0	0	0	0	0	0	0	0	0	0	0	0	Missense_Mutation	0	0	0	0	0	0	0	0	0	0	0	0	0	0	Missense_Mutation	Missense_Mutation	0	0
Nphs1	3	0	0	0	0	0	0	0	0	0	0	0	0	Missense_Mutation	Nonsense_Mutation	0	0	0	0	0	0	0	0	0	0	0	0	0	0	Splice_Site	0	0	0
Nrp2	3	0	0	0	0	0	0	0	0	0	0	0	0	0	0	0	0	0	Missense_Mutation	0	0	0	0	0	Nonsense_Mutation	0	0	0	0	0	Missense_Mutation	0	0
Nrxn3	3	0	0	0	0	0	0	0	Missense_Mutation	Missense_Mutation	0	0	0	0	0	0	0	0	0	0	0	0	0	0	0	0	0	0	Missense_Mutation	0	0	0	0
Nt5c2	3	0	0	0	0	0	0	0	0	0	0	0	0	Missense_Mutation	0	0	0	0	Missense_Mutation	0	Missense_Mutation	0	0	0	0	0	0	0	0	0	0	0	0
Nynrin	3	0	0	0	0	0	0	0	0	0	0	0	0	0	0	0	0	0	0	Missense_Mutation	Nonsense_Mutation	0	0	0	Missense_Mutation	0	0	0	0	0	0	0	0
Olfr1084	3	0	0	0	0	0	0	0	0	0	0	0	0	0	0	Missense_Mutation	0	Missense_Mutation	Missense_Mutation	0	0	0	0	0	0	0	0	0	0	0	0	0	0
Olfr1281	3	0	0	0	0	0	0	0	0	0	0	0	0	0	0	Missense_Mutation	0	0	Missense_Mutation	0	0	0	0	0	0	0	0	0	0	0	Missense_Mutation	0	0
Olfr1301	3	0	0	0	0	0	0	0	0	0	0	0	0	Missense_Mutation	0	0	0	Missense_Mutation	0	0	0	0	0	0	0	0	0	0	0	Missense_Mutation	0	0	0
Olfr1474	3	0	0	0	0	0	0	0	0	0	0	0	0	Missense_Mutation	0	0	0	Missense_Mutation	Missense_Mutation	0	0	0	0	0	0	0	0	0	0	0	0	0	0
Olfr1507	3	0	0	0	0	0	0	0	0	0	0	0	0	Missense_Mutation	0	Missense_Mutation	0	0	0	Missense_Mutation	0	0	0	0	0	0	0	0	0	0	0	0	0
Olfr361	3	0	0	0	0	0	0	0	0	0	0	0	0	0	Missense_Mutation	0	0	0	0	0	0	0	0	Missense_Mutation	0	0	0	Missense_Mutation	0	0	0	0	0
Olfr472	3	0	0	0	0	0	0	0	0	0	0	0	0	0	0	Nonsense_Mutation	0	0	0	0	0	0	0	0	0	0	Missense_Mutation	0	0	0	Missense_Mutation	0	0
Olfr658	3	0	0	0	0	0	0	0	0	0	0	0	0	0	0	0	0	0	Missense_Mutation	0	0	0	0	Missense_Mutation	0	0	Missense_Mutation	0	0	0	0	0	0
Olfr678	3	0	0	0	0	0	0	0	0	0	0	0	0	0	0	0	0	Missense_Mutation	0	Missense_Mutation	0	0	0	0	0	0	0	0	0	0	Missense_Mutation	0	0
Olfr723	3	0	0	Missense_Mutation, Missense_Mutation	Missense_Mutation, Missense_Mutation	0	0	0	0	0	0	0	0	0	Missense_Mutation	0	0	0	0	0	0	0	0	0	0	0	0	0	0	0	0	0	0
Olfr784	3	0	0	0	0	0	0	0	0	0	0	0	0	0	0	0	0	0	0	0	Missense_Mutation	0	0	0	0	0	0	0	0	Missense_Mutation	Missense_Mutation	0	0
Olfr873	3	0	0	0	0	0	0	0	0	0	0	0	0	0	0	0	0	0	0	Missense_Mutation	0	Missense_Mutation	0	0	Missense_Mutation	0	0	0	0	0	0	0	0
Otol1	3	0	0	0	0	0	0	0	0	0	0	0	0	0	0	0	0	0	Missense_Mutation	0	0	0	0	Missense_Mutation	0	0	0	0	0	0	Missense_Mutation	0	0
Otud6b	3	0	0	0	0	0	0	0	0	0	0	0	0	0	0	0	Frame_Shift_Ins	Frame_Shift_Ins	0	0	Nonsense_Mutation	0	0	0	0	0	0	0	0	0	0	0	0
Otud7a	3	0	0	0	0	0	0	0	Missense_Mutation	0	0	0	0	0	Missense_Mutation	0	0	0	0	0	Missense_Mutation	0	0	0	0	0	0	0	0	0	0	0	0
P2rx6	3	0	0	0	0	0	0	0	0	0	0	0	0	0	0	0	0	0	0	Nonsense_Mutation	0	0	0	0	0	0	Missense_Mutation	Nonsense_Mutation	0	0	0	0	0
Patl1	3	0	0	0	0	0	0	0	0	0	0	0	0	0	0	0	0	0	Missense_Mutation	0	0	0	Nonsense_Mutation	0	0	0	0	Missense_Mutation	0	0	0	0	0
Pcdh18	3	0	0	0	0	0	0	Missense_Mutation	0	0	0	0	0	Missense_Mutation	0	0	0	0	0	0	0	Missense_Mutation	0	0	0	0	0	0	0	0	0	0	0
Pcdha3	3	0	0	0	0	0	0	0	0	0	0	0	0	0	0	0	0	Missense_Mutation	0	Missense_Mutation	0	0	Frame_Shift_Del	0	0	0	0	0	0	0	0	0	0
Pcnx2	3	0	0	0	0	0	0	0	0	0	0	0	0	0	0	0	0	Missense_Mutation	0	0	0	Missense_Mutation	0	0	0	0	0	0	0	Missense_Mutation	0	0	0
Pdgfra	3	0	0	0	0	0	0	0	0	Missense_Mutation	0	0	0	0	0	0	0	0	0	0	Missense_Mutation	0	0	0	0	0	0	0	0	Missense_Mutation	0	0	0
Per3	3	0	0	0	0	0	0	0	0	0	0	0	0	0	0	0	0	Missense_Mutation	Nonsense_Mutation	0	0	0	0	0	0	0	0	Missense_Mutation	0	0	0	0	0
Phactr3	3	0	0	0	0	0	0	0	0	0	0	0	0	0	Missense_Mutation	Missense_Mutation	0	0	0	0	0	0	0	0	0	0	0	0	0	0	Missense_Mutation	0	0
Phkb	3	0	0	0	0	0	0	Missense_Mutation	0	0	0	0	0	0	0	0	0	Nonsense_Mutation	0	0	0	0	0	Missense_Mutation	0	0	0	0	0	0	0	0	0
Piezo2	3	0	0	0	0	0	0	0	0	0	0	0	0	0	0	Missense_Mutation	0	0	0	0	0	0	0	0	Missense_Mutation	0	Missense_Mutation, Missense_Mutation	0	0	0	0	0	0
Pik3cd	3	0	0	0	0	0	0	0	0	0	0	0	0	0	0	0	0	Missense_Mutation	0	Missense_Mutation	Missense_Mutation	0	0	0	0	0	0	0	0	0	0	0	0
Pitpnm2	3	0	0	0	0	0	0	0	0	0	0	0	0	0	0	0	0	0	0	0	Nonsense_Mutation	Missense_Mutation	0	0	Missense_Mutation	0	0	0	0	0	0	0	0
Pitx2	3	0	0	0	0	0	0	0	0	0	0	0	0	Missense_Mutation	Missense_Mutation	0	0	0	Nonsense_Mutation	0	0	0	0	0	0	0	0	0	0	0	0	0	0
Piwil4	3	0	0	0	0	0	0	0	0	0	0	0	0	0	0	0	0	Missense_Mutation, Missense_Mutation	0	0	0	0	0	0	Missense_Mutation	0	Missense_Mutation	0	0	0	0	0	0
Pkd1l2	3	0	0	0	0	0	0	0	0	0	0	0	0	0	0	0	0	0	0	0	0	Missense_Mutation	0	Missense_Mutation	0	0	Missense_Mutation	0	0	0	0	0	0
Plaat5	3	0	0	0	0	0	0	0	0	0	0	0	0	0	0	0	0	Missense_Mutation	Missense_Mutation	0	0	Missense_Mutation	0	0	0	0	0	0	0	0	0	0	0
Plb1	3	0	0	0	0	0	0	0	0	0	0	0	0	0	Missense_Mutation	0	0	0	0	0	0	0	Missense_Mutation	0	0	0	0	Missense_Mutation	0	0	0	0	0
Plce1	3	0	0	0	0	0	0	0	0	0	0	0	0	0	Missense_Mutation	Missense_Mutation	0	0	Missense_Mutation	0	0	0	0	0	0	0	0	0	0	0	0	0	0
Plcl2	3	0	0	0	0	0	0	0	0	0	0	0	0	Nonsense_Mutation	0	Splice_Site	0	0	0	0	0	0	0	0	0	0	0	0	0	Missense_Mutation	0	0	0
Plekhg4	3	0	0	0	0	0	0	0	0	0	0	0	0	0	0	0	0	0	0	Missense_Mutation	0	0	Missense_Mutation	0	Missense_Mutation	0	0	0	0	0	0	0	0
Plxna4	3	0	0	0	0	0	0	0	Nonsense_Mutation	0	0	0	0	0	0	0	0	Missense_Mutation, Missense_Mutation	0	0	0	0	0	Missense_Mutation	0	0	0	0	0	0	0	0	0
Pmel	3	0	0	0	0	0	0	0	0	0	0	0	0	0	0	Missense_Mutation	0	0	0	0	Missense_Mutation	0	0	Missense_Mutation	0	0	0	0	0	0	0	0	0
Polr3b	3	0	0	0	0	0	0	0	0	Missense_Mutation	0	0	0	0	0	0	0	0	0	0	Missense_Mutation	Missense_Mutation	0	0	0	0	0	0	0	0	0	0	0
Pparg	3	0	0	0	0	0	0	0	0	0	0	0	0	0	0	0	Missense_Mutation	0	0	0	0	0	0	0	0	0	0	0	0	Missense_Mutation	Missense_Mutation	0	0
Ppp1r26	3	0	0	0	0	0	0	0	0	Missense_Mutation	0	0	0	0	0	0	Missense_Mutation	Frame_Shift_Del	0	0	0	0	0	0	0	0	0	0	0	0	0	0	0
Ppp1r3a	3	0	0	0	0	0	0	0	0	0	0	0	0	0	Missense_Mutation	0	Missense_Mutation	0	0	0	0	0	0	0	0	0	Nonsense_Mutation	0	0	0	0	0	0
Pramel15	3	0	0	0	0	0	0	0	0	Missense_Mutation	0	0	0	0	0	0	0	0	0	Missense_Mutation	0	0	0	0	Missense_Mutation	0	0	0	0	0	0	0	0
Pramel42	3	0	0	0	0	0	0	0	0	0	0	0	0	0	0	0	0	0	0	0	0	0	0	0	0	Missense_Mutation	Missense_Mutation	Missense_Mutation	0	0	0	0	0
Prex2	3	0	0	0	0	0	0	0	0	0	0	0	0	0	0	0	0	0	0	0	Missense_Mutation	0	0	Missense_Mutation	0	0	0	Missense_Mutation	0	0	0	0	0
Prkag2	3	0	0	0	0	0	0	0	0	0	0	0	0	0	Missense_Mutation	0	0	0	0	0	0	Missense_Mutation	0	Missense_Mutation	0	0	0	0	0	0	0	0	0
Prkcb	3	0	0	0	0	0	0	0	0	0	0	0	0	0	0	0	0	0	Missense_Mutation	0	0	Missense_Mutation	0	Missense_Mutation	0	0	0	0	0	0	0	0	0
Prom2	3	0	0	0	0	0	0	0	0	0	0	0	0	0	Missense_Mutation, Missense_Mutation	0	0	0	Missense_Mutation	0	0	0	0	0	0	0	0	0	0	0	Missense_Mutation	0	0
Ptpn13	3	0	0	0	0	0	0	0	0	0	0	0	0	0	0	0	0	0	0	0	0	0	0	0	Missense_Mutation	0	Missense_Mutation	0	0	0	Missense_Mutation	0	0
Ptpn21	3	0	0	0	0	0	0	0	0	0	0	0	0	0	0	0	Missense_Mutation	0	0	0	0	0	0	0	0	0	Missense_Mutation	Missense_Mutation	0	0	0	0	0
Ptprj	3	0	0	0	0	0	0	0	0	0	0	0	0	0	0	0	0	0	0	0	0	0	Missense_Mutation	0	0	0	Missense_Mutation	Missense_Mutation	0	0	0	0	0
Ptprn	3	0	0	0	0	0	0	0	0	0	0	0	0	Missense_Mutation	0	0	0	0	0	Nonsense_Mutation	0	0	Missense_Mutation	0	0	0	0	0	0	0	0	0	0
Ptprz1	3	0	0	0	0	0	0	0	0	0	0	0	0	0	0	0	0	Missense_Mutation	0	0	0	0	0	0	0	0	Missense_Mutation	0	0	Missense_Mutation	0	0	0
Rad51ap2	3	0	0	0	0	0	0	0	0	0	0	0	0	0	Missense_Mutation	0	0	0	0	0	0	Missense_Mutation	Nonsense_Mutation	0	0	0	0	0	0	0	0	0	0
Rasa4	3	0	0	0	0	0	0	0	0	0	0	0	0	0	0	0	0	Missense_Mutation	0	Missense_Mutation	0	0	0	Missense_Mutation	0	0	0	0	0	0	0	0	0
Rasal2	3	0	0	0	0	0	0	0	0	0	0	0	0	Missense_Mutation	0	0	0	0	Missense_Mutation	0	0	0	0	0	0	0	Missense_Mutation	0	0	0	0	0	0
Rasgrp1	3	0	0	0	0	0	0	0	0	Missense_Mutation	0	0	0	0	Missense_Mutation	0	0	0	0	0	0	0	Missense_Mutation	0	0	0	0	0	0	0	0	0	0
Rbm33	3	0	0	0	0	0	0	0	Missense_Mutation	0	0	0	0	0	0	0	0	0	0	Missense_Mutation	0	0	0	0	0	0	0	0	0	Nonsense_Mutation	0	0	0
Rbm47	3	0	0	0	0	0	0	Missense_Mutation	0	Missense_Mutation	0	0	0	0	0	0	0	0	0	0	0	0	0	0	In_Frame_Del	0	0	0	0	0	0	0	0
Rere	3	0	0	0	0	0	0	0	0	0	0	0	0	0	0	Missense_Mutation	0	0	0	0	0	Missense_Mutation	0	0	0	0	0	0	0	0	Missense_Mutation	0	0
Ret	3	0	0	0	0	0	0	0	0	0	0	0	0	0	0	0	0	0	0	0	0	Missense_Mutation	0	Missense_Mutation	0	0	0	0	0	Missense_Mutation	0	0	0
Retn	3	0	0	0	0	0	0	Missense_Mutation	0	0	0	0	0	0	0	0	0	0	0	0	0	Missense_Mutation	Missense_Mutation	0	0	0	0	0	0	0	0	0	0
Rhpn1	3	0	0	0	0	0	0	0	0	0	0	0	0	0	0	0	0	Splice_Site	0	0	Splice_Site	0	0	0	0	0	0	Missense_Mutation, Missense_Mutation	0	0	0	0	0
Ripk3	3	0	0	0	0	0	0	Missense_Mutation	0	0	0	0	0	0	0	0	0	Missense_Mutation	0	Missense_Mutation, Missense_Mutation	0	0	0	0	0	0	0	0	0	0	0	0	0
Rnf135	3	0	0	0	0	0	0	0	0	0	0	0	0	0	0	0	0	0	Missense_Mutation	0	0	0	0	Missense_Mutation	0	0	0	0	0	Missense_Mutation	0	0	0
Rnf17	3	0	0	0	0	0	0	0	0	0	0	0	0	0	0	0	0	Missense_Mutation	0	0	0	0	Missense_Mutation	0	0	0	Splice_Site	0	0	0	0	0	0
Rttn	3	0	0	0	0	0	0	Missense_Mutation	0	0	0	0	0	0	Missense_Mutation	0	0	0	0	0	0	0	0	0	0	0	0	0	0	0	Missense_Mutation	0	0
Sacs	3	0	0	0	0	0	0	0	0	0	0	0	0	0	0	0	0	0	0	Nonsense_Mutation	0	0	Missense_Mutation	0	0	0	0	Missense_Mutation	0	0	0	0	0
Sapcd2	3	0	0	0	0	0	0	0	0	0	0	0	0	0	0	0	0	Nonsense_Mutation	Splice_Site	0	0	0	0	0	0	0	Missense_Mutation	0	0	0	0	0	0
Scube1	3	0	0	0	0	0	0	0	0	0	0	0	0	0	0	Missense_Mutation	0	0	0	Missense_Mutation, Missense_Mutation	0	Missense_Mutation	0	0	0	0	0	0	0	0	0	0	0
Sema3e	3	0	0	0	0	0	0	0	0	0	0	0	0	0	0	0	0	0	Missense_Mutation	0	0	0	0	Missense_Mutation	0	0	0	0	0	0	Missense_Mutation	0	0
Sema7a	3	0	0	0	0	0	0	0	0	0	0	0	0	0	0	0	0	Missense_Mutation	0	Missense_Mutation	0	0	Nonsense_Mutation	0	0	0	0	0	0	0	0	0	0
Serpina1a	3	0	0	0	0	0	0	0	0	0	0	0	0	0	0	Missense_Mutation	0	Frame_Shift_Del	0	0	0	0	0	0	0	0	Missense_Mutation	0	0	0	0	0	0
Serpina3j	3	0	0	0	0	0	0	0	0	0	0	0	0	0	0	0	0	0	Missense_Mutation	0	0	Missense_Mutation	0	0	0	0	0	0	0	0	Missense_Mutation	0	0
Shroom3	3	0	0	0	0	0	0	0	0	0	0	0	0	0	0	0	0	Missense_Mutation	0	Missense_Mutation	0	0	0	0	0	0	0	0	0	0	Missense_Mutation	0	0
Siglec1	3	0	0	0	0	0	0	0	0	Splice_Site	0	0	0	0	0	0	0	0	0	Missense_Mutation	0	Missense_Mutation	0	0	0	0	0	0	0	0	0	0	0
Slain1	3	0	0	0	0	0	0	0	0	0	0	0	0	0	Missense_Mutation	0	0	0	0	0	0	0	0	Splice_Site	0	0	0	0	0	0	Missense_Mutation	0	0
Slamf7	3	0	0	0	0	0	0	0	0	0	0	0	0	0	0	Missense_Mutation	0	Missense_Mutation	0	0	0	0	0	0	0	0	0	0	0	Nonsense_Mutation	0	0	0
Slc12a1	3	0	0	0	0	0	0	0	0	0	0	0	0	0	Missense_Mutation	0	0	0	0	Nonsense_Mutation	0	0	Missense_Mutation	0	0	0	0	0	0	0	0	0	0
Slc12a3	3	0	0	0	0	0	0	0	0	0	0	0	0	Missense_Mutation	Splice_Site	0	Nonsense_Mutation	0	0	0	0	0	0	0	0	0	0	0	0	0	0	0	0
Slc28a2b	3	0	0	0	0	0	0	0	0	0	0	0	0	Missense_Mutation	0	0	0	0	0	0	Nonsense_Mutation	0	0	0	0	0	0	0	0	0	Missense_Mutation	0	0
Slc4a1	3	0	0	0	0	0	0	0	0	0	0	0	0	0	0	0	0	0	Missense_Mutation	0	Missense_Mutation	0	0	0	0	0	0	0	0	0	Missense_Mutation	0	0
Slc6a1	3	0	0	0	0	0	0	0	0	0	0	0	0	Missense_Mutation	0	0	0	Missense_Mutation	0	0	0	Missense_Mutation	0	0	0	0	0	0	0	0	0	0	0
Slc7a9	3	0	0	0	0	0	0	0	0	0	0	0	0	0	Missense_Mutation	0	0	0	0	Missense_Mutation	0	0	0	0	Missense_Mutation	0	0	0	0	0	0	0	0
Slc9a4	3	0	0	0	0	0	0	0	0	0	0	0	0	0	0	Missense_Mutation	0	0	Splice_Site	0	Splice_Site	0	0	0	0	0	0	0	0	0	0	0	0
Slc9a5	3	0	0	0	0	0	0	0	0	Missense_Mutation	0	0	0	Missense_Mutation	0	0	0	Missense_Mutation	0	0	0	0	0	0	0	0	0	0	0	0	0	0	0
Slco1a5	3	0	0	0	0	0	0	0	0	0	0	0	0	Missense_Mutation	0	0	0	0	0	0	0	Missense_Mutation	0	0	0	0	Missense_Mutation	0	0	0	0	0	0
Slit2	3	0	0	0	0	0	0	0	0	0	0	0	0	0	0	Missense_Mutation	0	Missense_Mutation	0	0	0	Missense_Mutation	0	0	0	0	0	0	0	0	0	0	0
Snrnp200	3	0	0	0	0	0	0	0	0	0	0	0	0	0	Missense_Mutation	0	0	0	0	0	Missense_Mutation	0	0	0	0	0	Missense_Mutation	0	0	0	0	0	0
Sohlh2	3	0	0	0	0	0	0	0	0	0	0	0	0	0	0	0	0	Missense_Mutation	0	Missense_Mutation	0	0	Missense_Mutation	0	0	0	0	0	0	0	0	0	0
Spns3	3	0	0	0	0	0	0	0	0	0	0	0	0	Missense_Mutation	Missense_Mutation	0	0	0	0	0	0	Missense_Mutation	0	0	0	0	0	0	0	0	0	0	0
Sptan1	3	0	0	0	0	0	0	0	0	0	0	0	0	Missense_Mutation	0	0	0	0	0	0	0	0	Splice_Site	0	0	0	Missense_Mutation	0	0	0	0	0	0
Sptbn1	3	0	0	0	0	0	0	0	0	0	0	0	0	0	Missense_Mutation	0	0	0	Missense_Mutation	0	0	Missense_Mutation	0	0	0	0	0	0	0	0	0	0	0
Srcap	3	0	0	0	0	0	0	Missense_Mutation	0	0	0	0	0	0	0	0	0	Missense_Mutation	Frame_Shift_Ins	0	0	0	0	0	0	0	0	0	0	0	0	0	0
Sspo	3	0	0	0	0	0	0	Missense_Mutation	0	0	0	0	0	0	0	Missense_Mutation	0	0	0	0	0	0	Missense_Mutation	0	0	0	0	0	0	0	0	0	0
St14	3	0	0	0	0	0	0	Missense_Mutation	0	0	0	0	0	0	0	0	0	0	0	0	0	Nonsense_Mutation	0	Splice_Site	0	0	0	0	0	0	0	0	0
Stab1	3	0	0	0	0	0	0	0	Missense_Mutation	0	0	0	0	0	0	0	0	0	0	Missense_Mutation	0	0	0	Missense_Mutation	0	0	0	0	0	0	0	0	0
Stxbp5l	3	0	0	0	0	0	0	0	0	Missense_Mutation	0	0	0	0	Missense_Mutation	0	0	0	0	0	0	0	0	0	0	0	0	0	0	0	Splice_Site	0	0
Susd5	3	0	0	0	0	0	0	0	0	0	0	0	0	0	0	0	0	Missense_Mutation	0	0	0	0	Missense_Mutation	Missense_Mutation	0	0	0	0	0	0	0	0	0
Sv2c	3	0	0	0	0	0	0	0	0	0	0	0	0	0	0	Missense_Mutation	0	Missense_Mutation	0	0	0	0	0	Missense_Mutation	0	0	0	0	0	0	0	0	0
Svep1	3	0	0	0	0	0	0	0	0	0	0	0	0	0	0	0	0	Missense_Mutation, Missense_Mutation, Missense_Mutation	0	0	0	0	0	0	0	0	0	Missense_Mutation	0	Missense_Mutation, Missense_Mutation	0	0	0
Sycp1	3	0	0	0	0	0	0	0	0	Missense_Mutation	0	0	0	Missense_Mutation	0	0	0	0	0	0	0	Missense_Mutation	0	0	0	0	0	0	0	0	0	0	0
Tas2r131	3	0	0	0	0	0	0	0	Missense_Mutation	0	0	0	0	0	0	0	0	0	Missense_Mutation	0	0	0	0	Missense_Mutation	0	0	0	0	0	0	0	0	0
Tbc1d31	3	0	0	0	0	0	0	0	0	0	0	0	0	0	0	0	0	0	0	0	0	0	0	Missense_Mutation	0	0	0	0	0	Missense_Mutation	Missense_Mutation	0	0
Tcof1	3	0	0	0	0	0	0	0	0	0	0	0	0	0	0	0	0	Splice_Site	0	Missense_Mutation	0	0	0	0	0	0	0	0	0	Missense_Mutation	0	0	0
Tenm2	3	0	0	0	0	0	0	0	0	0	0	0	0	0	0	Missense_Mutation	0	Nonsense_Mutation	0	0	0	0	Missense_Mutation	0	0	0	0	0	0	0	0	0	0
Tenm4	3	0	0	0	0	0	0	0	Missense_Mutation	0	0	0	0	0	Missense_Mutation	0	0	Nonsense_Mutation	0	0	0	0	0	0	0	0	0	0	0	0	0	0	0
Tet3	3	0	0	0	0	0	0	0	0	0	0	0	0	0	0	0	0	Nonsense_Mutation	0	0	0	Missense_Mutation	0	0	0	0	0	0	0	Nonsense_Mutation	0	0	0
Tln2	3	0	0	0	0	0	0	0	0	0	0	0	0	0	Missense_Mutation	0	0	0	0	Missense_Mutation	Missense_Mutation	0	0	0	0	0	0	0	0	0	0	0	0
Tmem132c	3	0	0	0	0	0	0	0	0	0	0	0	0	0	0	Missense_Mutation	0	0	Missense_Mutation	0	0	0	Missense_Mutation	0	0	0	0	0	0	0	0	0	0
Tnik	3	0	0	0	0	0	0	0	Missense_Mutation	0	0	0	0	0	Missense_Mutation	0	0	0	0	0	0	0	0	0	0	0	0	0	0	0	Missense_Mutation	0	0
Tns3	3	0	0	0	0	0	0	Missense_Mutation	0	0	0	0	0	0	0	Missense_Mutation	0	Missense_Mutation	0	0	0	0	0	0	0	0	0	0	0	0	0	0	0
Tnxb	3	0	0	0	0	0	0	0	0	Missense_Mutation	0	0	0	0	0	0	0	0	0	0	0	0	Missense_Mutation	Missense_Mutation	0	0	0	0	0	0	0	0	0
Tonsl	3	0	0	0	0	0	0	0	0	0	0	0	0	0	Missense_Mutation	0	0	Missense_Mutation	0	0	0	0	0	0	0	0	0	0	0	0	Missense_Mutation	0	0
Tor4a	3	0	0	0	0	0	0	0	0	0	0	0	0	0	Missense_Mutation	0	0	0	0	0	0	Missense_Mutation	0	0	0	0	0	0	0	0	Nonsense_Mutation	0	0
Tpr	3	0	0	0	0	0	0	0	0	0	0	0	0	0	Missense_Mutation	0	0	0	0	Missense_Mutation	0	0	0	0	0	0	0	0	0	0	Missense_Mutation	0	0
Tril	3	0	0	0	0	0	0	0	0	0	0	0	0	0	0	Missense_Mutation	0	Missense_Mutation	0	0	0	0	0	0	Missense_Mutation	0	0	0	0	0	0	0	0
Trpm5	3	0	0	0	0	0	0	0	0	0	0	0	0	Missense_Mutation	Missense_Mutation	0	0	Missense_Mutation	0	0	0	0	0	0	0	0	0	0	0	0	0	0	0
Trps1	3	0	0	0	0	0	0	Missense_Mutation	0	0	0	0	0	0	0	0	0	0	Missense_Mutation	0	0	0	0	Missense_Mutation	0	0	0	0	0	0	0	0	0
Trpv1	3	0	0	0	0	0	0	0	0	Missense_Mutation	0	0	0	0	Missense_Mutation	0	0	0	0	Missense_Mutation	0	0	0	0	0	0	0	0	0	0	0	0	0
Trpv6	3	0	0	0	0	0	0	0	0	0	0	0	0	0	Missense_Mutation	Nonsense_Mutation	0	0	0	0	0	0	0	0	0	0	0	0	0	Missense_Mutation	0	0	0
Tsc2	3	0	0	0	0	0	0	0	0	0	0	0	0	0	0	0	0	0	0	Missense_Mutation	Missense_Mutation	0	0	0	0	0	0	0	Missense_Mutation	0	0	0	0
Tyrp1	3	0	0	0	0	0	0	0	0	0	0	0	0	0	0	0	0	0	0	Nonsense_Mutation	0	Missense_Mutation	0	0	0	0	0	Nonsense_Mutation	0	0	0	0	0
Ubtf	3	0	0	0	0	0	0	0	0	0	0	0	0	0	Splice_Site	0	Splice_Site	0	0	0	Splice_Site	0	0	0	0	0	0	0	0	0	0	0	0
Ulk4	3	0	0	0	0	0	0	0	0	0	0	0	0	0	Missense_Mutation	0	0	0	0	0	0	0	0	Missense_Mutation	0	0	0	0	0	Nonsense_Mutation	0	0	0
Unc13b	3	0	0	0	0	0	0	0	0	0	0	0	0	0	0	0	0	0	Missense_Mutation	0	0	0	0	0	0	0	Missense_Mutation	Missense_Mutation	0	0	0	0	0
Urb1	3	0	0	0	0	0	0	0	0	0	0	0	0	Missense_Mutation	Splice_Site	0	0	0	0	0	0	0	0	0	Missense_Mutation	0	0	0	0	0	0	0	0
Utp20	3	0	0	0	0	0	0	0	0	0	0	0	0	0	0	0	0	Nonsense_Mutation	0	0	0	0	Missense_Mutation	Missense_Mutation	0	0	0	0	0	0	0	0	0
Vldlr	3	0	0	0	0	0	0	0	0	0	0	0	0	0	Missense_Mutation	Missense_Mutation	0	0	0	0	0	Missense_Mutation	0	0	0	0	0	0	0	0	0	0	0
Vmn2r23	3	0	0	0	0	0	0	0	0	0	0	0	0	0	0	Missense_Mutation	0	0	0	Missense_Mutation	0	0	0	0	Missense_Mutation	0	0	0	0	0	0	0	0
Vmn2r27	3	0	0	0	0	0	0	0	0	0	0	0	0	0	0	0	0	0	0	Nonsense_Mutation	0	0	0	0	0	0	0	0	0	Missense_Mutation	Missense_Mutation	0	0
Vmn2r57	3	0	0	Missense_Mutation	Missense_Mutation	0	0	0	0	0	0	0	0	0	0	0	0	0	0	Missense_Mutation	0	0	0	0	0	0	0	0	0	0	0	0	0
Vps13b	3	0	0	0	0	0	0	0	0	Missense_Mutation	0	0	0	0	0	0	0	0	0	0	0	0	0	0	Missense_Mutation	0	0	0	0	0	Missense_Mutation	0	0
Vps13c	3	0	0	0	0	0	0	0	0	0	0	0	0	0	Missense_Mutation	0	0	Missense_Mutation	0	0	Nonsense_Mutation	0	0	0	0	0	0	0	0	0	0	0	0
Vps41	3	0	0	0	0	0	0	0	0	0	0	0	0	0	Missense_Mutation	Missense_Mutation	Missense_Mutation	0	0	0	0	0	0	0	0	0	0	0	0	0	0	0	0
Vwa8	3	0	0	0	0	0	0	0	0	0	0	0	0	Missense_Mutation	0	0	0	0	0	Missense_Mutation	0	0	0	0	0	0	0	0	0	Missense_Mutation	0	0	0
Wdfy4	3	0	0	0	0	0	0	0	Missense_Mutation	0	0	0	0	0	0	0	0	Missense_Mutation	0	0	0	0	0	0	0	0	0	0	0	Splice_Site	0	0	0
Wdr17	3	0	0	0	0	0	0	0	0	0	0	0	0	0	0	Splice_Site	0	0	Nonsense_Mutation	0	0	0	0	0	0	0	Missense_Mutation	0	0	0	0	0	0
Wdr27	3	0	0	0	0	0	0	0	0	0	0	0	0	0	0	0	Splice_Site	0	Missense_Mutation	0	0	0	0	0	0	0	0	0	0	0	Missense_Mutation	0	0
Wdr63	3	0	0	0	0	0	0	0	Nonsense_Mutation	0	0	0	0	0	Nonsense_Mutation	0	0	0	0	0	0	0	0	Missense_Mutation	0	0	0	0	0	0	0	0	0
Wfdc8	3	0	0	0	0	0	0	0	0	0	0	0	0	0	0	0	0	0	0	Missense_Mutation	Missense_Mutation	0	0	Missense_Mutation	0	0	0	0	0	0	0	0	0
Wnk2	3	0	0	0	0	0	0	0	0	0	0	0	0	0	Missense_Mutation	0	0	Missense_Mutation	0	0	0	0	Missense_Mutation	0	0	0	0	0	0	0	0	0	0
Zfhx4	3	0	0	0	0	0	0	0	0	0	0	0	0	0	Nonsense_Mutation	0	Missense_Mutation	0	0	0	0	0	0	0	0	0	0	0	0	0	Missense_Mutation	0	0
Zfp106	3	0	0	0	0	0	0	0	Missense_Mutation	0	0	0	0	Missense_Mutation	0	0	0	0	0	0	0	Missense_Mutation	0	0	0	0	0	0	0	0	0	0	0
Zfp24	3	0	0	0	0	Missense_Mutation	0	0	0	0	0	0	0	0	0	0	0	0	0	0	0	0	0	0	0	0	0	0	0	Missense_Mutation	Nonsense_Mutation	0	0
Zfp423	3	0	0	0	0	0	0	0	0	0	0	0	0	0	0	0	0	Missense_Mutation	0	0	0	0	Missense_Mutation	0	0	0	Missense_Mutation	0	0	0	0	0	0
Zfp462	3	0	0	0	0	0	0	0	0	0	0	0	0	0	0	0	0	0	0	Missense_Mutation	0	0	Nonsense_Mutation	0	0	0	0	0	0	0	Missense_Mutation	0	0
Zfp518b	3	0	0	0	0	0	0	Missense_Mutation	0	0	0	0	0	0	0	0	0	0	0	Nonsense_Mutation	0	0	0	0	0	0	0	0	0	0	Missense_Mutation	0	0
Zfp770	3	0	0	0	0	0	0	0	0	0	0	0	0	0	0	0	0	0	0	Missense_Mutation	0	Nonsense_Mutation	0	0	0	0	0	0	0	Nonsense_Mutation	0	0	0
Zfyve26	3	0	0	0	0	0	0	0	0	Nonsense_Mutation	0	0	0	0	0	0	0	0	0	0	0	Missense_Mutation	0	0	0	0	0	0	0	0	Missense_Mutation	0	0
1700007K13Rik	2	0	0	0	0	0	0	0	0	0	0	0	0	0	0	0	0	Missense_Mutation	0	0	0	0	0	Nonsense_Mutation	0	0	0	0	0	0	0	0	0
1700022I11Rik	2	0	0	0	0	0	0	0	Missense_Mutation	0	0	0	0	Missense_Mutation	0	0	0	0	0	0	0	0	0	0	0	0	0	0	0	0	0	0	0
4930550L24Rik	2	0	0	0	0	0	0	0	0	0	0	0	0	0	0	0	0	0	Missense_Mutation	0	0	0	0	0	Missense_Mutation	0	0	0	0	0	0	0	0
4930579F01Rik	2	0	0	0	0	0	0	0	0	0	0	0	0	0	Missense_Mutation	0	0	0	0	0	0	0	0	0	0	0	0	0	0	0	Missense_Mutation	0	0
4931408C20Rik	2	0	0	0	0	0	0	0	Missense_Mutation	0	0	0	0	0	0	0	0	0	0	0	0	0	0	0	Missense_Mutation	0	0	0	0	0	0	0	0
4931428F04Rik	2	0	0	0	0	0	0	0	0	0	0	0	0	0	0	0	0	Missense_Mutation	0	0	0	0	0	0	0	0	0	0	0	Missense_Mutation	0	0	0
4933430I17Rik	2	0	0	0	0	0	0	0	0	0	0	0	0	0	0	Missense_Mutation	0	0	0	0	0	Nonsense_Mutation	0	0	0	0	0	0	0	0	0	0	0
5830411N06Rik	2	0	0	0	0	0	0	Missense_Mutation	Missense_Mutation	0	0	0	0	0	0	0	0	0	0	0	0	0	0	0	0	0	0	0	0	0	0	0	0
9530053A07Rik	2	0	0	0	0	0	0	0	Nonsense_Mutation	0	0	0	0	0	Missense_Mutation	0	0	0	0	0	0	0	0	0	0	0	0	0	0	0	0	0	0
Abca13	2	0	0	0	0	0	0	0	0	0	0	0	0	0	0	0	0	0	0	Missense_Mutation	0	0	0	Missense_Mutation	0	0	0	0	0	0	0	0	0
Abcb11	2	0	0	0	0	0	0	0	0	0	0	0	0	0	0	0	0	0	0	Nonsense_Mutation	0	0	0	0	0	0	0	0	0	Missense_Mutation	0	0	0
Abcb1b	2	0	0	0	0	0	0	0	0	0	0	0	0	0	0	Splice_Site	0	0	0	0	0	0	0	Frame_Shift_Del	0	0	0	0	0	0	0	0	0
Abcb4	2	0	0	0	0	0	0	0	Missense_Mutation	0	0	0	0	0	0	Nonsense_Mutation	0	0	0	0	0	0	0	0	0	0	0	0	0	0	0	0	0
Abcc6	2	0	0	0	0	0	0	0	0	0	0	0	0	0	0	0	Splice_Site	0	0	0	0	0	0	0	Missense_Mutation	0	0	0	0	0	0	0	0
Abce1	2	0	0	0	0	0	0	0	0	0	0	0	0	0	0	0	0	0	Missense_Mutation	Missense_Mutation	0	0	0	0	0	0	0	0	0	0	0	0	0
Abcg3	2	0	0	0	0	0	0	0	0	0	0	0	0	0	0	Missense_Mutation	0	0	0	0	0	0	0	0	0	0	0	0	0	Missense_Mutation	0	0	0
Ablim2	2	0	0	0	0	0	0	0	0	Missense_Mutation, Missense_Mutation	0	0	0	0	0	0	0	0	0	0	0	0	Missense_Mutation	0	0	0	0	0	0	0	0	0	0
Acaca	2	0	0	0	0	0	0	0	0	0	0	0	0	Splice_Site	0	Missense_Mutation	0	0	0	0	0	0	0	0	0	0	0	0	0	0	0	0	0
Acacb	2	0	0	0	0	0	0	0	0	0	0	0	0	0	Missense_Mutation	0	0	0	0	0	0	0	0	0	0	0	0	0	0	0	Missense_Mutation	0	0
Acad10	2	0	0	0	0	0	0	0	0	0	0	0	0	0	0	0	0	0	0	0	0	Missense_Mutation	0	0	0	0	0	0	0	0	Missense_Mutation	0	0
Accsl	2	0	0	0	0	0	0	0	0	0	0	0	0	Missense_Mutation	0	0	0	0	0	0	0	0	0	0	0	0	0	0	0	Missense_Mutation	0	0	0
Acot11	2	0	0	0	0	0	0	0	0	0	0	0	0	0	0	0	0	0	0	Missense_Mutation	0	Missense_Mutation	0	0	0	0	0	0	0	0	0	0	0
Acoxl	2	0	0	0	0	0	0	0	0	0	0	0	0	0	0	Splice_Site	0	0	0	0	0	0	Missense_Mutation	0	0	0	0	0	0	0	0	0	0
Acss1	2	0	0	0	0	0	0	0	0	0	0	0	0	0	Missense_Mutation	0	0	0	Missense_Mutation	0	0	0	0	0	0	0	0	0	0	0	0	0	0
Actn2	2	0	0	0	0	0	0	0	0	0	0	0	0	0	Missense_Mutation	0	0	0	0	Missense_Mutation	0	0	0	0	0	0	0	0	0	0	0	0	0
Adad1	2	0	0	0	0	0	0	0	0	0	0	Missense_Mutation	0	0	0	0	0	0	0	Missense_Mutation	0	0	0	0	0	0	0	0	0	0	0	0	0
Adam15	2	0	0	0	0	0	0	0	0	0	0	0	0	0	Missense_Mutation	0	0	0	0	0	0	0	0	0	0	0	0	0	0	Missense_Mutation	0	0	0
Adam18	2	0	0	0	0	0	0	0	0	0	0	0	0	Missense_Mutation	0	0	0	0	0	0	0	0	Nonsense_Mutation	0	0	0	0	0	0	0	0	0	0
Adam19	2	0	0	0	0	0	0	0	0	0	0	0	0	0	0	0	Missense_Mutation	0	0	0	0	0	0	Missense_Mutation	0	0	0	0	0	0	0	0	0
Adam26b	2	0	0	0	0	0	0	0	0	0	0	0	0	Missense_Mutation	0	0	0	0	0	Missense_Mutation	0	0	0	0	0	0	0	0	0	0	0	0	0
Adam28	2	0	0	0	0	0	0	Missense_Mutation	0	0	0	0	0	0	0	0	0	0	0	0	0	0	Missense_Mutation	0	0	0	0	0	0	0	0	0	0
Adam29	2	0	0	0	0	0	0	0	0	0	0	0	0	0	0	0	0	0	0	Missense_Mutation	0	0	0	0	0	0	0	0	0	Missense_Mutation	0	0	0
Adam3	2	0	0	0	0	0	0	0	0	0	0	0	0	Missense_Mutation	0	0	0	0	0	0	0	Missense_Mutation	0	0	0	0	0	0	0	0	0	0	0
Adam33	2	0	0	0	0	0	0	0	Missense_Mutation	0	0	0	0	0	0	0	0	0	0	0	0	Splice_Site	0	0	0	0	0	0	0	0	0	0	0
Adam5	2	0	0	0	0	0	0	0	0	Missense_Mutation	0	0	0	0	0	0	0	0	0	Missense_Mutation	0	0	0	0	0	0	0	0	0	0	0	0	0
Adamts14	2	0	0	0	0	0	0	0	0	0	0	0	0	0	0	0	0	0	Frame_Shift_Ins	0	0	0	0	0	Missense_Mutation	0	0	0	0	0	0	0	0
Adamts16	2	0	0	0	0	0	0	0	0	0	0	0	0	0	Missense_Mutation	0	0	0	0	Missense_Mutation	0	0	0	0	0	0	0	0	0	0	0	0	0
Adamts18	2	0	0	0	0	0	0	0	0	0	0	0	0	0	0	0	0	Missense_Mutation	Missense_Mutation	0	0	0	0	0	0	0	0	0	0	0	0	0	0
Adamts19	2	0	0	0	0	0	0	0	0	0	0	0	0	0	0	Missense_Mutation	0	0	Missense_Mutation	0	0	0	0	0	0	0	0	0	0	0	0	0	0
Adamts6	2	0	0	0	0	0	0	0	0	0	0	0	0	0	0	0	0	Missense_Mutation	0	0	0	0	0	Missense_Mutation	0	0	0	0	0	0	0	0	0
Adamts7	2	0	0	0	0	0	0	0	0	0	0	0	0	0	0	Missense_Mutation	0	0	0	0	0	0	Missense_Mutation	0	0	0	0	0	0	0	0	0	0
Adarb2	2	0	0	0	0	0	0	0	0	0	0	0	0	0	0	Missense_Mutation	0	0	0	Splice_Site	0	0	0	0	0	0	0	0	0	0	0	0	0
Adcy6	2	0	0	0	0	0	0	0	0	0	0	0	0	0	0	Missense_Mutation	0	0	0	0	0	0	0	0	Splice_Site	0	0	0	0	0	0	0	0
Adcy8	2	0	0	0	0	0	0	0	0	0	0	0	0	0	0	0	0	Splice_Site	0	Missense_Mutation, Nonsense_Mutation	0	0	0	0	0	0	0	0	0	0	0	0	0
Add2	2	0	0	0	0	0	0	0	0	0	0	0	0	0	0	0	0	0	0	Missense_Mutation	0	0	0	0	Missense_Mutation	0	0	0	0	0	0	0	0
Adgra1	2	0	0	0	0	0	0	0	0	Frame_Shift_Del	0	0	0	0	0	0	0	0	Missense_Mutation	0	0	0	0	0	0	0	0	0	0	0	0	0	0
Adgra3	2	0	0	0	0	0	0	0	0	Missense_Mutation	0	0	0	0	0	0	0	0	0	0	0	0	0	0	0	0	0	Missense_Mutation	0	0	0	0	0
Adgrb1	2	0	0	0	0	0	0	0	0	0	0	0	0	0	0	0	Missense_Mutation	Missense_Mutation	0	0	0	0	0	0	0	0	0	0	0	0	0	0	0
Adgrd1	2	0	0	0	0	0	0	0	0	0	0	0	0	0	0	0	0	Missense_Mutation	0	0	0	0	0	Missense_Mutation	0	0	0	0	0	0	0	0	0
Adgre1	2	0	0	0	0	0	0	0	0	0	0	0	0	0	0	0	0	0	0	0	0	0	0	Missense_Mutation	0	0	0	Missense_Mutation	0	0	0	0	0
Adgrf2	2	0	0	0	0	0	0	Missense_Mutation	0	0	0	0	0	0	0	0	0	0	0	0	0	0	0	0	0	0	Missense_Mutation	0	0	0	0	0	0
Adgrg4	2	0	0	0	0	0	0	0	0	0	0	0	0	0	0	0	0	0	Missense_Mutation	0	Splice_Site	0	0	0	0	0	0	0	0	0	0	0	0
Adprhl1	2	0	0	0	0	0	0	0	0	0	0	0	0	0	0	0	0	0	0	0	0	Missense_Mutation	0	Missense_Mutation	0	0	0	0	0	0	0	0	0
Agbl3	2	0	0	0	0	0	0	0	0	0	0	0	0	0	0	0	0	0	0	Splice_Site	0	0	Missense_Mutation	0	0	0	0	0	0	0	0	0	0
Ahdc1	2	0	0	0	0	0	0	0	Missense_Mutation	0	0	0	0	Missense_Mutation	0	0	0	0	0	0	0	0	0	0	0	0	0	0	0	0	0	0	0
Aicda	2	0	0	0	0	0	0	Missense_Mutation	0	0	0	0	0	0	Splice_Site	0	0	0	0	0	0	0	0	0	0	0	0	0	0	0	0	0	0
Akt3	2	0	0	0	0	0	0	0	0	0	0	0	0	0	Missense_Mutation	0	0	0	0	0	0	0	0	0	Missense_Mutation	0	0	0	0	0	0	0	0
Aldh1l1	2	0	0	0	0	0	0	0	0	0	0	0	0	0	0	0	Splice_Site	0	0	0	0	0	0	0	0	0	0	Missense_Mutation	0	0	0	0	0
Aldh8a1	2	0	0	0	0	0	0	Nonsense_Mutation	0	0	0	0	0	0	0	0	0	Missense_Mutation	0	0	0	0	0	0	0	0	0	0	0	0	0	0	0
Alg11	2	0	0	0	0	0	0	0	0	0	0	0	0	Missense_Mutation	0	0	0	0	0	0	0	0	0	0	0	0	0	0	0	0	Nonsense_Mutation	0	0
Amdhd2	2	0	0	0	0	0	0	0	0	0	0	0	0	0	Missense_Mutation	Missense_Mutation	0	0	0	0	0	0	0	0	0	0	0	0	0	0	0	0	0
Amer3	2	0	0	0	0	0	0	0	0	0	0	0	0	Missense_Mutation	0	0	0	Missense_Mutation	0	0	0	0	0	0	0	0	0	0	0	0	0	0	0
Ampd2	2	0	0	0	0	0	0	0	0	0	0	0	0	0	0	0	0	Missense_Mutation	0	0	0	0	0	0	0	0	0	Splice_Site	0	0	0	0	0
Ank3	2	0	0	0	0	0	0	0	0	0	0	0	0	0	0	0	0	Missense_Mutation	0	Missense_Mutation	0	0	0	0	0	0	0	0	0	0	0	0	0
Ankdd1b	2	0	0	0	0	0	0	0	Missense_Mutation	0	0	0	0	0	0	0	0	0	0	Missense_Mutation	0	0	0	0	0	0	0	0	0	0	0	0	0
Ankef1	2	0	0	0	0	0	0	0	0	0	0	0	0	0	0	0	0	0	0	Missense_Mutation	0	0	0	Missense_Mutation	0	0	0	0	0	0	0	0	0
Ankmy1	2	0	0	0	0	0	0	0	0	0	0	0	0	0	0	0	0	0	0	0	0	0	Missense_Mutation	0	Missense_Mutation	0	0	0	0	0	0	0	0
Ankrd34a	2	0	0	0	0	0	0	Missense_Mutation, Missense_Mutation	0	0	0	0	0	0	0	0	0	0	0	0	0	0	0	0	0	0	0	0	0	0	Missense_Mutation	0	0
Ankrd35	2	0	0	0	0	0	0	0	0	0	0	0	0	Missense_Mutation	0	Missense_Mutation	0	0	0	0	0	0	0	0	0	0	0	0	0	0	0	0	0
Ankrd50	2	0	0	0	0	0	0	0	0	0	0	0	0	0	0	0	0	0	0	0	0	0	0	0	0	0	0	0	0	Nonsense_Mutation	Missense_Mutation	0	0
Ankrd52	2	0	0	0	0	0	0	0	Missense_Mutation	0	0	0	0	0	0	Missense_Mutation	0	0	0	0	0	0	0	0	0	0	0	0	0	0	0	0	0
Ano3	2	0	0	0	0	0	0	0	0	0	0	0	0	0	Missense_Mutation	0	0	Frame_Shift_Del	0	0	0	0	0	0	0	0	0	0	0	0	0	0	0
Ano5	2	0	0	0	0	0	0	0	0	0	0	0	0	0	0	0	Missense_Mutation	Missense_Mutation	0	0	0	0	0	0	0	0	0	0	0	0	0	0	0
Ap1g1	2	0	0	0	0	0	0	0	0	0	0	0	0	0	0	0	0	0	0	0	0	0	0	0	0	0	0	0	Missense_Mutation	0	Missense_Mutation	0	0
Aplp2	2	0	0	0	0	0	0	0	0	0	0	0	0	0	Missense_Mutation	0	0	0	0	Missense_Mutation	0	0	0	0	0	0	0	0	0	0	0	0	0
Arap1	2	0	0	0	0	0	0	0	0	0	0	0	0	0	0	0	Missense_Mutation	0	0	0	0	0	0	0	0	0	0	0	0	0	Missense_Mutation	0	0
Arhgap10	2	0	0	0	0	0	0	0	0	0	0	0	0	0	0	0	0	0	Missense_Mutation	0	0	0	0	0	0	0	0	0	0	Nonsense_Mutation	0	0	0
Arhgap27	2	0	0	0	0	0	0	0	0	0	0	0	0	0	0	0	0	0	0	Nonsense_Mutation	0	0	0	0	0	0	0	0	0	Missense_Mutation	0	0	0
Arhgap28	2	0	0	0	0	0	0	0	Missense_Mutation	0	0	0	0	0	0	0	0	0	0	Missense_Mutation	0	0	0	0	0	0	0	0	0	0	0	0	0
Arhgef15	2	0	0	0	0	0	0	0	0	0	0	0	0	0	0	0	Missense_Mutation	0	Missense_Mutation	0	0	0	0	0	0	0	0	0	0	0	0	0	0
Arhgef2	2	0	0	0	0	0	0	0	0	0	0	0	0	0	0	Missense_Mutation	0	0	0	0	0	0	0	0	0	0	0	0	0	0	Missense_Mutation	0	0
Arhgef4	2	0	0	0	0	0	0	0	0	0	0	0	0	0	Missense_Mutation	0	0	0	0	0	0	0	0	0	0	0	0	0	0	Missense_Mutation	0	0	0
Arhgef5	2	0	0	0	0	0	0	0	0	0	0	0	0	0	0	0	Missense_Mutation	0	0	0	0	0	0	0	0	0	0	0	0	0	Missense_Mutation	0	0
Armc12	2	0	0	0	0	0	0	Missense_Mutation	0	0	0	0	0	0	0	0	0	0	0	0	0	0	0	Missense_Mutation	0	0	0	0	0	0	0	0	0
Arpp21	2	0	0	0	0	0	0	0	0	0	0	0	0	0	0	0	Missense_Mutation	0	0	0	0	0	Missense_Mutation	0	0	0	0	0	0	0	0	0	0
Asb10	2	0	0	0	0	0	0	0	0	0	0	0	0	0	Missense_Mutation	0	0	0	0	Missense_Mutation	0	0	0	0	0	0	0	0	0	0	0	0	0
Asphd2	2	0	0	0	0	0	0	0	0	0	0	0	0	0	0	0	0	0	0	Missense_Mutation	0	0	0	0	0	0	0	0	0	Missense_Mutation	0	0	0
Astn2	2	0	0	0	0	0	0	0	0	0	0	0	0	0	0	0	0	0	0	0	0	0	0	0	0	0	Missense_Mutation	0	0	0	Missense_Mutation	0	0
Atad2b	2	0	0	0	0	0	0	0	0	Missense_Mutation	0	0	0	0	0	0	0	0	0	0	Missense_Mutation	0	0	0	0	0	0	0	0	0	0	0	0
Atl3	2	0	0	0	0	0	0	0	0	0	0	0	0	0	Missense_Mutation	0	0	0	0	0	0	0	0	0	0	0	Frame_Shift_Del, Missense_Mutation	0	0	0	0	0	0
Atp13a4	2	0	0	0	0	0	0	0	0	0	0	0	0	0	0	0	0	0	Missense_Mutation	0	0	0	0	Missense_Mutation, Missense_Mutation	0	0	0	0	0	0	0	0	0
Atp1a3	2	0	0	0	0	0	0	0	0	0	0	0	0	0	0	0	0	0	0	0	0	0	0	0	0	0	0	Missense_Mutation	0	Missense_Mutation	0	0	0
Atp1a4	2	0	0	0	0	0	0	0	Missense_Mutation	0	0	0	0	0	0	0	0	0	0	0	0	0	0	0	0	0	0	0	0	0	Missense_Mutation	0	0
Atp2b3	2	0	0	0	0	0	0	0	0	0	0	0	0	0	0	Missense_Mutation	0	0	0	0	0	0	0	Frame_Shift_Del	0	0	0	0	0	0	0	0	0
Atp2c2	2	0	0	0	0	0	0	0	0	0	0	0	0	0	0	Missense_Mutation	0	Missense_Mutation	0	0	0	0	0	0	0	0	0	0	0	0	0	0	0
Atp4a	2	0	0	0	0	0	0	0	0	0	0	0	0	0	0	0	0	0	0	0	0	0	0	0	0	0	0	Missense_Mutation	0	Missense_Mutation	0	0	0
Atp5c1	2	0	0	0	0	0	0	0	0	0	0	0	0	0	0	0	0	Nonsense_Mutation	0	0	0	0	0	0	0	0	0	0	0	Missense_Mutation	0	0	0
Atp6v0a4	2	0	0	0	0	0	0	0	0	0	0	0	0	0	0	0	0	0	0	0	Missense_Mutation	0	0	0	0	0	Missense_Mutation	0	0	0	0	0	0
Atp7a	2	0	0	0	0	0	0	0	0	Nonsense_Mutation	0	0	0	0	0	0	0	Nonsense_Mutation	0	0	0	0	0	0	0	0	0	0	0	0	0	0	0
Atp7b	2	0	0	0	0	0	0	0	0	0	0	0	0	0	0	0	0	0	0	Missense_Mutation	Nonsense_Mutation	0	0	0	0	0	0	0	0	0	0	0	0
Atp8a2	2	0	0	0	0	0	0	0	0	0	0	0	0	0	0	0	0	0	0	0	0	0	0	0	Missense_Mutation	0	Nonsense_Mutation	0	0	0	0	0	0
Atp8b3	2	0	0	0	0	0	0	0	0	Missense_Mutation	0	0	0	0	0	0	0	0	0	Missense_Mutation	0	0	0	0	0	0	0	0	0	0	0	0	0
Atp8b4	2	0	0	0	0	0	0	0	0	0	0	0	0	0	0	0	0	0	Missense_Mutation	0	0	0	0	Missense_Mutation	0	0	0	0	0	0	0	0	0
Atp8b5	2	0	0	0	0	0	0	0	0	0	0	0	0	0	0	0	Missense_Mutation	0	0	0	0	Missense_Mutation	0	0	0	0	0	0	0	0	0	0	0
Atp9a	2	0	0	0	0	0	0	0	0	Missense_Mutation	0	0	0	0	0	Missense_Mutation	0	0	0	0	0	0	0	0	0	0	0	0	0	0	0	0	0
Atrn	2	0	0	0	0	0	0	0	0	0	0	0	0	Missense_Mutation	0	0	0	Missense_Mutation	0	0	0	0	0	0	0	0	0	0	0	0	0	0	0
Avl9	2	0	0	0	0	0	0	Missense_Mutation	0	0	0	0	0	0	0	Missense_Mutation	0	0	0	0	0	0	0	0	0	0	0	0	0	0	0	0	0
Bap1	2	0	0	0	0	0	0	0	0	0	0	0	0	0	0	0	0	Missense_Mutation	0	0	0	0	0	0	0	0	0	0	0	0	Nonsense_Mutation	0	0
Bcl2a1d	2	0	0	0	0	0	0	0	0	0	0	0	0	Missense_Mutation	Missense_Mutation	0	0	0	0	0	0	0	0	0	0	0	0	0	0	0	0	0	0
Bcl9	2	0	0	0	0	0	0	0	0	0	0	0	0	0	0	0	Missense_Mutation	Missense_Mutation	0	0	0	0	0	0	0	0	0	0	0	0	0	0	0
Best2	2	0	0	0	0	0	0	0	0	0	0	0	0	Missense_Mutation	0	Missense_Mutation	0	0	0	0	0	0	0	0	0	0	0	0	0	0	0	0	0
Bfsp1	2	0	0	0	0	0	0	0	Missense_Mutation	0	0	0	0	0	0	0	0	0	0	0	0	0	Missense_Mutation	0	0	0	0	0	0	0	0	0	0
Bmp5	2	0	0	0	0	0	0	0	0	0	0	0	0	0	0	0	0	Missense_Mutation	0	0	0	0	0	0	0	0	0	0	0	Missense_Mutation	0	0	0
Bmp8b	2	0	0	0	0	0	0	Missense_Mutation	0	0	0	0	0	0	0	0	0	Missense_Mutation	0	0	0	0	0	0	0	0	0	0	0	0	0	0	0
Bpifa6	2	0	0	0	0	0	0	Missense_Mutation	0	0	0	0	0	0	0	0	0	0	0	Missense_Mutation, Splice_Site	0	0	0	0	0	0	0	0	0	0	0	0	0
Bpifb4	2	0	0	0	0	0	0	0	0	0	0	0	0	0	0	Missense_Mutation	0	0	0	0	0	0	0	0	0	0	0	0	0	0	Missense_Mutation, Splice_Site	0	0
Bptf	2	0	0	0	0	0	0	0	0	0	0	0	0	0	0	0	0	Splice_Site	0	0	0	0	0	0	0	0	0	0	0	0	Missense_Mutation	0	0
Braf	2	0	0	0	0	0	0	0	0	0	0	0	0	0	0	0	Missense_Mutation	0	0	0	Missense_Mutation	0	0	0	0	0	0	0	0	0	0	0	0
Brat1	2	0	0	0	0	0	0	0	0	0	0	0	0	0	0	0	0	0	0	Missense_Mutation	0	0	0	0	0	0	0	0	0	Nonsense_Mutation	0	0	0
Brd4	2	0	0	0	0	0	0	0	0	0	0	0	0	Missense_Mutation, Missense_Mutation	0	0	0	0	Missense_Mutation	0	0	0	0	0	0	0	0	0	0	0	0	0	0
Brip1	2	0	0	0	0	0	0	0	0	0	0	0	0	0	0	0	0	0	0	Missense_Mutation	0	0	0	0	0	0	0	0	0	Missense_Mutation	0	0	0
Brpf3	2	0	0	0	0	0	0	0	0	0	0	0	0	0	Missense_Mutation	0	0	0	0	0	0	0	0	0	0	0	0	0	0	0	Missense_Mutation	0	0
Btaf1	2	0	0	0	0	0	0	0	0	0	0	0	0	Missense_Mutation	0	0	0	0	0	0	0	0	Missense_Mutation	0	0	0	0	0	0	0	0	0	0
C2cd2	2	0	0	0	0	0	0	0	0	0	0	0	0	0	0	Missense_Mutation	0	0	0	0	0	0	0	0	0	0	Missense_Mutation	0	0	0	0	0	0
C2cd2l	2	0	0	0	0	0	0	Missense_Mutation	0	0	0	0	0	0	0	0	Missense_Mutation	0	0	0	0	0	0	0	0	0	0	0	0	0	0	0	0
Cacna1c	2	0	0	0	0	0	0	0	0	0	0	0	0	0	0	Missense_Mutation	0	0	0	0	0	0	0	Missense_Mutation	0	0	0	0	0	0	0	0	0
Cacna1e	2	0	0	0	0	0	0	0	0	0	0	0	0	0	0	0	0	0	0	Missense_Mutation	0	0	0	0	0	0	0	0	0	Missense_Mutation	0	0	0
Cacna1g	2	0	0	0	0	0	0	0	0	0	0	0	0	0	0	0	0	0	0	Missense_Mutation, Missense_Mutation	0	0	0	0	0	0	0	0	0	0	Missense_Mutation	0	0
Cacna1i	2	0	0	0	0	0	0	0	0	0	0	0	0	0	0	0	0	0	0	Missense_Mutation	0	0	0	0	0	0	0	0	0	0	Missense_Mutation, Splice_Site	0	0
Cacna2d1	2	0	0	0	0	0	0	0	0	0	0	0	0	0	Missense_Mutation, Missense_Mutation	0	0	Missense_Mutation	0	0	0	0	0	0	0	0	0	0	0	0	0	0	0
Cacna2d2	2	0	0	0	0	0	0	0	0	0	0	0	0	0	0	0	0	0	0	0	0	0	0	0	Missense_Mutation	0	0	0	0	Nonsense_Mutation	0	0	0
Cacna2d3	2	0	0	0	0	0	0	0	0	Missense_Mutation	0	0	0	0	0	0	0	0	0	0	Nonsense_Mutation	0	0	0	0	0	0	0	0	0	0	0	0
Cadm1	2	0	0	0	0	0	0	Missense_Mutation	0	0	0	0	0	0	0	0	0	0	Missense_Mutation	0	0	0	0	0	0	0	0	0	0	0	0	0	0
Cadps2	2	0	0	0	0	0	0	0	0	0	0	0	0	Missense_Mutation	0	0	0	0	0	0	0	0	0	0	0	0	0	0	0	0	Missense_Mutation	0	0
Calhm2	2	0	0	0	0	0	0	0	0	0	0	0	0	0	0	Missense_Mutation	0	0	0	0	0	0	Missense_Mutation	0	0	0	0	0	0	0	0	0	0
Capns2	2	0	0	0	0	0	0	0	0	0	0	0	0	0	Missense_Mutation	0	0	0	0	0	0	0	0	0	0	0	0	0	0	Missense_Mutation	0	0	0
Car9	2	0	0	0	0	0	0	Missense_Mutation	0	0	0	0	0	0	0	0	0	0	0	Nonsense_Mutation, Splice_Site	0	0	0	0	0	0	0	0	0	0	0	0	0
Card14	2	0	0	0	0	0	0	0	0	0	0	0	0	0	0	Missense_Mutation	0	0	0	Missense_Mutation	0	0	0	0	0	0	0	0	0	0	0	0	0
Carmil1	2	0	0	0	0	0	0	0	0	0	0	0	0	Missense_Mutation	Missense_Mutation, Missense_Mutation	0	0	0	0	0	0	0	0	0	0	0	0	0	0	0	0	0	0
Caskin1	2	0	0	0	0	0	0	0	0	0	0	0	0	0	0	0	0	0	0	0	0	0	0	Missense_Mutation	0	0	0	0	0	Frame_Shift_Del	0	0	0
Casp9	2	0	0	0	0	0	0	Missense_Mutation	0	0	0	0	0	0	0	0	0	0	0	0	0	0	0	0	0	0	0	0	0	Missense_Mutation	0	0	0
Cass4	2	0	0	0	0	0	0	0	0	0	0	0	0	0	0	0	0	0	0	0	Missense_Mutation	0	0	0	0	0	Missense_Mutation	0	0	0	0	0	0
Casz1	2	0	0	0	0	0	0	0	0	0	0	0	0	0	0	0	0	0	0	Splice_Site	0	Missense_Mutation	0	0	0	0	0	0	0	0	0	0	0
Catsper4	2	0	0	0	0	0	0	0	0	Splice_Site	0	0	0	0	0	0	0	0	Missense_Mutation	0	0	0	0	0	0	0	0	0	0	0	0	0	0
Cbln1	2	0	0	0	0	0	0	0	0	0	0	0	0	0	Missense_Mutation	0	0	0	0	0	Missense_Mutation	0	0	0	0	0	0	0	0	0	0	0	0
Cbx6	2	0	0	0	0	0	0	Missense_Mutation	0	0	0	0	0	0	0	0	0	0	0	0	0	0	0	0	0	0	0	0	0	0	Missense_Mutation	0	0
Ccdc110	2	0	0	0	0	0	0	0	0	0	0	0	0	0	0	0	0	Missense_Mutation	0	0	0	0	0	0	0	0	0	0	0	0	Missense_Mutation	0	0
Ccdc113	2	0	0	0	0	0	0	0	0	0	0	0	0	0	0	0	0	Missense_Mutation	0	0	0	0	Missense_Mutation	0	0	0	0	0	0	0	0	0	0
Ccdc141	2	0	0	0	0	0	0	0	0	0	0	0	0	0	0	0	0	0	0	0	0	Missense_Mutation	0	0	0	0	0	Missense_Mutation	0	0	0	0	0
Ccdc146	2	0	0	0	0	0	0	0	Missense_Mutation	0	0	0	0	Missense_Mutation	0	0	0	0	0	0	0	0	0	0	0	0	0	0	0	0	0	0	0
Ccdc150	2	0	0	0	0	0	0	0	0	0	0	0	0	0	Missense_Mutation	0	0	0	0	Missense_Mutation	0	0	0	0	0	0	0	0	0	0	0	0	0
Ccdc170	2	0	0	0	0	0	0	0	0	0	0	0	0	0	Missense_Mutation	0	0	Missense_Mutation	0	0	0	0	0	0	0	0	0	0	0	0	0	0	0
Ccdc187	2	0	0	0	0	0	0	0	0	Missense_Mutation	0	0	0	0	0	0	0	0	0	0	0	0	0	0	0	0	0	0	0	Missense_Mutation	0	0	0
Ccdc38	2	0	0	0	0	0	0	0	Splice_Site	0	0	0	0	0	0	0	0	0	0	0	0	0	0	Missense_Mutation	0	0	0	0	0	0	0	0	0
Ccdc93	2	0	0	0	0	0	0	0	0	Nonsense_Mutation	0	0	0	Missense_Mutation	0	0	0	0	0	0	0	0	0	0	0	0	0	0	0	0	0	0	0
Ccdc9b	2	0	0	0	0	0	0	0	Missense_Mutation	0	0	0	0	0	0	0	0	0	0	0	0	0	0	0	0	0	0	0	0	Missense_Mutation	0	0	0
Ccr8	2	0	0	0	0	0	0	0	0	Missense_Mutation	0	0	0	0	Missense_Mutation	0	0	0	0	0	0	0	0	0	0	0	0	0	0	0	0	0	0
Cd109	2	0	0	0	0	0	0	0	0	0	0	0	0	0	0	0	0	Missense_Mutation	0	0	0	0	0	0	Missense_Mutation	0	0	0	0	0	0	0	0
Cd163l1	2	0	0	0	0	0	0	0	0	0	0	0	0	0	0	0	0	0	0	0	0	Missense_Mutation	Missense_Mutation	0	0	0	0	0	0	0	0	0	0
Cd200r4	2	0	0	0	0	0	0	0	0	0	0	0	0	0	0	0	0	0	0	Nonsense_Mutation	0	0	0	0	0	0	0	Missense_Mutation	0	0	0	0	0
Cd209b	2	0	0	0	0	0	0	0	Missense_Mutation	0	0	0	0	0	0	0	0	0	0	0	0	0	0	0	0	0	0	0	0	0	Nonsense_Mutation	0	0
Cd244a	2	Missense_Mutation	0	0	0	Missense_Mutation	0	0	0	0	0	0	0	0	0	0	0	0	0	0	0	0	0	0	0	0	0	0	0	0	0	0	0
Cd248	2	0	0	0	0	0	0	0	0	0	0	0	0	0	0	0	0	Missense_Mutation	0	0	0	0	0	0	0	0	0	0	0	0	Missense_Mutation	0	0
Cd38	2	0	0	0	0	0	0	0	0	0	0	0	0	0	0	0	0	0	Missense_Mutation	0	0	0	0	0	0	0	Missense_Mutation	0	0	0	0	0	0
Cdan1	2	0	0	0	0	0	0	0	0	0	0	0	0	0	0	0	0	0	0	0	0	Missense_Mutation	Missense_Mutation	0	0	0	0	0	0	0	0	0	0
Cdc42bpg	2	0	0	0	0	0	0	0	0	0	0	0	0	0	0	0	0	0	Splice_Site	0	0	0	0	0	0	0	0	0	0	0	Nonsense_Mutation	0	0
Cdh12	2	0	0	0	0	0	0	Missense_Mutation	0	Nonsense_Mutation	0	0	0	0	0	0	0	0	0	0	0	0	0	0	0	0	0	0	0	0	0	0	0
Cdh16	2	0	0	0	0	0	0	0	0	0	0	0	0	0	0	0	0	0	Missense_Mutation	0	0	0	0	0	0	0	0	0	0	0	Nonsense_Mutation	0	0
Cdh26	2	0	0	0	0	0	0	0	Missense_Mutation	0	0	0	0	Missense_Mutation	0	0	0	0	0	0	0	0	0	0	0	0	0	0	0	0	0	0	0
Cdh3	2	0	0	0	0	0	0	0	0	0	0	0	0	0	0	0	0	0	Missense_Mutation	Missense_Mutation	0	0	0	0	0	0	0	0	0	0	0	0	0
Cdh8	2	0	0	0	0	0	0	0	0	0	0	0	0	0	0	0	0	0	0	Missense_Mutation	0	0	0	0	0	0	Missense_Mutation	0	0	0	0	0	0
Cdhr1	2	0	0	0	0	0	0	0	0	0	0	0	0	0	0	0	0	0	0	0	0	Nonsense_Mutation	0	0	0	0	Missense_Mutation	0	0	0	0	0	0
Cdhr2	2	0	0	0	0	0	0	0	0	0	0	0	0	0	Missense_Mutation	0	0	0	0	0	Frame_Shift_Del, Missense_Mutation	0	0	0	0	0	0	0	0	0	0	0	0
Cdk12	2	0	0	0	0	0	0	0	0	0	0	0	0	0	0	0	0	Missense_Mutation	Missense_Mutation	0	0	0	0	0	0	0	0	0	0	0	0	0	0
Cdk19	2	0	0	0	0	0	0	0	0	0	0	0	0	0	0	0	0	0	0	0	0	Missense_Mutation	0	0	0	0	0	Missense_Mutation	0	0	0	0	0
Ceacam16	2	0	0	0	0	0	0	0	0	Missense_Mutation	0	0	0	0	0	0	0	0	0	0	0	0	0	Missense_Mutation	0	0	0	0	0	0	0	0	0
Ceacam5	2	0	0	0	0	0	0	0	0	Missense_Mutation	0	0	0	0	0	0	0	0	0	0	0	0	0	0	0	0	0	0	0	0	Missense_Mutation	0	0
Cecr2	2	0	0	0	0	0	0	0	0	0	0	0	0	0	0	0	0	0	Missense_Mutation, Missense_Mutation	0	0	0	0	0	0	0	0	0	0	Missense_Mutation	0	0	0
Celf2	2	0	0	0	0	0	0	Missense_Mutation	0	0	0	0	0	0	0	0	0	0	0	0	0	0	0	0	0	0	0	0	0	0	Nonsense_Mutation, Splice_Site	0	0
Celsr1	2	0	0	0	0	0	0	0	0	0	0	0	0	0	0	0	0	0	0	0	0	0	0	0	Missense_Mutation	0	0	0	0	0	Splice_Site	0	0
Cep112	2	0	0	0	0	0	0	0	0	0	0	0	0	0	0	0	0	0	0	Nonsense_Mutation	0	0	0	0	0	0	0	0	0	0	Missense_Mutation	0	0
Cep290	2	0	0	0	0	0	0	0	0	0	0	0	0	0	0	Missense_Mutation	0	0	0	Missense_Mutation	0	0	0	0	0	0	0	0	0	0	0	0	0
Cep295	2	0	0	0	0	0	0	0	0	0	0	0	0	0	0	0	Missense_Mutation	0	Missense_Mutation	0	0	0	0	0	0	0	0	0	0	0	0	0	0
Ces1h	2	0	0	0	0	0	0	0	0	0	0	0	0	0	0	0	0	0	0	0	0	0	Missense_Mutation	0	0	0	0	Missense_Mutation	0	0	0	0	0
Ces2g	2	0	0	0	0	0	0	0	0	0	0	0	0	0	0	0	0	Missense_Mutation	0	0	0	0	0	Nonsense_Mutation	0	0	0	0	0	0	0	0	0
Ces5a	2	0	0	0	0	0	0	0	0	0	0	0	0	0	0	0	0	0	0	Missense_Mutation, Missense_Mutation	0	0	Missense_Mutation	0	0	0	0	0	0	0	0	0	0
Cfap206	2	0	0	0	0	0	0	0	0	0	0	0	0	Splice_Site	0	0	0	0	0	0	0	0	0	0	0	0	0	0	0	0	Nonsense_Mutation	0	0
Cfap221	2	0	0	0	0	0	0	0	0	Missense_Mutation	0	0	0	0	0	0	0	0	0	0	0	0	0	0	Missense_Mutation	0	0	0	0	0	0	0	0
Cfap54	2	0	0	0	0	0	0	0	Missense_Mutation	0	0	0	0	0	0	0	0	0	0	0	0	0	0	0	Missense_Mutation	0	0	0	0	0	0	0	0
Cfap65	2	0	0	0	0	0	0	0	0	0	0	0	0	Missense_Mutation	0	0	0	Missense_Mutation	0	0	0	0	0	0	0	0	0	0	0	0	0	0	0
Cfap69	2	0	0	0	0	0	0	0	0	0	0	0	0	0	0	0	0	0	Nonsense_Mutation	0	0	0	0	0	0	0	0	0	0	Nonsense_Mutation	0	0	0
Chaf1a	2	0	0	0	0	0	0	0	0	0	0	0	0	0	0	0	0	0	0	0	Missense_Mutation	0	0	0	0	0	0	0	0	Missense_Mutation	0	0	0
Chl1	2	0	0	0	0	0	0	0	0	0	0	0	0	0	0	0	0	Splice_Site	0	0	0	0	0	0	0	0	0	0	0	0	Missense_Mutation	0	0
Chrna3	2	0	0	0	0	0	0	0	0	0	0	0	0	0	Missense_Mutation	0	0	0	0	Missense_Mutation	0	0	0	0	0	0	0	0	0	0	0	0	0
Chrnd	2	0	0	0	0	0	0	0	Missense_Mutation	0	0	0	0	0	Missense_Mutation	0	0	0	0	0	0	0	0	0	0	0	0	0	0	0	0	0	0
Chst2	2	0	0	0	0	0	0	0	0	0	0	0	0	0	0	0	0	0	0	0	0	Missense_Mutation	0	0	0	0	0	0	0	0	Missense_Mutation	0	0
Cic	2	0	0	0	0	0	0	Missense_Mutation, Missense_Mutation	0	0	0	0	0	0	0	0	0	Missense_Mutation	0	0	0	0	0	0	0	0	0	0	0	0	0	0	0
Ciita	2	0	0	0	0	0	0	0	0	0	0	0	0	0	0	0	Missense_Mutation	0	0	Missense_Mutation	0	0	0	0	0	0	0	0	0	0	0	0	0
Cit	2	0	0	0	0	0	0	0	0	0	0	0	0	Missense_Mutation	0	0	0	0	0	0	0	0	0	0	0	0	Missense_Mutation	0	0	0	0	0	0
CK137956	2	0	0	0	0	0	0	0	0	0	0	0	0	0	0	Missense_Mutation	0	0	0	0	0	Missense_Mutation	0	0	0	0	0	0	0	0	0	0	0
Clca3a2	2	0	0	0	0	0	0	0	0	0	0	0	0	0	0	Missense_Mutation	0	0	0	0	0	0	0	0	0	0	0	Missense_Mutation	0	0	0	0	0
Clca4b	2	0	0	0	0	0	0	0	Missense_Mutation	0	0	0	0	0	0	0	0	0	Missense_Mutation	0	0	0	0	0	0	0	0	0	0	0	0	0	0
Clec18a	2	0	0	0	0	0	0	0	0	0	0	0	0	0	0	0	0	0	0	0	0	0	Nonsense_Mutation	Missense_Mutation	0	0	0	0	0	0	0	0	0
Clip1	2	0	0	0	0	0	0	0	Nonsense_Mutation	0	0	0	0	0	0	0	0	0	0	0	0	Missense_Mutation	0	0	0	0	0	0	0	0	0	0	0
Clptm1	2	0	0	0	0	0	0	0	0	0	0	0	0	0	0	Missense_Mutation	0	0	0	0	0	0	0	0	0	0	Missense_Mutation	0	0	0	0	0	0
Clstn1	2	0	0	0	0	0	0	0	0	0	0	0	0	0	0	0	0	0	0	Missense_Mutation	0	Nonsense_Mutation, Missense_Mutation	0	0	0	0	0	0	0	0	0	0	0
Cnbd2	2	0	0	0	0	0	0	0	0	0	0	0	0	0	0	0	Nonsense_Mutation	0	0	0	0	0	0	0	0	0	0	0	0	0	Missense_Mutation	0	0
Cnot10	2	0	0	0	0	0	0	0	0	0	0	0	0	0	0	0	0	0	0	Missense_Mutation	Missense_Mutation	0	0	0	0	0	0	0	0	0	0	0	0
Cnot4	2	0	0	0	0	0	0	0	0	0	0	0	0	0	0	0	0	0	0	Missense_Mutation	0	0	0	0	0	0	Missense_Mutation	0	0	0	0	0	0
Cnot9	2	0	0	0	0	0	0	0	0	0	0	0	0	0	0	0	0	0	0	0	0	0	0	Missense_Mutation	0	0	0	0	0	Missense_Mutation	0	0	0
Cnpy1	2	0	0	0	0	0	0	Missense_Mutation	0	0	0	0	0	0	0	0	0	0	Missense_Mutation	0	0	0	0	0	0	0	0	0	0	0	0	0	0
Cntn3	2	0	0	0	0	0	0	0	Missense_Mutation	0	0	0	0	0	0	0	0	0	0	Missense_Mutation	0	0	0	0	0	0	0	0	0	0	0	0	0
Cntn4	2	0	0	0	0	0	0	0	0	0	0	0	0	0	0	0	0	0	0	0	0	Missense_Mutation, Missense_Mutation	0	0	0	0	0	0	0	0	Missense_Mutation	0	0
Cntn6	2	0	0	0	0	0	0	0	0	Missense_Mutation	0	0	0	0	0	0	0	0	0	0	0	0	0	0	0	0	0	0	0	Missense_Mutation	0	0	0
Cntnap4	2	0	0	0	0	0	0	0	0	0	0	0	0	0	0	0	Missense_Mutation	0	0	0	0	0	0	0	0	0	0	0	0	0	Missense_Mutation	0	0
Cog7	2	0	0	0	0	0	0	0	0	0	0	0	0	0	0	0	Missense_Mutation	0	Missense_Mutation	0	0	0	0	0	0	0	0	0	0	0	0	0	0
Col19a1	2	0	0	0	0	0	0	0	0	Missense_Mutation	0	0	0	0	0	0	0	0	0	0	0	0	0	0	0	0	0	0	0	0	Missense_Mutation	0	0
Col20a1	2	0	0	0	0	0	0	0	0	0	0	0	0	0	Missense_Mutation	0	0	0	0	0	0	0	Missense_Mutation	0	0	0	0	0	0	0	0	0	0
Col22a1	2	0	0	0	0	0	0	0	0	0	0	0	0	0	0	Missense_Mutation	0	0	0	0	Missense_Mutation	0	0	0	0	0	0	0	0	0	0	0	0
Col28a1	2	0	0	0	0	0	0	0	0	0	0	0	0	0	0	Missense_Mutation	0	0	0	0	0	0	0	0	0	0	0	0	0	Missense_Mutation	0	0	0
Col4a3	2	0	0	0	0	0	0	0	0	0	0	0	0	Missense_Mutation	0	0	0	Splice_Site	0	0	0	0	0	0	0	0	0	0	0	0	0	0	0
Col5a3	2	0	0	0	0	0	0	0	0	0	0	0	0	Missense_Mutation	0	0	0	0	0	Missense_Mutation	0	0	0	0	0	0	0	0	0	0	0	0	0
Col6a5	2	0	0	0	0	0	0	Nonsense_Mutation	0	Missense_Mutation	0	0	0	0	0	0	0	0	0	0	0	0	0	0	0	0	0	0	0	0	0	0	0
Col7a1	2	0	0	0	0	0	0	0	0	0	0	0	0	0	0	0	0	0	0	0	Missense_Mutation	0	Missense_Mutation	0	0	0	0	0	0	0	0	0	0
Col9a2	2	0	0	0	0	0	0	Missense_Mutation	0	0	0	0	0	0	0	0	0	0	0	0	0	Splice_Site	0	0	0	0	0	0	0	0	0	0	0
Comp	2	0	0	0	0	0	0	0	Frame_Shift_Del	0	0	0	0	0	0	0	0	0	0	Frame_Shift_Del	0	0	0	0	0	0	0	0	0	0	0	0	0
Copa	2	0	0	0	0	0	0	0	0	0	0	0	0	0	0	0	0	Missense_Mutation	0	0	0	Splice_Site	0	0	0	0	0	0	0	0	0	0	0
Coro2b	2	0	0	0	0	0	0	0	0	0	0	0	0	Missense_Mutation	0	0	0	0	0	0	0	0	0	0	0	0	0	0	0	0	Missense_Mutation	0	0
Cpa4	2	0	0	0	0	0	0	0	0	0	0	0	0	0	Missense_Mutation	Missense_Mutation	0	0	0	0	0	0	0	0	0	0	0	0	0	0	0	0	0
Cpne8	2	0	0	0	0	0	0	0	Missense_Mutation	0	0	0	0	0	0	0	0	0	Splice_Site	0	0	0	0	0	0	0	0	0	0	0	0	0	0
Cpsf2	2	0	0	0	0	0	0	Missense_Mutation	0	0	0	0	0	0	Splice_Site	0	0	0	0	0	0	0	0	0	0	0	0	0	0	0	0	0	0
Cpxm2	2	0	0	0	0	0	0	0	0	Missense_Mutation	0	0	0	0	Missense_Mutation	0	0	0	0	0	0	0	0	0	0	0	0	0	0	0	0	0	0
Cracd	2	0	0	0	0	0	0	0	0	Nonsense_Mutation	0	0	0	0	0	0	0	0	Missense_Mutation	0	0	0	0	0	0	0	0	0	0	0	0	0	0
Crhr1	2	0	0	0	0	0	0	0	0	0	0	0	0	0	0	0	0	Missense_Mutation	Missense_Mutation	0	0	0	0	0	0	0	0	0	0	0	0	0	0
Crisp4	2	0	0	0	0	0	0	Missense_Mutation	0	0	0	0	0	0	Missense_Mutation	0	0	0	0	0	0	0	0	0	0	0	0	0	0	0	0	0	0
Crmp1	2	0	0	0	0	0	0	0	0	0	0	0	0	0	0	0	0	0	0	0	0	0	0	0	Missense_Mutation	0	0	0	0	Missense_Mutation	0	0	0
Crtam	2	0	0	0	0	0	0	0	Missense_Mutation	0	0	0	0	0	0	0	0	0	Missense_Mutation	0	0	0	0	0	0	0	0	0	0	0	0	0	0
Crxos	2	0	0	0	0	0	0	0	0	0	0	0	0	0	Missense_Mutation	Missense_Mutation	0	0	0	0	0	0	0	0	0	0	0	0	0	0	0	0	0
Crybg2	2	0	0	0	0	0	0	0	0	0	0	0	0	0	0	Missense_Mutation	0	0	0	0	0	0	0	0	0	0	Splice_Site	0	0	0	0	0	0
Crybg3	2	0	0	0	0	0	0	0	0	0	0	0	0	0	0	0	0	0	0	0	0	0	0	0	Nonsense_Mutation	0	0	0	0	Missense_Mutation	0	0	0
Crygs	2	0	0	0	0	0	0	0	0	0	0	0	0	Frame_Shift_Del, Frame_Shift_Ins	0	0	0	0	0	0	0	0	0	0	Missense_Mutation	0	0	0	0	0	0	0	0
Csf2rb	2	0	0	0	0	0	0	0	0	0	0	0	0	0	0	0	0	Missense_Mutation	0	0	0	0	0	0	0	0	0	0	Missense_Mutation	0	0	0	0
Csf2rb2	2	0	0	0	0	0	0	0	0	Missense_Mutation	0	0	0	Missense_Mutation	0	0	0	0	0	0	0	0	0	0	0	0	0	0	0	0	0	0	0
Cspg4	2	0	0	0	0	0	0	0	0	0	0	0	0	0	0	0	0	0	0	0	0	Missense_Mutation	Missense_Mutation	0	0	0	0	0	0	0	0	0	0
Ctc1	2	0	0	0	0	0	0	0	0	0	0	0	0	0	0	0	Missense_Mutation	0	0	0	0	0	0	0	0	0	0	Missense_Mutation	0	0	0	0	0
Ctrb1	2	0	0	0	0	0	0	0	0	0	0	0	0	0	0	Missense_Mutation	0	0	0	0	0	0	0	0	Missense_Mutation	0	0	0	0	0	0	0	0
Cts3	2	0	0	0	0	0	0	Missense_Mutation	0	0	0	0	0	Missense_Mutation	0	0	0	0	0	0	0	0	0	0	0	0	0	0	0	0	0	0	0
Ctsj	2	0	0	0	0	0	0	0	0	0	0	0	0	0	0	0	0	0	0	Missense_Mutation	0	Missense_Mutation	0	0	0	0	0	0	0	0	0	0	0
Cttnbp2	2	0	0	0	0	0	0	0	0	0	0	0	0	0	Missense_Mutation	0	0	0	0	0	0	0	0	0	0	0	0	0	0	Missense_Mutation	0	0	0
Cul3	2	0	0	0	0	0	0	0	Missense_Mutation	0	0	0	0	0	0	0	0	Nonsense_Mutation	0	0	0	0	0	0	0	0	0	0	0	0	0	0	0
Cwh43	2	0	0	0	0	0	0	0	0	0	0	0	0	0	0	0	0	0	Missense_Mutation	0	0	Missense_Mutation	0	0	0	0	0	0	0	0	0	0	0
Cx3cr1	2	0	0	0	0	0	0	0	0	0	0	0	0	0	0	0	0	0	Missense_Mutation	0	0	0	0	Missense_Mutation	0	0	0	0	0	0	0	0	0
Cyfip2	2	0	0	0	0	0	0	0	0	0	0	0	0	0	0	0	0	Splice_Site	0	0	0	0	0	0	0	0	Missense_Mutation	0	0	0	0	0	0
Cyp11b1	2	0	0	0	0	0	0	Missense_Mutation	0	0	0	0	0	0	0	0	0	Missense_Mutation	0	0	0	0	0	0	0	0	0	0	0	0	0	0	0
Cyp2c55	2	0	0	0	0	0	0	0	0	0	0	0	0	0	0	Missense_Mutation	0	0	0	0	0	Missense_Mutation	0	0	0	0	0	0	0	0	0	0	0
Cyp2c69	2	0	0	0	0	0	0	0	Missense_Mutation	0	0	0	0	0	0	0	0	0	0	0	0	0	Missense_Mutation	0	0	0	0	0	0	0	0	0	0
Cyp2s1	2	0	0	0	0	0	0	0	0	0	0	0	0	0	0	0	0	Missense_Mutation	0	0	0	0	0	0	0	0	0	0	0	0	Missense_Mutation	0	0
Cyp2t4	2	0	0	0	0	0	0	0	0	0	0	0	0	0	0	0	0	0	0	Missense_Mutation	0	0	0	Missense_Mutation	0	0	0	0	0	0	0	0	0
Cyp2w1	2	0	0	0	0	0	0	Missense_Mutation	0	0	0	0	0	0	0	Missense_Mutation	0	0	0	0	0	0	0	0	0	0	0	0	0	0	0	0	0
Cyp4a30b	2	0	0	0	0	0	0	0	0	0	0	0	0	0	0	0	Missense_Mutation	0	0	0	0	0	0	0	0	0	Missense_Mutation	0	0	0	0	0	0
Cyp4f18	2	0	0	0	0	0	0	0	0	0	0	0	0	0	0	0	0	0	0	Frame_Shift_Del	0	0	0	Missense_Mutation	0	0	0	0	0	0	0	0	0
Cyp4x1	2	0	0	0	0	0	0	0	0	0	0	0	0	0	0	Nonsense_Mutation	0	0	0	Missense_Mutation, Splice_Site	0	0	0	0	0	0	0	0	0	0	0	0	0
D430042O09Rik	2	0	0	0	0	0	0	0	0	0	0	0	0	0	0	Missense_Mutation	0	0	0	0	0	0	0	0	0	0	0	0	0	0	Missense_Mutation	0	0
D930020B18Rik	2	0	0	0	0	0	0	0	0	0	0	0	0	0	0	0	0	0	0	Missense_Mutation	0	0	0	Missense_Mutation	0	0	0	0	0	0	0	0	0
Dagla	2	0	0	0	0	0	0	0	0	0	0	0	0	0	0	0	0	0	0	Missense_Mutation, Splice_Site	0	0	0	0	0	0	Missense_Mutation	0	0	0	0	0	0
Dap3	2	0	0	0	0	0	0	0	0	0	0	0	0	0	0	0	0	0	0	0	Missense_Mutation	Missense_Mutation	0	0	0	0	0	0	0	0	0	0	0
Dars	2	0	0	0	0	0	0	0	0	0	0	0	0	0	0	Missense_Mutation	0	Missense_Mutation	0	0	0	0	0	0	0	0	0	0	0	0	0	0	0
Daw1	2	0	0	0	0	0	0	0	0	0	0	0	0	0	0	Nonsense_Mutation	0	0	0	0	0	0	0	Nonstop_Mutation	0	0	0	0	0	0	0	0	0
Dcaf13	2	0	0	0	0	0	0	0	0	0	0	0	0	0	0	0	0	Missense_Mutation	0	0	Missense_Mutation	0	0	0	0	0	0	0	0	0	0	0	0
Dcaf8	2	0	0	0	0	0	0	0	0	0	0	0	0	0	Missense_Mutation	0	0	0	0	Missense_Mutation	0	0	0	0	0	0	0	0	0	0	0	0	0
Dclk2	2	0	0	0	0	0	0	0	0	0	0	0	0	0	0	0	0	0	Missense_Mutation	Missense_Mutation	0	0	0	0	0	0	0	0	0	0	0	0	0
Dclre1b	2	0	Missense_Mutation	0	0	0	0	0	0	0	0	0	0	0	0	0	0	0	Missense_Mutation	0	0	0	0	0	0	0	0	0	0	0	0	0	0
Dct	2	0	0	0	0	0	0	0	0	0	0	0	0	0	Missense_Mutation	0	0	0	0	0	0	Nonsense_Mutation	0	0	0	0	0	0	0	0	0	0	0
Ddc	2	0	0	0	0	0	0	0	0	0	0	0	0	Missense_Mutation	0	0	0	0	0	0	0	0	0	Missense_Mutation	0	0	0	0	0	0	0	0	0
Ddr1	2	0	0	0	0	0	0	0	0	0	0	0	0	0	Missense_Mutation	0	0	0	0	0	0	Missense_Mutation	0	0	0	0	0	0	0	0	0	0	0
Ddx31	2	0	0	0	0	0	0	0	0	0	0	0	0	0	0	0	0	0	0	0	0	0	0	0	0	0	0	Nonsense_Mutation	0	0	Missense_Mutation	0	0
Ddx46	2	0	0	0	0	0	0	0	0	0	0	0	0	0	0	0	0	Missense_Mutation	0	0	0	Missense_Mutation	0	0	0	0	0	0	0	0	0	0	0
Def6	2	0	0	0	0	0	0	0	0	0	0	0	0	0	0	0	0	0	0	Missense_Mutation	0	0	Missense_Mutation	0	0	0	0	0	0	0	0	0	0
Dennd1b	2	0	0	0	0	0	0	0	0	0	0	0	0	0	Missense_Mutation	0	0	0	0	Missense_Mutation	0	0	0	0	0	0	0	0	0	0	0	0	0
Dennd2c	2	0	0	0	0	0	0	Missense_Mutation	0	0	0	0	0	0	0	0	0	0	0	0	0	0	0	0	0	0	0	0	0	0	Missense_Mutation	0	0
Dgcr8	2	0	0	0	0	0	0	0	0	0	0	0	0	0	0	Missense_Mutation	0	0	0	Missense_Mutation	0	0	0	0	0	0	0	0	0	0	0	0	0
Dgkb	2	0	0	0	0	0	0	0	0	0	0	0	0	Missense_Mutation	Missense_Mutation	0	0	0	0	0	0	0	0	0	0	0	0	0	0	0	0	0	0
Dhcr24	2	0	0	0	0	0	0	Missense_Mutation	0	0	0	0	0	0	0	0	0	0	0	0	0	0	0	Missense_Mutation	0	0	0	0	0	0	0	0	0
Dhx29	2	0	0	0	0	0	0	0	0	0	0	0	0	0	0	0	0	0	0	0	0	Missense_Mutation	0	0	0	0	0	Missense_Mutation	0	0	0	0	0
Dixdc1	2	0	0	0	0	0	0	0	0	0	0	0	0	0	0	0	0	0	Missense_Mutation	0	0	0	0	0	0	0	0	0	0	Missense_Mutation	0	0	0
Dlec1	2	0	0	0	0	0	0	0	Missense_Mutation	0	0	0	0	0	0	0	0	0	0	0	0	0	0	Missense_Mutation	0	0	0	0	0	0	0	0	0
Dlx4	2	0	0	0	0	0	0	0	0	0	0	0	0	0	0	0	0	Missense_Mutation	0	0	0	0	0	0	0	0	Missense_Mutation	0	0	0	0	0	0
Dmc1	2	0	0	0	0	0	0	0	0	0	0	0	0	0	0	0	0	0	0	Missense_Mutation	0	0	Missense_Mutation	0	0	0	0	0	0	0	0	0	0
Dmd	2	0	0	0	0	0	0	0	0	0	0	0	0	0	0	0	0	0	0	Missense_Mutation	0	Missense_Mutation	0	0	0	0	0	0	0	0	0	0	0
Dmgdh	2	0	0	0	0	0	0	0	0	Nonsense_Mutation	0	0	0	0	0	Missense_Mutation	0	0	0	0	0	0	0	0	0	0	0	0	0	0	0	0	0
Dmxl1	2	0	0	0	0	0	0	0	0	0	0	0	0	Missense_Mutation	0	0	0	0	0	Missense_Mutation	0	0	0	0	0	0	0	0	0	0	0	0	0
Dnah12	2	0	0	0	0	0	0	0	0	0	0	0	0	0	0	0	0	0	0	Missense_Mutation	0	0	0	0	0	0	0	0	0	0	Missense_Mutation	0	0
Dnajc13	2	0	0	0	0	0	0	0	0	0	0	0	0	0	Splice_Site	0	0	Missense_Mutation, Missense_Mutation	0	0	0	0	0	0	0	0	0	0	0	0	0	0	0
Dnajc6	2	0	0	0	0	0	0	0	0	0	0	0	0	Missense_Mutation	0	0	Missense_Mutation	0	0	0	0	0	0	0	0	0	0	0	0	0	0	0	0
Dnmt3b	2	0	0	0	0	0	0	0	Missense_Mutation	0	0	0	0	0	0	0	0	Missense_Mutation	0	0	0	0	0	0	0	0	0	0	0	0	0	0	0
Dnmt3l	2	0	0	0	0	0	0	0	0	Splice_Site	0	0	0	0	0	0	0	0	0	0	0	Missense_Mutation	0	0	0	0	0	0	0	0	0	0	0
Dntt	2	0	0	0	0	0	0	0	0	0	0	0	0	Missense_Mutation	Missense_Mutation	0	0	0	0	0	0	0	0	0	0	0	0	0	0	0	0	0	0
Dock10	2	0	0	0	0	0	0	Missense_Mutation, Missense_Mutation	0	0	0	0	0	0	0	0	0	Missense_Mutation	0	0	0	0	0	0	0	0	0	0	0	0	0	0	0
Dock6	2	0	0	0	0	0	0	0	Missense_Mutation	0	0	0	0	0	Missense_Mutation	0	0	0	0	0	0	0	0	0	0	0	0	0	0	0	0	0	0
Dock9	2	0	0	0	0	0	0	Missense_Mutation	0	0	0	0	0	0	0	0	0	Nonsense_Mutation	0	0	0	0	0	0	0	0	0	0	0	0	0	0	0
Dpm1	2	0	0	0	0	0	0	0	0	0	0	0	0	Missense_Mutation	0	0	0	0	0	Missense_Mutation	0	0	0	0	0	0	0	0	0	0	0	0	0
Dsel	2	0	0	0	0	0	0	0	0	0	0	0	0	0	Missense_Mutation	0	0	0	0	Missense_Mutation	0	0	0	0	0	0	0	0	0	0	0	0	0
Dspp	2	0	0	0	0	0	0	Missense_Mutation	0	0	0	0	0	0	0	0	0	0	0	Missense_Mutation	0	0	0	0	0	0	0	0	0	0	0	0	0
Dst	2	0	0	0	0	0	0	0	0	0	0	0	0	0	Missense_Mutation	0	0	0	0	0	0	Missense_Mutation, Missense_Mutation, Missense_Mutation	0	0	0	0	0	0	0	0	0	0	0
Dtnb	2	0	0	0	0	0	0	0	0	0	0	0	0	0	Nonsense_Mutation	0	0	0	0	0	0	0	0	Missense_Mutation	0	0	0	0	0	0	0	0	0
Duox1	2	0	0	0	0	0	0	0	0	0	0	0	0	0	Missense_Mutation	0	0	0	0	Missense_Mutation	0	0	0	0	0	0	0	0	0	0	0	0	0
Dusp26	2	0	0	0	0	0	0	0	0	0	0	0	0	0	0	0	0	Missense_Mutation	0	0	0	0	0	0	0	0	0	0	0	Missense_Mutation	0	0	0
Dync1i1	2	0	0	0	0	0	0	0	0	0	0	0	0	0	Missense_Mutation	0	0	0	0	0	Missense_Mutation, Missense_Mutation	0	0	0	0	0	0	0	0	0	0	0	0
Dysf	2	0	0	0	0	0	0	0	0	0	0	0	0	0	Missense_Mutation	0	0	0	0	0	0	0	0	0	0	0	0	0	0	0	Missense_Mutation	0	0
Dzip1	2	0	0	0	0	0	0	0	Missense_Mutation	0	0	0	0	0	Missense_Mutation	0	0	0	0	0	0	0	0	0	0	0	0	0	0	0	0	0	0
Dzip3	2	0	0	0	0	0	0	0	0	0	0	0	0	0	0	0	0	0	0	0	0	Missense_Mutation	0	0	Missense_Mutation	0	0	0	0	0	0	0	0
E330021D16Rik	2	0	0	0	0	0	0	0	0	0	0	0	0	0	0	0	0	Nonsense_Mutation	0	0	0	0	0	0	0	0	0	Missense_Mutation	0	0	0	0	0
Ebf1	2	0	0	0	0	0	0	0	0	0	0	0	0	0	0	0	0	0	0	0	0	Missense_Mutation	0	0	0	0	0	0	0	0	Missense_Mutation	0	0
Ebf4	2	0	0	0	0	0	0	0	0	0	0	0	0	0	0	0	0	0	0	0	0	0	Missense_Mutation	0	0	0	Missense_Mutation	0	0	0	0	0	0
Ecscr	2	0	0	0	0	0	0	0	0	0	0	0	0	0	0	0	0	0	0	0	0	0	0	0	Nonsense_Mutation	0	0	Missense_Mutation	0	0	0	0	0
Edc4	2	0	0	0	0	0	0	0	0	0	0	0	0	Missense_Mutation	Missense_Mutation	0	0	0	0	0	0	0	0	0	0	0	0	0	0	0	0	0	0
Edem3	2	0	0	0	0	0	0	0	0	0	0	0	0	0	0	Missense_Mutation	0	0	0	Missense_Mutation	0	0	0	0	0	0	0	0	0	0	0	0	0
Eef1g	2	0	0	0	0	0	0	0	0	0	0	0	0	0	0	0	0	0	0	0	0	0	0	0	0	0	0	0	0	Missense_Mutation	0	0	Missense_Mutation
Eefsec	2	0	0	0	0	0	0	0	0	0	0	0	0	0	0	Missense_Mutation	Missense_Mutation	0	0	0	0	0	0	0	0	0	0	0	0	0	0	0	0
Egfem1	2	0	0	0	0	0	0	0	0	0	0	0	0	0	0	0	0	0	0	0	0	0	0	0	Missense_Mutation	0	0	0	0	0	Missense_Mutation	0	0
Elfn2	2	0	0	0	0	0	0	0	Missense_Mutation	0	0	0	0	0	0	0	0	0	0	0	0	0	0	0	0	0	0	0	0	0	Missense_Mutation	0	0
Emilin2	2	0	0	0	0	0	0	0	0	Missense_Mutation	0	0	0	0	0	0	0	0	0	0	0	Missense_Mutation	0	0	0	0	0	0	0	0	0	0	0
Eml1	2	0	0	0	0	0	0	0	0	0	0	0	0	Missense_Mutation	0	0	0	0	0	0	0	0	0	0	0	0	0	0	0	0	Missense_Mutation	0	0
Ep400	2	0	0	0	0	0	0	0	0	0	0	0	0	0	Missense_Mutation	0	0	0	0	0	0	0	Missense_Mutation	0	0	0	0	0	0	0	0	0	0
Epb42	2	0	0	0	0	0	0	0	0	0	0	0	0	0	Missense_Mutation	0	0	0	0	0	0	0	0	0	0	0	Missense_Mutation	0	0	0	0	0	0
Epg5	2	0	0	0	0	0	0	0	0	0	0	0	0	0	0	0	0	0	0	0	0	0	0	0	Missense_Mutation	0	Splice_Site	0	0	0	0	0	0
Ephb4	2	0	0	0	0	0	0	0	0	0	0	0	0	0	0	Missense_Mutation	0	Missense_Mutation	0	0	0	0	0	0	0	0	0	0	0	0	0	0	0
Eps8	2	0	0	0	0	0	0	0	0	0	0	0	0	0	0	0	Missense_Mutation	0	0	0	0	Missense_Mutation	0	0	0	0	0	0	0	0	0	0	0
Eps8l3	2	0	0	0	0	0	0	0	0	0	0	0	0	0	0	0	0	0	0	0	0	Nonsense_Mutation	0	0	0	0	Nonsense_Mutation	0	0	0	0	0	0
Epsti1	2	0	0	0	0	0	0	0	0	Missense_Mutation	0	0	0	0	0	0	0	0	0	0	0	0	0	0	0	0	0	0	0	0	Missense_Mutation	0	0
Eral1	2	0	0	0	0	0	0	0	Missense_Mutation	0	0	0	0	Missense_Mutation	0	0	0	0	0	0	0	0	0	0	0	0	0	0	0	0	0	0	0
Erc1	2	0	0	0	0	0	0	0	Splice_Site	0	0	0	0	0	0	0	0	0	0	Nonsense_Mutation	0	0	0	0	0	0	0	0	0	0	0	0	0
Erc2	2	0	0	0	0	0	0	0	0	0	0	0	0	0	0	0	0	0	0	0	0	0	0	0	0	0	Missense_Mutation	Missense_Mutation	0	0	0	0	0
Ercc4	2	0	0	0	0	0	0	0	0	0	0	0	0	0	0	Missense_Mutation	0	0	0	0	0	Missense_Mutation	0	0	0	0	0	0	0	0	0	0	0
Ern2	2	0	0	0	0	0	0	0	0	0	0	0	0	0	0	0	0	0	0	0	0	Missense_Mutation	0	0	Missense_Mutation, Missense_Mutation	0	0	0	0	0	0	0	0
Etv2	2	0	0	0	0	0	0	0	0	0	0	0	0	0	0	Splice_Site	0	Missense_Mutation	0	0	0	0	0	0	0	0	0	0	0	0	0	0	0
Evc	2	0	0	0	0	0	0	0	0	0	0	0	0	0	0	Missense_Mutation	0	0	0	0	0	0	0	0	Splice_Site	0	0	0	0	0	0	0	0
Evc2	2	0	0	0	0	0	0	0	0	0	0	0	0	0	Missense_Mutation	0	0	Missense_Mutation, Splice_Site	0	0	0	0	0	0	0	0	0	0	0	0	0	0	0
Evpl	2	0	0	0	0	0	0	0	0	0	0	0	0	0	0	0	0	0	Missense_Mutation	Missense_Mutation	0	0	0	0	0	0	0	0	0	0	0	0	0
Ewsr1	2	0	0	0	0	0	0	0	0	0	0	0	0	0	0	Missense_Mutation	0	0	0	0	0	0	0	0	0	0	Missense_Mutation	0	0	0	0	0	0
Exoc7	2	0	0	0	0	0	0	0	0	0	0	0	0	0	0	0	Missense_Mutation	0	0	Missense_Mutation	0	0	0	0	0	0	0	0	0	0	0	0	0
Eya3	2	0	0	0	0	0	0	0	0	0	0	0	0	0	0	0	0	0	0	Missense_Mutation	0	0	0	Missense_Mutation	0	0	0	0	0	0	0	0	0
Fam122a	2	0	0	0	0	0	0	0	0	0	0	0	0	0	0	Missense_Mutation	Missense_Mutation	0	0	0	0	0	0	0	0	0	0	0	0	0	0	0	0
Fam160a1	2	0	0	0	0	0	0	0	0	0	0	0	0	0	Missense_Mutation	0	0	0	0	0	0	0	0	0	0	0	0	0	0	Frame_Shift_Del, Nonsense_Mutation	0	0	0
Fam171b	2	0	0	0	0	0	0	0	0	Missense_Mutation	0	0	0	0	0	0	0	0	Missense_Mutation	0	0	0	0	0	0	0	0	0	0	0	0	0	0
Fam184a	2	0	0	0	0	0	0	0	0	0	0	0	0	0	0	Missense_Mutation	0	0	0	0	0	0	0	0	Missense_Mutation	0	0	0	0	0	0	0	0
Fam186b	2	0	0	0	0	0	0	0	0	0	0	0	0	0	0	0	0	Missense_Mutation	Missense_Mutation	0	0	0	0	0	0	0	0	0	0	0	0	0	0
Fam243	2	0	0	0	0	0	0	0	0	0	0	0	0	0	0	0	0	0	0	0	0	Nonsense_Mutation	0	0	0	0	Missense_Mutation	0	0	0	0	0	0
Fam71b	2	0	0	0	0	0	0	0	0	0	0	0	0	0	Missense_Mutation	0	0	0	0	0	0	Missense_Mutation	0	0	0	0	0	0	0	0	0	0	0
Farp1	2	0	0	0	0	0	0	0	0	0	0	0	0	0	Missense_Mutation	0	0	0	0	Missense_Mutation	0	0	0	0	0	0	0	0	0	0	0	0	0
Farp2	2	0	0	0	0	0	0	0	0	0	0	0	0	0	0	Missense_Mutation	0	0	0	0	0	0	0	Missense_Mutation	0	0	0	0	0	0	0	0	0
Farsb	2	0	0	0	0	0	0	0	0	0	0	0	0	0	0	0	0	0	0	0	0	0	0	Missense_Mutation	0	0	0	Missense_Mutation	0	0	0	0	0
Fat1	2	0	0	0	0	0	0	0	0	0	0	0	0	0	Nonsense_Mutation	0	0	0	0	0	0	0	0	0	0	0	0	0	0	0	Missense_Mutation	0	0
Fbln1	2	0	0	0	0	0	0	0	0	0	0	0	0	0	0	0	0	0	0	0	0	0	0	0	0	0	0	0	0	Missense_Mutation	Missense_Mutation	0	0
Fbrsl1	2	0	0	0	0	0	0	0	Nonsense_Mutation	0	0	0	0	0	0	0	0	0	0	0	0	0	0	Missense_Mutation	0	0	0	0	0	0	0	0	0
Fbxl13	2	0	0	0	0	0	0	0	0	0	0	0	0	0	0	0	0	0	0	Missense_Mutation	0	0	0	0	0	0	0	0	0	Splice_Site	0	0	0
Fbxo21	2	0	0	0	0	0	0	0	0	0	0	0	0	0	0	0	0	0	0	Nonsense_Mutation	0	Missense_Mutation	0	0	0	0	0	0	0	0	0	0	0
Fbxo9	2	0	0	0	0	0	0	0	0	0	0	0	0	0	0	0	0	0	0	0	0	0	0	0	0	0	0	Nonsense_Mutation	0	0	Missense_Mutation	0	0
Fbxw18	2	0	0	0	0	0	0	Missense_Mutation	0	0	0	0	0	0	Missense_Mutation	0	0	0	0	0	0	0	0	0	0	0	0	0	0	0	0	0	0
Fcgbp	2	0	0	0	0	0	0	0	0	0	0	0	0	0	Missense_Mutation	0	0	Missense_Mutation	0	0	0	0	0	0	0	0	0	0	0	0	0	0	0
Fcgr1	2	0	0	0	0	0	0	0	0	0	0	0	0	0	0	0	0	0	0	0	0	Missense_Mutation	0	Missense_Mutation	0	0	0	0	0	0	0	0	0
Fcgr2b	2	0	0	0	0	0	0	0	0	0	0	0	0	Missense_Mutation	0	0	0	0	0	0	0	0	0	0	Missense_Mutation	0	0	0	0	0	0	0	0
Fcho1	2	0	0	0	0	0	0	Missense_Mutation	0	0	0	0	0	0	0	0	0	0	0	0	0	0	0	0	0	0	0	0	0	0	Missense_Mutation	0	0
Fcnb	2	0	0	0	0	0	0	0	0	0	0	0	0	0	0	0	0	0	0	0	0	0	0	0	0	0	0	0	0	Missense_Mutation	Missense_Mutation	0	0
Fgd6	2	0	0	0	0	0	0	0	0	0	0	0	0	0	0	0	0	Missense_Mutation	0	0	0	Missense_Mutation	0	0	0	0	0	0	0	0	0	0	0
Fgf13	2	0	0	0	0	0	0	0	Missense_Mutation	0	0	0	0	0	0	0	0	0	0	0	Missense_Mutation	0	0	0	0	0	0	0	0	0	0	0	0
Fhad1	2	0	0	0	0	0	0	Nonsense_Mutation	0	0	0	0	0	0	0	0	0	0	0	0	0	0	0	0	0	0	0	0	0	0	Missense_Mutation	0	0
Fhod3	2	0	0	0	0	0	0	0	0	0	0	0	0	Missense_Mutation	0	0	0	0	0	0	0	0	0	0	Missense_Mutation	0	0	0	0	0	0	0	0
Fibcd1	2	0	0	0	0	0	0	0	0	0	0	0	0	0	0	Missense_Mutation	0	0	Missense_Mutation	0	0	0	0	0	0	0	0	0	0	0	0	0	0
Flg2	2	0	0	0	0	0	0	0	0	0	0	0	0	0	0	0	0	0	0	0	0	Missense_Mutation, Missense_Mutation	0	0	Missense_Mutation	0	0	0	0	0	0	0	0
Flnb	2	0	0	0	0	0	0	0	0	0	0	0	0	0	Missense_Mutation	0	0	0	0	0	0	0	0	Missense_Mutation	0	0	0	0	0	0	0	0	0
Flot1	2	0	0	0	0	0	0	0	Missense_Mutation	0	0	0	0	0	Missense_Mutation	0	0	0	0	0	0	0	0	0	0	0	0	0	0	0	0	0	0
Foxd4	2	0	0	0	0	0	0	0	0	0	0	0	0	0	0	0	0	Missense_Mutation	0	0	0	0	Missense_Mutation	0	0	0	0	0	0	0	0	0	0
Foxj3	2	0	0	0	0	0	0	0	0	0	0	0	0	0	0	0	Missense_Mutation	0	0	0	0	0	Missense_Mutation	0	0	0	0	0	0	0	0	0	0
Foxred2	2	0	0	0	0	0	0	0	0	0	0	0	0	0	0	0	0	Missense_Mutation	0	0	0	0	0	0	0	0	0	0	0	Missense_Mutation	0	0	0
Frem1	2	0	0	0	0	0	0	0	0	0	0	0	0	Missense_Mutation	0	0	0	0	0	0	0	Missense_Mutation	0	0	0	0	0	0	0	0	0	0	0
Frem2	2	0	0	0	0	0	0	0	0	Missense_Mutation	0	0	0	0	0	0	0	0	0	0	0	0	Missense_Mutation	0	0	0	0	0	0	0	0	0	0
Frem3	2	0	0	0	0	0	0	0	0	0	0	0	0	0	0	0	0	0	0	0	0	Missense_Mutation	0	0	0	0	0	0	0	0	Missense_Mutation	0	0
Frmd4a	2	0	0	0	0	0	0	Missense_Mutation	0	0	0	0	0	0	0	0	0	0	0	0	0	0	0	0	0	0	0	0	0	Missense_Mutation	0	0	0
Frmpd4	2	0	0	0	0	0	0	0	0	0	0	0	0	0	0	0	0	0	Missense_Mutation	0	0	Missense_Mutation	0	0	0	0	0	0	0	0	0	0	0
Fry	2	0	0	0	0	0	0	0	0	0	0	0	0	0	0	0	0	0	0	0	0	Missense_Mutation	0	0	0	0	0	0	0	0	Splice_Site	0	0
Fryl	2	0	0	0	0	0	0	0	Missense_Mutation	0	0	0	0	0	0	0	0	0	0	0	0	Missense_Mutation	0	0	0	0	0	0	0	0	0	0	0
Ftmt	2	0	0	0	0	0	0	0	0	0	0	0	0	0	0	0	0	Missense_Mutation	0	0	0	0	Missense_Mutation	0	0	0	0	0	0	0	0	0	0
Fubp1	2	0	0	0	0	0	0	0	0	0	0	0	0	0	0	0	0	0	0	0	0	0	0	0	0	0	Nonsense_Mutation	0	0	Missense_Mutation	0	0	0
Fxn	2	0	0	0	0	0	0	0	Missense_Mutation	0	0	0	0	0	0	Missense_Mutation	0	0	0	0	0	0	0	0	0	0	0	0	0	0	0	0	0
Fxr2	2	0	0	0	0	0	0	0	0	0	0	0	0	0	0	0	0	0	Missense_Mutation	0	0	0	Missense_Mutation	0	0	0	0	0	0	0	0	0	0
G6pd2	2	0	0	0	0	0	0	0	0	0	0	0	0	0	Missense_Mutation	0	0	Missense_Mutation	0	0	0	0	0	0	0	0	0	0	0	0	0	0	0
Gabbr1	2	0	0	0	0	0	0	0	Missense_Mutation	0	0	0	0	0	Missense_Mutation	0	0	0	0	0	0	0	0	0	0	0	0	0	0	0	0	0	0
Galnt15	2	0	0	0	0	0	0	0	0	Missense_Mutation	0	0	0	0	0	0	0	0	0	0	0	0	0	0	Missense_Mutation	0	0	0	0	0	0	0	0
Galnt17	2	0	0	0	0	0	0	0	0	0	0	0	0	0	0	0	0	Missense_Mutation	0	0	0	0	0	0	0	0	0	0	0	0	Splice_Site	0	0
Galnt7	2	0	0	0	0	0	0	0	0	0	0	0	0	0	0	0	0	0	0	Missense_Mutation	0	0	0	0	0	0	0	Missense_Mutation	0	0	0	0	0
Galnt9	2	0	0	0	0	0	0	0	0	0	0	0	0	0	0	0	0	0	0	0	0	0	0	0	Missense_Mutation	0	Missense_Mutation	0	0	0	0	0	0
Gapvd1	2	0	0	0	0	0	0	0	0	0	0	0	0	0	Missense_Mutation	0	0	0	0	0	0	Missense_Mutation	0	0	0	0	0	0	0	0	0	0	0
Garem2	2	0	0	0	0	0	0	Missense_Mutation	0	0	0	0	0	0	Missense_Mutation	0	0	0	0	0	0	0	0	0	0	0	0	0	0	0	0	0	0
Gart	2	0	0	0	0	0	0	0	0	0	0	0	0	0	0	Missense_Mutation	0	0	0	Missense_Mutation	0	0	0	0	0	0	0	0	0	0	0	0	0
Gask1b	2	0	0	0	0	0	0	0	0	0	0	0	0	0	0	0	0	0	0	0	0	0	0	Missense_Mutation	Missense_Mutation	0	0	0	0	0	0	0	0
Gcgr	2	0	0	0	0	0	0	0	0	0	0	0	0	0	0	0	0	Missense_Mutation	0	0	0	0	0	0	0	0	0	0	0	Nonsense_Mutation	0	0	0
Gfra2	2	0	0	0	0	0	0	0	0	0	0	0	0	0	Missense_Mutation	Missense_Mutation	0	0	0	0	0	0	0	0	0	0	0	0	0	0	0	0	0
Gimap4	2	0	0	0	0	0	0	0	0	0	0	0	0	0	0	0	0	0	0	Nonsense_Mutation	0	Missense_Mutation	0	0	0	0	0	0	0	0	0	0	0
Gimap5	2	0	0	0	0	0	0	0	0	0	0	0	0	Missense_Mutation	0	Missense_Mutation	0	0	0	0	0	0	0	0	0	0	0	0	0	0	0	0	0
Gip	2	0	0	0	0	0	0	0	0	0	0	0	0	0	0	0	0	0	Frame_Shift_Del	0	0	0	0	0	0	0	0	Nonsense_Mutation	0	0	0	0	0
Gja10	2	0	0	0	0	0	0	0	0	0	0	0	0	0	0	0	0	0	0	Missense_Mutation	0	0	0	0	0	0	0	0	0	0	Missense_Mutation	0	0
Gja5	2	0	0	0	0	0	0	0	Missense_Mutation	0	0	0	0	0	0	0	0	Missense_Mutation	0	0	0	0	0	0	0	0	0	0	0	0	0	0	0
Gjb1	2	0	0	0	0	0	0	0	0	Missense_Mutation	0	0	0	0	0	0	0	0	0	0	0	0	Nonsense_Mutation	0	0	0	0	0	0	0	0	0	0
Gli2	2	0	0	0	0	0	0	0	0	0	0	0	0	0	0	0	0	0	0	0	0	Missense_Mutation	0	0	0	0	0	0	0	Missense_Mutation	0	0	0
Glis1	2	0	Missense_Mutation	0	0	0	0	0	0	0	0	0	0	0	0	0	0	0	0	0	0	0	0	0	0	0	0	0	0	0	Missense_Mutation	0	0
Glrb	2	0	0	0	0	0	0	0	0	0	0	0	0	0	0	Missense_Mutation	0	0	0	0	0	Missense_Mutation	0	0	0	0	0	0	0	0	0	0	0
Glyr1	2	0	0	0	0	0	0	0	0	0	0	0	0	0	0	0	0	0	0	0	0	0	0	Splice_Site	0	0	0	Nonsense_Mutation	0	0	0	0	0
Gm10220	2	0	0	0	0	0	0	0	0	0	0	0	0	0	0	0	0	0	0	0	0	0	0	0	0	0	Missense_Mutation, Missense_Mutation	Missense_Mutation, Missense_Mutation	0	0	0	0	0
Gm11563	2	0	0	0	0	0	0	0	0	0	0	0	0	Missense_Mutation	0	0	0	0	0	0	0	0	0	Missense_Mutation	0	0	0	0	0	0	0	0	0
Gm14496	2	0	0	0	0	0	0	0	0	0	0	0	0	0	0	0	0	0	0	0	0	0	0	0	0	0	0	0	0	Missense_Mutation	Missense_Mutation	0	0
Gm14548	2	0	0	0	0	0	0	0	0	Missense_Mutation	0	0	0	0	0	0	0	0	Missense_Mutation	0	0	0	0	0	0	0	0	0	0	0	0	0	0
Gm1966	2	0	0	0	0	0	0	0	Missense_Mutation	0	0	0	0	0	0	0	0	0	0	0	0	0	0	Missense_Mutation	0	0	0	0	0	0	0	0	0
Gm382	2	0	0	0	0	0	0	Missense_Mutation	0	0	0	0	0	0	0	0	0	0	0	0	0	0	0	0	0	0	0	0	0	Nonsense_Mutation	0	0	0
Gm4907	2	0	0	0	0	0	0	0	0	0	0	0	0	Missense_Mutation	0	0	0	0	0	0	0	0	0	0	Missense_Mutation	0	0	0	0	0	0	0	0
Gm5114	2	Missense_Mutation	0	0	0	0	0	0	0	0	0	0	0	Missense_Mutation	0	0	0	0	0	0	0	0	0	0	0	0	0	0	0	0	0	0	0
Gm5155	2	0	0	0	0	0	0	0	0	0	0	0	0	0	0	0	0	0	0	0	0	0	0	0	0	0	0	0	0	Missense_Mutation	Missense_Mutation	0	0
Gm5414	2	0	0	0	0	0	0	0	Missense_Mutation	0	0	0	0	0	0	0	0	0	0	0	0	0	0	0	0	0	0	0	0	Missense_Mutation	0	0	0
Gm5415	2	0	0	0	0	0	0	0	Missense_Mutation	0	0	0	0	0	Missense_Mutation	0	0	0	0	0	0	0	0	0	0	0	0	0	0	0	0	0	0
Gna15	2	0	0	0	0	0	0	0	0	0	0	0	0	0	0	0	0	Missense_Mutation	0	0	0	0	0	Missense_Mutation	0	0	0	0	0	0	0	0	0
Gnao1	2	0	0	0	0	0	0	0	0	0	0	0	0	0	0	0	0	0	0	Missense_Mutation	0	0	0	0	0	0	0	0	0	0	Missense_Mutation	0	0
Gnat3	2	0	0	0	0	0	0	0	0	0	0	0	0	0	0	0	0	0	0	0	0	0	Missense_Mutation	Missense_Mutation	0	0	0	0	0	0	0	0	0
Golga3	2	0	0	0	0	0	0	0	0	0	0	0	0	0	0	0	0	0	0	Missense_Mutation	0	0	0	0	0	0	0	0	0	Missense_Mutation	0	0	0
Golph3l	2	0	0	0	0	0	0	0	Missense_Mutation	0	0	0	0	0	Missense_Mutation	0	0	0	0	0	0	0	0	0	0	0	0	0	0	0	0	0	0
Gp1ba	2	0	0	0	0	0	0	Missense_Mutation	0	0	0	0	0	0	0	0	0	0	0	0	0	0	0	0	Missense_Mutation	0	0	0	0	0	0	0	0
Gpat3	2	0	0	0	0	0	0	0	0	0	0	0	0	0	0	Missense_Mutation	0	0	0	0	0	0	0	0	0	0	0	0	0	0	Missense_Mutation, Splice_Site	0	0
Gpr141	2	0	0	0	0	0	0	0	Missense_Mutation	Missense_Mutation	0	0	0	0	0	0	0	0	0	0	0	0	0	0	0	0	0	0	0	0	0	0	0
Gpr149	2	0	0	0	0	0	0	0	0	Missense_Mutation	0	0	0	0	0	0	0	0	0	0	0	0	0	0	0	0	0	Missense_Mutation	0	0	0	0	0
Gpr153	2	0	0	0	0	0	0	0	0	0	0	0	0	Missense_Mutation	0	0	0	0	0	Missense_Mutation	0	0	0	0	0	0	0	0	0	0	0	0	0
Gpr158	2	0	0	0	0	0	0	0	0	0	0	0	0	0	0	0	0	Nonsense_Mutation	0	0	0	Missense_Mutation	0	0	0	0	0	0	0	0	0	0	0
Gpr162	2	0	0	0	0	0	0	0	0	0	0	0	0	0	0	0	0	0	0	Missense_Mutation	0	0	0	0	0	0	0	0	0	0	Missense_Mutation	0	0
Gpr31b	2	0	0	0	0	0	0	0	0	0	0	0	0	0	0	Missense_Mutation	0	0	0	0	0	0	0	Missense_Mutation	0	0	0	0	0	0	0	0	0
Gpr37l1	2	0	0	0	0	0	0	0	0	0	0	0	0	0	0	Missense_Mutation	0	0	Missense_Mutation	0	0	0	0	0	0	0	0	0	0	0	0	0	0
Grap2	2	0	0	0	0	0	0	0	0	0	0	0	0	0	0	0	0	0	0	0	0	Missense_Mutation	0	Nonsense_Mutation	0	0	0	0	0	0	0	0	0
Grhl2	2	0	0	0	0	0	0	0	0	0	0	0	0	0	Missense_Mutation	0	0	Nonsense_Mutation	0	0	0	0	0	0	0	0	0	0	0	0	0	0	0
Gria1	2	0	0	0	0	0	0	0	Missense_Mutation	0	0	0	0	0	0	0	0	0	0	0	Missense_Mutation	0	0	0	0	0	0	0	0	0	0	0	0
Grik4	2	0	0	0	0	0	0	0	0	0	0	0	0	0	0	0	Nonsense_Mutation	0	0	Missense_Mutation	0	0	0	0	0	0	0	0	0	0	0	0	0
Grin1	2	0	0	0	0	0	0	0	0	0	0	0	0	0	Missense_Mutation	0	0	0	0	0	0	0	0	0	0	0	0	Missense_Mutation	0	0	0	0	0
Grin2c	2	0	0	0	0	0	0	Missense_Mutation	0	0	0	0	0	0	0	0	0	0	0	Missense_Mutation, Missense_Mutation	0	0	0	0	0	0	0	0	0	0	0	0	0
Grm7	2	0	0	0	0	0	0	Missense_Mutation	0	0	0	0	0	0	0	0	0	0	0	0	0	0	0	Missense_Mutation	0	0	0	0	0	0	0	0	0
Grwd1	2	0	0	0	0	0	0	0	0	0	0	0	0	0	0	0	0	0	0	0	0	0	0	0	Missense_Mutation	0	0	0	Missense_Mutation	0	0	0	0
Gtf2a1l	2	0	0	0	0	0	0	0	0	0	0	0	0	Missense_Mutation	0	0	0	0	0	0	0	0	Missense_Mutation	0	0	0	0	0	0	0	0	0	0
Gtf3c1	2	0	0	0	0	0	0	0	Missense_Mutation	0	0	0	0	0	0	Missense_Mutation	0	0	0	0	0	0	0	0	0	0	0	0	0	0	0	0	0
Gtpbp2	2	0	0	0	0	0	0	0	Missense_Mutation	0	0	0	0	0	0	0	0	0	0	0	0	0	Missense_Mutation	0	0	0	0	0	0	0	0	0	0
Gucy1a2	2	0	0	0	0	0	0	Missense_Mutation	0	0	0	0	0	0	0	0	0	0	0	0	0	0	0	0	0	0	0	0	0	0	Missense_Mutation	0	0
Gucy1b2	2	0	0	0	0	0	0	0	0	Missense_Mutation, Missense_Mutation	0	0	0	Missense_Mutation	0	0	0	0	0	0	0	0	0	0	0	0	0	0	0	0	0	0	0
Gucy2e	2	0	0	0	0	0	0	0	0	0	0	0	0	0	0	0	0	Missense_Mutation	0	0	0	0	0	0	Missense_Mutation	0	0	0	0	0	0	0	0
Gzmf	2	0	0	0	0	0	0	0	0	0	0	0	0	Missense_Mutation	0	0	0	Missense_Mutation	0	0	0	0	0	0	0	0	0	0	0	0	0	0	0
H1f7	2	0	0	0	0	0	0	0	0	0	0	0	0	Missense_Mutation	0	0	0	0	0	0	Missense_Mutation	0	0	0	0	0	0	0	0	0	0	0	0
H2-M9	2	0	0	0	0	0	0	0	0	0	0	0	0	0	Missense_Mutation	0	0	0	0	0	0	0	0	0	Missense_Mutation, Missense_Mutation	0	0	0	0	0	0	0	0
H2-Q4	2	0	0	0	0	Missense_Mutation	Missense_Mutation	0	0	0	0	0	0	0	0	0	0	0	0	0	0	0	0	0	0	0	0	0	0	0	0	0	0
H2-T23	2	0	0	0	0	0	0	0	0	0	0	0	0	0	0	0	0	0	0	0	0	0	0	0	0	0	Frame_Shift_Del	Frame_Shift_Del	0	0	0	0	0
Hdc	2	0	0	0	0	0	0	0	0	0	0	0	0	0	0	0	0	0	Missense_Mutation	Nonsense_Mutation	0	0	0	0	0	0	0	0	0	0	0	0	0
Hdlbp	2	0	0	0	0	0	0	0	0	0	0	0	0	0	0	0	0	Missense_Mutation	0	0	0	0	0	0	0	0	0	0	0	Missense_Mutation	0	0	0
Heatr5b	2	0	0	0	0	0	0	0	0	0	0	0	0	Missense_Mutation	Missense_Mutation	0	0	0	0	0	0	0	0	0	0	0	0	0	0	0	0	0	0
Heca	2	0	0	0	0	0	0	0	0	0	0	0	0	0	Missense_Mutation	0	0	Missense_Mutation	0	0	0	0	0	0	0	0	0	0	0	0	0	0	0
Helq	2	0	0	0	0	0	0	0	0	0	0	0	0	0	0	0	0	0	0	0	0	0	Missense_Mutation	Missense_Mutation	0	0	0	0	0	0	0	0	0
Hephl1	2	0	0	0	0	0	0	0	0	0	0	0	0	0	0	0	0	0	0	Missense_Mutation	0	0	0	Missense_Mutation	0	0	0	0	0	0	0	0	0
Herc2	2	0	0	0	0	0	0	0	Missense_Mutation	0	0	0	0	0	0	0	0	Missense_Mutation	0	0	0	0	0	0	0	0	0	0	0	0	0	0	0
Hgf	2	0	0	0	0	0	0	0	0	Missense_Mutation	0	0	0	0	Missense_Mutation	0	0	0	0	0	0	0	0	0	0	0	0	0	0	0	0	0	0
Hhatl	2	0	0	0	0	0	0	0	Missense_Mutation	0	0	0	0	0	0	0	0	0	0	0	0	0	Missense_Mutation	0	0	0	0	0	0	0	0	0	0
Hhip	2	0	0	0	0	0	0	0	0	0	0	0	0	0	0	0	0	0	0	0	0	Missense_Mutation	0	0	Missense_Mutation	0	0	0	0	0	0	0	0
Hhla1	2	0	0	0	0	0	0	0	0	0	0	0	0	0	0	0	0	0	0	0	0	0	Missense_Mutation	0	0	0	0	0	0	0	Missense_Mutation	0	0
Hipk2	2	0	0	0	0	0	0	Missense_Mutation	0	Missense_Mutation	0	0	0	0	0	0	0	0	0	0	0	0	0	0	0	0	0	0	0	0	0	0	0
Hivep2	2	0	0	0	0	0	0	0	Missense_Mutation	0	0	0	0	0	0	0	0	0	0	0	0	0	0	0	0	0	0	0	0	0	Missense_Mutation	0	0
Hivep3	2	0	0	0	0	0	0	0	0	0	0	0	0	0	0	0	0	0	Missense_Mutation	0	Missense_Mutation	0	0	0	0	0	0	0	0	0	0	0	0
Hoxa9	2	0	0	0	0	0	0	0	0	0	0	0	0	0	0	Missense_Mutation	0	0	0	0	0	0	Missense_Mutation	0	0	0	0	0	0	0	0	0	0
Hras	2	0	0	0	0	0	0	0	Missense_Mutation	Missense_Mutation	0	0	0	0	0	0	0	0	0	0	0	0	0	0	0	0	0	0	0	0	0	0	0
Hrc	2	0	0	0	0	0	0	0	Missense_Mutation	0	0	0	0	0	0	0	0	0	0	0	0	0	0	0	0	0	Missense_Mutation	0	0	0	0	0	0
Hrg	2	0	0	0	0	0	0	0	0	0	0	0	0	0	0	0	0	Missense_Mutation	0	0	0	0	Missense_Mutation	0	0	0	0	0	0	0	0	0	0
Hs3st3a1	2	0	0	0	0	Nonsense_Mutation	0	0	0	0	0	0	0	0	0	0	0	0	0	0	0	0	0	0	0	0	Missense_Mutation	0	0	0	0	0	0
Hsd17b12	2	0	0	0	0	0	0	0	0	0	0	0	0	0	Missense_Mutation	0	0	0	0	0	0	0	0	0	0	0	0	0	0	0	Missense_Mutation	0	0
Hsd17b3	2	0	0	0	0	0	0	0	0	0	0	0	0	0	0	0	0	0	0	Nonsense_Mutation	0	0	Missense_Mutation	0	0	0	0	0	0	0	0	0	0
Hsd3b1	2	0	0	0	0	0	0	0	0	0	0	0	0	0	0	0	0	0	0	0	0	0	0	Missense_Mutation	0	0	0	0	0	Missense_Mutation	0	0	0
Hsh2d	2	0	0	0	0	0	0	0	0	0	0	0	0	Missense_Mutation	0	0	0	0	0	Missense_Mutation	0	0	0	0	0	0	0	0	0	0	0	0	0
Icam5	2	0	0	0	0	0	0	0	0	0	0	0	0	Missense_Mutation	0	0	0	0	0	0	0	0	Nonsense_Mutation	0	0	0	0	0	0	0	0	0	0
Icos	2	0	0	0	0	0	0	Missense_Mutation	0	0	0	0	0	0	0	0	0	0	0	Missense_Mutation	0	0	0	0	0	0	0	0	0	0	0	0	0
Ifi207	2	Missense_Mutation	0	0	0	0	0	0	0	0	0	0	0	0	0	0	0	0	0	Nonsense_Mutation	0	0	0	0	0	0	0	0	0	0	0	0	0
Ifnb1	2	0	0	0	0	0	0	0	0	0	0	0	0	0	0	0	0	0	0	0	Missense_Mutation	Missense_Mutation	0	0	0	0	0	0	0	0	0	0	0
Ift140	2	0	0	0	0	0	0	0	0	0	0	0	0	0	0	Missense_Mutation	0	0	0	0	0	Missense_Mutation	0	0	0	0	0	0	0	0	0	0	0
Ift27	2	0	0	0	0	0	0	0	0	0	0	0	0	0	0	0	0	Missense_Mutation	0	0	Nonsense_Mutation	0	0	0	0	0	0	0	0	0	0	0	0
Ift74	2	0	0	0	0	0	0	0	0	0	0	0	0	0	0	0	0	0	Missense_Mutation	0	0	Nonsense_Mutation	0	0	0	0	0	0	0	0	0	0	0
Igf1r	2	0	0	0	0	0	0	0	0	0	0	0	0	0	Missense_Mutation	0	0	0	0	0	0	0	0	0	0	0	0	0	0	Missense_Mutation	0	0	0
Igf2	2	0	0	0	0	0	0	Missense_Mutation	0	0	0	0	0	0	0	0	0	0	0	0	0	0	0	0	0	0	0	0	0	Missense_Mutation	0	0	0
Igf2bp1	2	0	0	0	0	0	0	0	Missense_Mutation	0	0	0	0	0	0	0	0	0	0	0	0	0	0	0	0	0	Missense_Mutation	0	0	0	0	0	0
Ighmbp2	2	0	0	0	0	0	0	0	Missense_Mutation	0	0	0	0	0	0	0	0	Missense_Mutation	0	0	0	0	0	0	0	0	0	0	0	0	0	0	0
Igsf21	2	0	0	0	0	0	0	0	Missense_Mutation	0	0	0	0	0	Missense_Mutation	0	0	0	0	0	0	0	0	0	0	0	0	0	0	0	0	0	0
Igsf3	2	0	0	0	0	0	0	0	0	0	0	0	0	0	0	0	0	0	Nonsense_Mutation	0	0	0	0	0	0	0	0	0	0	Missense_Mutation	0	0	0
Igsf9b	2	0	0	0	0	0	0	0	0	Missense_Mutation	0	0	0	0	0	0	0	0	0	0	0	0	Missense_Mutation	0	0	0	0	0	0	0	0	0	0
Ikbip	2	0	0	0	0	0	0	0	0	0	0	0	0	0	0	0	0	0	0	0	Missense_Mutation	0	0	0	Missense_Mutation	0	0	0	0	0	0	0	0
Ikbkb	2	0	0	0	0	0	0	0	0	0	0	0	0	0	Missense_Mutation	0	0	0	0	0	0	0	Missense_Mutation	0	0	0	0	0	0	0	0	0	0
Il16	2	0	0	0	0	0	0	0	0	0	0	0	0	0	0	Missense_Mutation	0	0	0	0	0	0	0	0	0	0	Missense_Mutation	0	0	0	0	0	0
Il18r1	2	0	0	0	0	0	0	0	0	0	0	0	0	0	0	0	0	Missense_Mutation	0	0	0	Missense_Mutation	0	0	0	0	0	0	0	0	0	0	0
Il1f9	2	0	0	0	0	0	0	0	0	0	0	0	0	0	0	0	0	0	Missense_Mutation	0	0	0	0	Nonsense_Mutation	0	0	0	0	0	0	0	0	0
Il22ra2	2	0	0	0	0	0	0	0	0	0	0	0	0	0	0	0	0	Missense_Mutation	0	0	0	0	Missense_Mutation	0	0	0	0	0	0	0	0	0	0
Il23r	2	0	0	0	0	0	0	0	0	0	0	0	0	0	0	Missense_Mutation	0	0	0	Missense_Mutation	0	0	0	0	0	0	0	0	0	0	0	0	0
Il31ra	2	0	0	0	0	0	0	0	0	0	0	0	0	0	0	0	0	Missense_Mutation	0	0	0	0	0	0	0	0	Nonsense_Mutation	0	0	0	0	0	0
Il6ra	2	0	0	0	0	0	0	0	0	0	0	0	0	0	0	0	0	0	0	0	0	0	0	Missense_Mutation	0	0	0	0	0	Missense_Mutation	0	0	0
Inhbb	2	0	0	0	0	0	0	0	0	0	0	0	0	Missense_Mutation	Missense_Mutation	0	0	0	0	0	0	0	0	0	0	0	0	0	0	0	0	0	0
Inpp4b	2	0	0	0	0	0	0	0	0	0	0	0	0	0	0	0	0	0	0	Missense_Mutation	0	0	0	0	0	0	0	0	0	0	Missense_Mutation	0	0
Inpp5j	2	0	0	0	0	0	0	0	0	0	0	0	0	0	0	0	Missense_Mutation	Missense_Mutation	0	0	0	0	0	0	0	0	0	0	0	0	0	0	0
Ints11	2	Missense_Mutation	0	0	0	0	0	0	0	0	0	0	0	Missense_Mutation	0	0	0	0	0	0	0	0	0	0	0	0	0	0	0	0	0	0	0
Ints13	2	0	0	0	0	0	0	0	0	0	0	0	0	0	0	0	0	0	0	0	0	Missense_Mutation, Missense_Mutation	0	0	0	0	0	0	0	Missense_Mutation	0	0	0
Ints7	2	0	0	0	0	0	0	0	0	0	0	0	0	0	0	0	Missense_Mutation	0	0	0	0	0	0	0	0	0	0	0	0	Missense_Mutation	0	0	0
Ip6k3	2	0	0	0	0	0	0	0	0	0	0	0	0	0	0	0	0	0	0	0	0	Missense_Mutation	0	0	Missense_Mutation	0	0	0	0	0	0	0	0
Iqca1l	2	0	0	0	0	0	0	0	0	0	0	0	0	0	0	Missense_Mutation	0	0	0	0	0	0	0	Missense_Mutation	0	0	0	0	0	0	0	0	0
Iqgap2	2	0	0	0	0	0	0	0	0	0	0	0	0	0	0	0	0	0	0	Missense_Mutation	0	0	0	0	0	0	0	0	0	0	Missense_Mutation	0	0
Irak1	2	0	0	0	0	0	0	0	0	0	0	0	0	0	0	0	0	Missense_Mutation	0	0	0	0	0	0	Missense_Mutation	0	0	0	0	0	0	0	0
Irgm2	2	0	0	0	0	0	0	0	0	0	0	0	0	0	0	0	0	0	Missense_Mutation	0	0	0	0	0	Missense_Mutation	0	0	0	0	0	0	0	0
Irx1	2	0	0	0	0	0	0	0	0	0	0	0	0	Missense_Mutation	0	0	0	0	0	Missense_Mutation	0	0	0	0	0	0	0	0	0	0	0	0	0
Itga2b	2	0	0	0	0	0	0	0	0	0	0	0	0	0	0	Missense_Mutation	0	0	0	0	0	0	Missense_Mutation	0	0	0	0	0	0	0	0	0	0
Itga9	2	0	0	0	0	0	0	Missense_Mutation	0	0	0	0	0	0	0	Missense_Mutation	0	0	0	0	0	0	0	0	0	0	0	0	0	0	0	0	0
Itgal	2	0	0	0	0	0	0	0	0	0	0	0	0	0	Missense_Mutation	0	0	0	0	Missense_Mutation	0	0	0	0	0	0	0	0	0	0	0	0	0
Itgav	2	0	0	0	0	0	0	0	0	0	0	0	0	Missense_Mutation	0	0	0	0	0	0	0	0	0	0	Missense_Mutation	0	0	0	0	0	0	0	0
Itgb6	2	0	0	0	0	0	0	0	0	0	0	0	0	0	0	0	0	Missense_Mutation	0	0	0	0	0	0	0	0	0	0	0	0	Missense_Mutation	0	0
Itgb8	2	0	0	0	0	0	0	Missense_Mutation	0	0	0	0	0	0	Missense_Mutation	0	0	0	0	0	0	0	0	0	0	0	0	0	0	0	0	0	0
Itih5	2	0	0	0	0	0	0	0	0	0	0	0	0	0	Missense_Mutation	0	0	0	0	0	0	Nonsense_Mutation	0	0	0	0	0	0	0	0	0	0	0
Jag2	2	0	0	0	0	0	Missense_Mutation	0	0	0	0	0	0	Missense_Mutation	0	0	0	0	0	0	0	0	0	0	0	0	0	0	0	0	0	0	0
Jakmip1	2	0	0	0	0	0	0	0	0	0	0	0	0	0	Missense_Mutation	0	0	0	0	Missense_Mutation	0	0	0	0	0	0	0	0	0	0	0	0	0
Jakmip2	2	0	0	0	0	0	0	0	0	0	0	0	0	0	0	Missense_Mutation	0	0	0	0	0	0	0	0	0	0	0	0	0	0	Missense_Mutation	0	0
Jmjd1c	2	0	0	0	0	0	0	0	0	0	0	0	0	0	0	0	Missense_Mutation	Missense_Mutation	0	0	0	0	0	0	0	0	0	0	0	0	0	0	0
Jup	2	0	0	0	0	0	0	0	Missense_Mutation	0	0	0	0	0	0	Missense_Mutation	0	0	0	0	0	0	0	0	0	0	0	0	0	0	0	0	0
Kat6a	2	0	0	0	0	0	0	0	0	0	0	0	0	Missense_Mutation	0	0	0	0	0	0	0	0	0	Missense_Mutation	0	0	0	0	0	0	0	0	0
Kcna10	2	0	0	0	0	0	0	0	0	0	0	0	0	0	0	0	0	0	0	0	0	0	Missense_Mutation	0	0	0	0	0	0	0	Missense_Mutation	0	0
Kcnab2	2	0	0	0	0	0	0	0	0	0	0	0	0	0	0	0	0	0	0	0	0	Missense_Mutation	0	Missense_Mutation	0	0	0	0	0	0	0	0	0
Kcnb1	2	0	0	0	0	0	0	Missense_Mutation	0	0	0	0	0	0	0	0	0	0	0	0	0	Missense_Mutation, Missense_Mutation	0	0	0	0	0	0	0	0	0	0	0
Kcnc1	2	0	0	0	0	0	0	0	0	0	0	0	0	0	0	0	Missense_Mutation	0	0	0	0	0	0	0	0	0	0	0	0	0	Nonsense_Mutation	0	0
Kcnc4	2	0	0	0	0	0	0	0	0	Missense_Mutation	0	0	0	0	0	0	0	0	0	0	0	0	0	0	0	0	0	0	0	Missense_Mutation	0	0	0
Kcnd3	2	0	0	0	0	0	0	0	0	0	0	0	0	0	Missense_Mutation	0	0	0	0	0	Missense_Mutation	0	0	0	0	0	0	0	0	0	0	0	0
Kcnh1	2	0	0	0	0	0	0	0	Nonsense_Mutation	Missense_Mutation	0	0	0	0	0	0	0	0	0	0	0	0	0	0	0	0	0	0	0	0	0	0	0
Kcnh5	2	0	0	0	0	0	0	0	0	0	0	0	0	0	0	0	0	0	0	Missense_Mutation	0	0	0	0	0	0	0	0	0	0	Missense_Mutation	0	0
Kcnj1	2	0	0	0	0	0	0	0	Missense_Mutation	0	0	0	0	0	0	0	0	0	0	0	0	0	0	0	Missense_Mutation	0	0	0	0	0	0	0	0
Kcnj2	2	0	0	0	0	0	0	Missense_Mutation, Missense_Mutation	0	0	0	0	0	0	0	0	0	0	0	Nonsense_Mutation	0	0	0	0	0	0	0	0	0	0	0	0	0
Kcnq1	2	0	0	0	0	0	0	0	0	0	0	0	0	0	Missense_Mutation	0	0	Missense_Mutation	0	0	0	0	0	0	0	0	0	0	0	0	0	0	0
Kcp	2	0	0	0	0	0	0	0	0	0	0	0	0	Missense_Mutation	0	0	0	0	0	0	0	0	0	0	0	0	0	0	0	Missense_Mutation	0	0	0
Kdm6a	2	0	0	0	0	0	0	0	0	Missense_Mutation	0	0	0	0	0	0	0	0	0	Missense_Mutation	0	0	0	0	0	0	0	0	0	0	0	0	0
Khnyn	2	0	0	0	0	0	0	0	0	0	0	0	0	0	0	0	0	Nonsense_Mutation	0	Missense_Mutation	0	0	0	0	0	0	0	0	0	0	0	0	0
Kif14	2	0	0	0	0	0	0	0	Missense_Mutation	0	0	0	0	0	Missense_Mutation	0	0	0	0	0	0	0	0	0	0	0	0	0	0	0	0	0	0
Kif16b	2	0	0	0	0	0	0	0	0	0	0	0	0	0	Missense_Mutation	0	0	0	Nonsense_Mutation	0	0	0	0	0	0	0	0	0	0	0	0	0	0
Kif19a	2	0	0	0	0	0	0	0	0	0	0	0	0	0	0	0	0	0	0	Missense_Mutation	0	0	0	0	Missense_Mutation	0	0	0	0	0	0	0	0
Kif1a	2	0	0	0	0	0	0	0	0	0	0	0	0	0	0	0	0	Missense_Mutation	0	0	0	0	0	Missense_Mutation	0	0	0	0	0	0	0	0	0
Kif3c	2	0	0	0	0	0	0	0	0	0	0	0	0	Missense_Mutation	0	0	0	0	0	0	0	0	Nonsense_Mutation	0	0	0	0	0	0	0	0	0	0
Kif9	2	0	0	0	0	0	0	0	0	0	0	0	0	Missense_Mutation	0	0	0	0	0	0	0	0	0	0	Missense_Mutation	0	0	0	0	0	0	0	0
Kifap3	2	0	0	0	0	0	0	0	0	0	0	0	0	0	0	0	0	0	0	0	0	Missense_Mutation	0	Missense_Mutation	0	0	0	0	0	0	0	0	0
Kifc3	2	0	0	0	0	0	0	0	0	Splice_Site	0	0	0	0	0	Missense_Mutation	0	0	0	0	0	0	0	0	0	0	0	0	0	0	0	0	0
Kirrel	2	0	0	0	0	0	0	0	Missense_Mutation	0	0	0	0	0	0	0	0	0	0	0	0	0	0	0	0	0	0	0	0	0	Missense_Mutation	0	0
Klf11	2	0	0	0	0	0	0	0	0	0	0	0	0	0	0	Missense_Mutation	0	0	0	0	0	0	0	Missense_Mutation	0	0	0	0	0	0	0	0	0
Klf7	2	0	0	0	0	0	0	0	0	0	0	0	0	0	Missense_Mutation	0	0	0	0	0	0	0	0	0	Missense_Mutation	0	0	0	0	0	0	0	0
Klhl31	2	0	0	0	0	0	0	0	0	0	0	0	0	0	0	Missense_Mutation	0	0	Missense_Mutation	0	0	0	0	0	0	0	0	0	0	0	0	0	0
Klk1b4	2	0	0	0	0	0	0	0	0	0	0	0	0	Missense_Mutation	0	0	0	0	0	0	0	Missense_Mutation	0	0	0	0	0	0	0	0	0	0	0
Klk1b9	2	0	0	0	0	0	0	0	0	0	0	0	0	0	0	0	0	0	0	0	0	0	0	Missense_Mutation	0	0	0	Missense_Mutation	0	0	0	0	0
Klra17	2	0	0	0	0	0	0	Missense_Mutation	0	0	0	0	0	0	0	0	0	Splice_Site	0	0	0	0	0	0	0	0	0	0	0	0	0	0	0
Klra7	2	0	0	0	0	0	0	0	0	0	0	0	0	0	0	0	0	0	0	Missense_Mutation	0	0	0	Splice_Site	0	0	0	0	0	0	0	0	0
Kpna7	2	0	0	0	0	0	0	Missense_Mutation	0	0	0	0	0	0	0	0	0	Missense_Mutation	0	0	0	0	0	0	0	0	0	0	0	0	0	0	0
Krba1	2	0	0	0	0	0	0	0	0	0	0	0	0	0	0	0	0	0	0	0	0	0	0	Missense_Mutation	0	0	0	Splice_Site	0	0	0	0	0
Kremen2	2	0	0	0	0	0	0	0	0	0	0	0	0	0	0	0	0	0	0	0	0	0	0	0	Missense_Mutation	0	0	0	0	0	Nonsense_Mutation	0	0
Krt1	2	0	0	0	0	0	0	Missense_Mutation	0	0	0	0	0	0	0	0	0	0	0	0	0	0	0	0	Missense_Mutation	0	0	0	0	0	0	0	0
Krt32	2	0	0	0	0	0	0	0	0	0	0	0	0	0	0	0	0	0	0	0	0	0	Missense_Mutation	Missense_Mutation	0	0	0	0	0	0	0	0	0
Krt76	2	0	0	0	0	0	0	Missense_Mutation	0	0	0	0	0	0	0	0	0	Missense_Mutation	0	0	0	0	0	0	0	0	0	0	0	0	0	0	0
Krt81	2	0	0	0	0	0	0	0	0	0	0	0	0	0	0	0	0	0	0	0	Missense_Mutation	Missense_Mutation	0	0	0	0	0	0	0	0	0	0	0
Krtap10-10	2	0	0	0	0	0	0	0	Missense_Mutation	0	0	0	0	0	0	0	0	0	0	0	0	0	0	Missense_Mutation	0	0	0	0	0	0	0	0	0
Krtap11-1	2	0	0	0	0	0	0	0	0	0	0	0	0	0	Missense_Mutation	0	0	0	Missense_Mutation	0	0	0	0	0	0	0	0	0	0	0	0	0	0
Krtap16-1	2	0	0	0	0	0	0	0	0	0	0	0	0	0	0	0	0	Missense_Mutation	0	0	0	0	0	0	0	0	Missense_Mutation	0	0	0	0	0	0
Kynu	2	0	0	0	0	0	0	0	0	0	0	0	0	0	0	Missense_Mutation	0	0	0	Missense_Mutation	0	0	0	0	0	0	0	0	0	0	0	0	0
L3mbtl4	2	0	0	0	0	0	0	0	0	0	0	0	0	0	0	0	0	0	0	Missense_Mutation	0	0	0	0	0	0	0	Nonsense_Mutation	0	0	0	0	0
Lad1	2	0	0	0	0	0	0	0	0	0	0	0	0	0	0	0	0	0	0	0	Missense_Mutation	0	0	0	0	0	0	0	0	Missense_Mutation	0	0	0
Lama1	2	0	0	0	0	0	0	0	0	0	0	0	0	0	0	0	0	0	Missense_Mutation	0	0	Splice_Site	0	0	0	0	0	0	0	0	0	0	0
Lamc2	2	0	0	0	0	0	0	Missense_Mutation	0	0	0	0	0	0	0	0	0	0	Missense_Mutation	0	0	0	0	0	0	0	0	0	0	0	0	0	0
Lao1	2	0	0	0	0	0	0	0	0	0	0	0	0	0	0	Missense_Mutation	Splice_Site	0	0	0	0	0	0	0	0	0	0	0	0	0	0	0	0
Larp4b	2	0	0	0	0	0	0	0	0	0	0	0	0	0	0	0	0	0	0	0	0	Nonsense_Mutation	0	0	0	0	Missense_Mutation	0	0	0	0	0	0
Larp7	2	0	0	0	0	0	0	0	0	0	0	0	0	0	0	0	Missense_Mutation	0	0	0	0	0	0	0	0	0	0	Missense_Mutation	0	0	0	0	0
Las1l	2	0	0	0	0	0	Missense_Mutation	0	Missense_Mutation, In_Frame_Ins	0	0	0	0	0	0	0	0	0	0	0	0	0	0	0	0	0	0	0	0	0	0	0	0
Lax1	2	0	0	0	0	0	0	0	0	0	0	0	0	0	0	0	Missense_Mutation	0	0	0	0	0	0	0	0	0	0	0	0	0	Missense_Mutation	0	0
Lca5	2	0	0	0	0	0	0	0	0	0	0	0	0	0	Missense_Mutation	0	0	0	0	0	0	Missense_Mutation	0	0	0	0	0	0	0	0	0	0	0
Lct	2	0	0	0	0	0	0	0	0	0	0	0	0	0	0	0	0	0	0	0	0	Splice_Site	0	0	Missense_Mutation	0	0	0	0	0	0	0	0
Lefty2	2	0	0	0	0	0	0	0	0	Missense_Mutation	0	0	0	0	0	0	0	0	0	0	0	0	0	0	0	0	0	0	0	Missense_Mutation	0	0	0
Lemd1	2	0	0	0	0	0	0	0	0	0	0	0	0	0	0	0	0	Missense_Mutation	0	0	0	0	0	Nonsense_Mutation	0	0	0	0	0	0	0	0	0
Lgi2	2	0	0	0	0	0	0	0	0	0	0	0	0	0	0	0	0	0	Missense_Mutation	0	0	0	0	0	Missense_Mutation	0	0	0	0	0	0	0	0
Lhx2	2	0	0	0	0	0	0	0	0	0	0	0	0	0	0	0	0	0	0	Missense_Mutation	0	0	0	0	0	0	0	0	0	Missense_Mutation	0	0	0
Lhx4	2	0	0	0	0	0	0	0	0	0	0	0	0	0	0	0	0	0	0	Missense_Mutation	0	Missense_Mutation	0	0	0	0	0	0	0	0	0	0	0
Lilr4b	2	0	0	0	0	0	0	0	0	0	0	0	0	0	0	Missense_Mutation	0	0	0	Nonsense_Mutation	0	0	0	0	0	0	0	0	0	0	0	0	0
Lingo3	2	0	0	0	0	0	0	0	0	0	0	0	0	0	0	0	0	0	0	0	0	0	0	Missense_Mutation	0	0	0	0	0	Missense_Mutation	0	0	0
Lipa	2	0	0	0	0	0	0	0	Missense_Mutation	0	0	0	0	0	0	0	0	0	0	Missense_Mutation	0	0	0	0	0	0	0	0	0	0	0	0	0
Lipe	2	0	0	0	0	0	0	0	0	0	0	0	0	0	Missense_Mutation	0	0	Missense_Mutation	0	0	0	0	0	0	0	0	0	0	0	0	0	0	0
Lman1	2	0	0	0	0	0	0	0	Nonsense_Mutation	0	0	0	0	0	0	0	0	0	0	0	0	0	Missense_Mutation	0	0	0	0	0	0	0	0	0	0
Lonp2	2	0	0	0	0	0	0	0	0	0	0	0	0	Missense_Mutation	0	0	0	0	0	0	0	Missense_Mutation	0	0	0	0	0	0	0	0	0	0	0
Lox	2	0	0	0	0	0	0	0	0	0	0	0	0	0	0	0	0	0	0	0	Missense_Mutation	0	0	0	0	0	Missense_Mutation	0	0	0	0	0	0
Loxl3	2	0	0	0	0	0	0	0	0	0	0	0	0	0	0	0	0	0	0	0	Missense_Mutation	0	0	0	0	0	0	0	0	0	Missense_Mutation	0	0
Lpcat2	2	0	0	0	0	0	0	0	0	Missense_Mutation	0	0	0	0	0	0	0	0	0	0	0	Missense_Mutation	0	0	0	0	0	0	0	0	0	0	0
Lrp1	2	0	0	0	0	0	0	0	0	0	0	0	0	0	Missense_Mutation	Missense_Mutation	0	0	0	0	0	0	0	0	0	0	0	0	0	0	0	0	0
Lrp1b	2	0	0	0	0	0	0	0	0	Missense_Mutation	0	0	0	0	0	0	0	0	0	0	0	0	Missense_Mutation	0	0	0	0	0	0	0	0	0	0
Lrp3	2	0	0	0	0	0	0	0	0	0	0	0	0	0	0	0	Nonsense_Mutation	0	0	0	0	0	0	0	0	0	Missense_Mutation	0	0	0	0	0	0
Lrrc1	2	0	0	0	0	0	0	0	0	0	0	0	0	0	0	0	0	0	0	Missense_Mutation	0	0	0	0	Missense_Mutation	0	0	0	0	0	0	0	0
Lrrc45	2	0	0	0	0	0	0	0	Missense_Mutation	0	0	0	0	0	0	0	0	0	Missense_Mutation	0	0	0	0	0	0	0	0	0	0	0	0	0	0
Lrrc9	2	0	0	0	0	0	0	0	0	0	0	0	0	0	0	0	0	Missense_Mutation	Missense_Mutation	0	0	0	0	0	0	0	0	0	0	0	0	0	0
Lrrfip1	2	0	0	0	0	0	0	0	0	0	0	0	0	0	0	0	0	Nonsense_Mutation	0	0	Missense_Mutation	0	0	0	0	0	0	0	0	0	0	0	0
Lrriq1	2	0	0	0	0	0	0	Missense_Mutation	0	0	0	0	0	0	0	0	0	0	0	0	0	0	0	0	0	0	Missense_Mutation	0	0	0	0	0	0
Lsp1	2	0	0	0	0	0	0	0	0	0	0	0	0	0	0	0	0	Missense_Mutation	0	0	0	0	0	0	Missense_Mutation	0	0	0	0	0	0	0	0
Ltbp1	2	0	0	0	0	0	0	0	0	0	0	0	0	0	0	Nonsense_Mutation	0	0	0	0	0	Splice_Site	0	0	0	0	0	0	0	0	0	0	0
Lyz2	2	0	0	0	0	0	0	0	Missense_Mutation	0	0	0	0	0	0	Splice_Site	0	0	0	0	0	0	0	0	0	0	0	0	0	0	0	0	0
Lzts2	2	0	0	0	0	0	0	0	0	0	0	0	0	0	0	0	0	0	0	0	0	0	0	0	Missense_Mutation	0	0	0	0	0	Missense_Mutation	0	0
Macroh2a2	2	0	0	0	0	0	0	0	0	0	0	0	0	0	Nonsense_Mutation	0	0	0	0	0	0	0	Missense_Mutation	0	0	0	0	0	0	0	0	0	0
Magea5	2	0	0	0	0	0	0	0	0	0	0	0	0	0	0	0	0	0	0	0	0	Missense_Mutation	0	0	0	0	0	0	Missense_Mutation	0	0	0	0
Magea8	2	0	0	0	0	0	0	0	0	0	0	0	0	0	0	0	0	0	0	0	Missense_Mutation	Missense_Mutation	0	0	0	0	0	0	0	0	0	0	0
Magi1	2	0	0	0	0	0	0	0	Missense_Mutation	0	0	0	0	0	0	Missense_Mutation	0	0	0	0	0	0	0	0	0	0	0	0	0	0	0	0	0
Magi2	2	0	0	0	0	0	0	0	0	0	0	0	0	0	Missense_Mutation	0	0	0	Missense_Mutation	0	0	0	0	0	0	0	0	0	0	0	0	0	0
Magi3	2	0	0	0	0	0	0	0	0	0	0	0	0	0	Missense_Mutation	0	0	0	0	0	0	0	0	0	Missense_Mutation	0	0	0	0	0	0	0	0
Maml3	2	0	0	0	0	0	0	0	0	0	0	0	0	Nonsense_Mutation	0	0	In_Frame_Del	0	0	0	0	0	0	0	0	0	0	0	0	0	0	0	0
Map1a	2	0	0	0	0	0	0	0	0	0	0	0	0	0	Missense_Mutation	0	0	0	0	Missense_Mutation	0	0	0	0	0	0	0	0	0	0	0	0	0
Map2	2	0	0	0	0	0	0	0	0	0	0	0	0	0	Missense_Mutation	0	0	0	0	0	0	0	0	0	0	0	0	0	0	0	Missense_Mutation	0	0
Map3k4	2	0	0	0	0	0	0	0	0	0	0	0	0	0	0	Missense_Mutation	0	0	0	0	0	0	Missense_Mutation	0	0	0	0	0	0	0	0	0	0
Map3k6	2	0	0	0	0	0	0	0	0	0	0	0	0	0	0	0	0	Missense_Mutation	0	0	0	0	0	0	0	0	0	0	0	0	Missense_Mutation	0	0
Map3k7cl	2	0	0	0	0	0	0	0	Missense_Mutation	0	0	0	0	0	0	0	0	Splice_Site	0	0	0	0	0	0	0	0	0	0	0	0	0	0	0
Map3k9	2	0	0	0	0	0	0	0	0	0	0	0	0	0	0	0	Missense_Mutation	0	0	0	0	0	Nonsense_Mutation	0	0	0	0	0	0	0	0	0	0
Map4	2	0	0	0	0	0	0	0	0	0	0	0	0	0	Missense_Mutation	0	0	0	0	Missense_Mutation	0	0	0	0	0	0	0	0	0	0	0	0	0
Marchf10	2	0	0	0	0	0	0	0	0	0	0	0	0	0	0	0	0	Missense_Mutation	0	0	0	0	0	0	0	0	0	0	0	Missense_Mutation	0	0	0
Marchf11	2	0	0	0	0	0	0	0	0	0	0	0	0	Missense_Mutation	0	0	0	0	0	0	0	0	0	Missense_Mutation	0	0	0	0	0	0	0	0	0
Marf1	2	0	0	0	0	0	0	0	0	0	0	0	0	0	0	0	0	Missense_Mutation	0	0	Missense_Mutation	0	0	0	0	0	0	0	0	0	0	0	0
Mark2	2	0	0	0	0	0	0	0	0	0	0	0	0	Missense_Mutation	0	0	0	0	0	0	0	0	0	0	0	0	0	0	0	Missense_Mutation	0	0	0
Mau2	2	0	0	0	0	0	0	0	0	0	0	0	0	0	0	0	0	Missense_Mutation	Missense_Mutation	0	0	0	0	0	0	0	0	0	0	0	0	0	0
Mboat7	2	0	0	0	0	0	0	0	0	0	0	0	0	0	0	0	0	0	0	0	0	Missense_Mutation	0	0	Nonsense_Mutation	0	0	0	0	0	0	0	0
Mcm8	2	0	0	0	0	0	0	0	Missense_Mutation	0	0	0	0	0	0	0	0	0	0	0	0	0	0	0	0	0	Missense_Mutation	0	0	0	0	0	0
Mcoln2	2	0	0	0	0	0	0	0	0	0	0	0	0	0	0	0	0	Nonsense_Mutation	0	Missense_Mutation	0	0	0	0	0	0	0	0	0	0	0	0	0
Mdc1	2	0	0	0	0	0	0	0	0	Nonsense_Mutation	0	0	0	0	0	0	0	Missense_Mutation	0	0	0	0	0	0	0	0	0	0	0	0	0	0	0
Med13l	2	0	0	0	0	0	0	0	0	0	0	0	0	0	0	0	0	0	0	Missense_Mutation, Missense_Mutation	0	0	0	0	0	0	0	0	0	0	Missense_Mutation	0	0
Megf8	2	0	0	0	0	0	0	0	0	0	0	0	0	0	0	0	0	0	0	Missense_Mutation	0	0	0	0	0	0	0	0	0	0	Missense_Mutation, Missense_Mutation	0	0
Mettl16	2	0	0	0	0	0	0	0	Missense_Mutation	0	0	0	0	0	0	0	0	Missense_Mutation	0	0	0	0	0	0	0	0	0	0	0	0	0	0	0
Mia2	2	0	0	0	0	0	0	Frame_Shift_Del	0	0	0	0	0	0	0	0	0	0	0	0	0	0	0	0	Missense_Mutation	0	0	0	0	0	0	0	0
Mical1	2	0	0	0	0	0	0	Missense_Mutation	0	0	0	0	0	0	0	0	0	0	0	0	0	0	0	Missense_Mutation	0	0	0	0	0	0	0	0	0
Micall1	2	0	0	0	0	0	0	0	0	0	0	0	0	0	0	0	0	0	0	Missense_Mutation	0	0	Missense_Mutation	0	0	0	0	0	0	0	0	0	0
Minar1	2	0	0	0	0	0	0	0	0	0	0	0	0	0	Missense_Mutation	0	0	0	0	0	0	0	0	0	0	0	0	0	0	0	Missense_Mutation	0	0
Mitf	2	0	0	0	0	0	0	0	0	0	0	0	0	0	Missense_Mutation	Missense_Mutation, Missense_Mutation	0	0	0	0	0	0	0	0	0	0	0	0	0	0	0	0	0
Mki67	2	0	0	0	0	0	0	0	0	0	0	0	0	0	0	0	0	Missense_Mutation	Missense_Mutation	0	0	0	0	0	0	0	0	0	0	0	0	0	0
Mlxipl	2	0	0	0	0	0	0	0	0	0	0	0	0	0	0	0	0	0	0	Missense_Mutation	0	0	0	Missense_Mutation	0	0	0	0	0	0	0	0	0
Mmp1b	2	0	0	0	0	0	0	0	0	Missense_Mutation	0	0	0	0	0	0	0	0	0	0	0	Missense_Mutation	0	0	0	0	0	0	0	0	0	0	0
Mmp2	2	0	0	0	0	0	0	0	0	0	0	0	0	Missense_Mutation	Missense_Mutation, Missense_Mutation	0	0	0	0	0	0	0	0	0	0	0	0	0	0	0	0	0	0
Mmp8	2	0	0	0	0	0	0	0	0	0	0	0	0	Missense_Mutation	0	0	0	Missense_Mutation	0	0	0	0	0	0	0	0	0	0	0	0	0	0	0
Mms19	2	0	0	0	0	0	0	0	Missense_Mutation	0	0	0	0	0	0	0	0	0	0	0	0	Splice_Site	0	0	0	0	0	0	0	0	0	0	0
Mnat1	2	0	0	0	0	0	0	0	0	0	0	0	0	0	0	0	Nonsense_Mutation	0	0	Missense_Mutation	0	0	0	0	0	0	0	0	0	0	0	0	0
Mon1a	2	0	0	0	0	0	0	0	0	0	0	0	0	0	0	0	0	Missense_Mutation	0	0	0	0	0	Missense_Mutation	0	0	0	0	0	0	0	0	0
Mon2	2	0	0	0	0	0	0	0	0	0	0	0	0	0	Missense_Mutation	0	0	0	0	0	0	0	0	Missense_Mutation	0	0	0	0	0	0	0	0	0
Morc1	2	0	0	0	0	0	0	0	0	0	0	0	0	0	Missense_Mutation	0	0	0	0	0	Missense_Mutation	0	0	0	0	0	0	0	0	0	0	0	0
Mos	2	0	0	0	0	0	0	0	0	0	0	0	0	0	0	0	0	0	0	0	0	0	0	Missense_Mutation	0	0	0	0	0	0	Missense_Mutation	0	0
Mov10	2	0	0	0	0	0	0	0	Missense_Mutation	0	0	0	0	0	0	0	0	0	0	0	0	Missense_Mutation	0	0	0	0	0	0	0	0	0	0	0
Mrgprb3	2	0	0	0	0	0	0	0	0	0	0	0	0	0	Missense_Mutation	0	0	0	0	0	0	0	0	0	0	0	0	0	0	0	Missense_Mutation, Missense_Mutation	0	0
Mro	2	0	0	0	0	0	0	0	0	0	0	0	0	0	0	0	0	0	0	0	0	0	0	Missense_Mutation	0	0	0	0	0	0	Missense_Mutation	0	0
Msh3	2	0	0	0	0	0	0	0	0	0	0	0	0	Missense_Mutation	0	0	0	0	0	Missense_Mutation	0	0	0	0	0	0	0	0	0	0	0	0	0
Mslnl	2	0	0	0	0	0	0	0	0	0	0	0	0	0	Missense_Mutation	0	0	0	0	0	0	0	0	0	0	0	0	0	0	0	Missense_Mutation	0	0
Mtf1	2	0	0	0	0	0	0	Nonsense_Mutation	0	0	0	0	0	0	0	0	0	0	0	0	0	0	0	0	0	0	0	0	0	0	Missense_Mutation	0	0
Muc13	2	0	0	0	0	0	0	0	0	0	0	0	0	Missense_Mutation	0	Missense_Mutation	0	0	0	0	0	0	0	0	0	0	0	0	0	0	0	0	0
Muc15	2	0	0	0	0	0	0	0	0	0	0	0	0	0	0	Missense_Mutation	0	0	0	0	0	0	Missense_Mutation	0	0	0	0	0	0	0	0	0	0
Mug1	2	0	0	0	0	0	0	0	0	0	0	0	0	0	0	0	0	Missense_Mutation	0	Nonsense_Mutation	0	0	0	0	0	0	0	0	0	0	0	0	0
Mup4	2	0	0	0	0	0	0	0	0	0	0	0	0	0	0	0	0	Missense_Mutation	0	0	0	Missense_Mutation	0	0	0	0	0	0	0	0	0	0	0
Mvb12b	2	0	0	0	0	0	0	0	0	0	0	0	0	0	Missense_Mutation	0	0	0	0	0	0	0	0	0	0	0	0	0	0	0	Nonsense_Mutation	0	0
Myct1	2	0	0	0	0	0	0	0	0	0	0	0	0	0	0	0	0	0	Splice_Site	0	0	Missense_Mutation	0	0	0	0	0	0	0	0	0	0	0
Myh2	2	0	0	0	0	0	0	0	0	0	0	0	0	0	0	0	0	0	0	0	0	0	Frame_Shift_Del	0	0	0	Missense_Mutation	0	0	0	0	0	0
Myh8	2	0	0	0	0	0	0	0	0	0	0	0	0	0	0	0	0	0	Missense_Mutation	0	0	0	0	0	0	0	0	0	0	0	Missense_Mutation	0	0
Myo15b	2	0	0	0	0	0	0	0	0	0	0	0	0	0	0	0	0	Nonsense_Mutation	0	0	0	0	0	0	0	0	0	0	0	Missense_Mutation	0	0	0
Myo5a	2	0	0	0	0	0	0	0	0	0	0	0	0	0	0	0	Missense_Mutation	0	0	0	Missense_Mutation	0	0	0	0	0	0	0	0	0	0	0	0
Myo9a	2	0	0	0	0	0	0	0	0	0	0	0	0	0	0	0	0	0	0	0	0	Missense_Mutation	0	0	0	0	0	0	Missense_Mutation	0	0	0	0
Myo9b	2	0	0	0	0	0	0	0	0	0	0	0	0	0	0	Missense_Mutation	0	0	0	0	0	0	0	0	0	0	0	0	0	0	Missense_Mutation	0	0
Myoc	2	0	0	0	0	0	0	0	0	0	0	0	0	0	0	0	0	Missense_Mutation	0	0	0	Missense_Mutation	0	0	0	0	0	0	0	0	0	0	0
Myom2	2	0	0	0	0	0	0	0	0	0	0	0	0	0	0	0	0	0	0	Splice_Site	0	0	0	0	0	0	0	0	0	0	Missense_Mutation	0	0
Myzap	2	0	0	0	0	0	0	0	0	0	0	0	0	0	0	0	0	0	0	0	Missense_Mutation	0	0	0	Missense_Mutation	0	0	0	0	0	0	0	0
N4bp2l2	2	0	0	0	0	0	0	0	0	0	0	0	0	0	Nonsense_Mutation	0	0	Missense_Mutation	0	0	0	0	0	0	0	0	0	0	0	0	0	0	0
Naa16	2	0	0	0	0	0	0	0	0	0	0	0	0	0	0	0	0	Missense_Mutation	Missense_Mutation	0	0	0	0	0	0	0	0	0	0	0	0	0	0
Naip1	2	0	0	0	0	0	0	0	Nonsense_Mutation	0	0	0	0	0	0	0	0	0	0	Missense_Mutation	0	0	0	0	0	0	0	0	0	0	0	0	0
Napepld	2	0	0	0	0	0	0	0	0	0	0	0	0	0	0	Missense_Mutation	0	0	0	0	0	0	0	0	Missense_Mutation	0	0	0	0	0	0	0	0
Nav3	2	0	0	0	0	0	0	Missense_Mutation	0	0	0	0	0	0	0	Missense_Mutation	0	0	0	0	0	0	0	0	0	0	0	0	0	0	0	0	0
Nbeal2	2	0	0	0	0	0	0	0	0	0	0	0	0	Missense_Mutation	0	0	0	0	0	0	0	Missense_Mutation	0	0	0	0	0	0	0	0	0	0	0
Ncapd3	2	0	0	0	0	0	0	0	0	Missense_Mutation	0	0	0	0	Missense_Mutation, Missense_Mutation	0	0	0	0	0	0	0	0	0	0	0	0	0	0	0	0	0	0
Nckap1l	2	0	0	0	0	0	0	0	0	0	0	0	0	0	0	0	0	Missense_Mutation	0	0	0	0	0	0	0	0	0	0	0	Splice_Site	0	0	0
Nckap5	2	0	0	0	0	0	0	0	0	Missense_Mutation	0	0	0	0	0	0	0	0	0	0	0	0	0	0	0	0	0	Nonsense_Mutation	0	0	0	0	0
Nckap5l	2	0	0	0	0	0	0	0	0	0	0	0	0	0	0	0	0	0	0	0	0	0	0	0	0	0	0	0	0	Missense_Mutation	Missense_Mutation	0	0
Ncoa3	2	0	0	0	0	0	0	0	Missense_Mutation	0	0	0	0	0	0	0	0	0	0	Nonsense_Mutation	0	0	0	0	0	0	0	0	0	0	0	0	0
Ncr1	2	0	0	0	0	0	0	0	0	0	0	0	0	0	0	Missense_Mutation	0	0	0	0	Missense_Mutation	0	0	0	0	0	0	0	0	0	0	0	0
Ndufaf1	2	0	0	0	0	0	0	0	Missense_Mutation	0	0	0	0	0	0	0	0	0	0	0	0	0	0	0	Missense_Mutation	0	0	0	0	0	0	0	0
Ndufs1	2	0	0	0	0	0	0	0	Missense_Mutation	0	0	0	0	0	0	0	0	0	0	0	0	0	0	0	Nonsense_Mutation	0	0	0	0	0	0	0	0
Ndufs2	2	0	0	0	0	0	0	0	0	0	0	0	0	Splice_Site	Missense_Mutation	0	0	0	0	0	0	0	0	0	0	0	0	0	0	0	0	0	0
Neil3	2	0	0	0	0	0	0	0	Missense_Mutation	0	0	0	0	0	0	0	0	0	0	0	0	0	0	Nonsense_Mutation	0	0	0	0	0	0	0	0	0
Nek5	2	0	0	0	0	0	0	0	0	0	0	0	0	Missense_Mutation	0	0	0	0	0	0	0	0	Missense_Mutation	0	0	0	0	0	0	0	0	0	0
Neurod2	2	0	0	0	0	0	0	0	0	0	0	0	0	Missense_Mutation	0	0	0	Missense_Mutation	0	0	0	0	0	0	0	0	0	0	0	0	0	0	0
Nfatc3	2	0	0	0	0	0	0	0	0	0	0	0	0	0	Missense_Mutation	0	0	0	0	0	0	0	Missense_Mutation	0	0	0	0	0	0	0	0	0	0
Nfx1	2	0	0	0	0	0	0	0	0	0	0	0	0	0	0	0	0	0	0	0	0	Splice_Site	0	0	0	0	0	0	0	0	Missense_Mutation	0	0
Ngdn	2	0	0	0	0	0	0	0	0	0	0	0	0	0	Missense_Mutation	0	0	Missense_Mutation	0	0	0	0	0	0	0	0	0	0	0	0	0	0	0
Nid1	2	0	0	0	0	0	0	0	0	0	0	0	0	0	Missense_Mutation	0	0	0	0	0	0	0	0	0	Missense_Mutation	0	0	0	0	0	0	0	0
Nkapl	2	0	0	0	0	0	0	0	0	0	0	0	0	0	0	0	0	Missense_Mutation	Missense_Mutation	0	0	0	0	0	0	0	0	0	0	0	0	0	0
Nkpd1	2	0	0	0	0	0	0	0	0	0	0	0	0	0	0	0	0	0	0	0	0	0	Missense_Mutation	0	Missense_Mutation	0	0	0	0	0	0	0	0
Nlrc3	2	0	0	0	0	0	0	0	0	0	0	0	0	0	0	0	0	Missense_Mutation	Missense_Mutation	0	0	0	0	0	0	0	0	0	0	0	0	0	0
Nlrp14	2	0	0	0	0	0	0	0	0	0	0	0	0	Missense_Mutation	0	0	0	0	0	0	0	0	0	0	0	0	0	0	0	Splice_Site	0	0	0
Nlrp1a	2	0	0	0	0	0	0	0	Missense_Mutation	0	0	0	0	0	0	0	0	0	0	0	Missense_Mutation	0	0	0	0	0	0	0	0	0	0	0	0
Nlrp1b	2	0	0	0	0	0	0	0	0	0	0	0	0	0	0	0	0	0	0	0	0	Missense_Mutation	0	0	0	0	0	0	0	Missense_Mutation, Missense_Mutation	0	0	0
Nlrp2	2	0	0	0	0	0	0	0	0	0	0	0	0	Nonsense_Mutation	0	0	0	0	0	0	0	0	0	Missense_Mutation	0	0	0	0	0	0	0	0	0
Nlrp3	2	0	0	0	0	0	0	0	0	0	0	0	0	0	0	0	0	Missense_Mutation	0	Missense_Mutation	0	0	0	0	0	0	0	0	0	0	0	0	0
Nlrp4a	2	0	0	0	0	0	0	0	0	0	0	0	0	0	0	0	0	0	0	0	0	Missense_Mutation	0	0	0	0	Missense_Mutation	0	0	0	0	0	0
Nlrp5	2	0	0	0	0	0	0	0	0	0	0	0	0	0	0	0	0	0	0	Missense_Mutation	0	0	0	Missense_Mutation	0	0	0	0	0	0	0	0	0
Nnt	2	0	0	0	0	0	0	0	0	0	0	0	0	0	0	0	0	0	Missense_Mutation	0	0	0	0	0	0	0	0	0	0	0	Missense_Mutation	0	0
Noa1	2	0	0	0	0	0	0	0	0	Missense_Mutation, Missense_Mutation	0	0	0	0	Missense_Mutation	0	0	0	0	0	0	0	0	0	0	0	0	0	0	0	0	0	0
Nos3	2	0	0	0	0	0	0	0	Nonsense_Mutation	0	0	0	0	Missense_Mutation	0	0	0	0	0	0	0	0	0	0	0	0	0	0	0	0	0	0	0
Notch4	2	0	0	0	0	0	0	0	0	Missense_Mutation	0	0	0	0	0	0	0	0	0	0	0	0	0	0	0	0	0	Missense_Mutation	0	0	0	0	0
Npas4	2	0	0	0	0	0	0	0	0	0	0	0	0	0	Missense_Mutation	0	0	0	0	0	0	Missense_Mutation	0	0	0	0	0	0	0	0	0	0	0
Npc1	2	0	0	0	0	0	0	0	0	0	0	0	0	0	Missense_Mutation	0	Missense_Mutation	0	0	0	0	0	0	0	0	0	0	0	0	0	0	0	0
Nphp1	2	0	0	0	0	0	0	0	Missense_Mutation	0	0	0	0	0	0	0	0	0	0	0	0	0	0	0	0	0	0	Missense_Mutation	0	0	0	0	0
Nphp3	2	0	0	0	0	0	0	0	0	0	0	0	0	0	0	0	0	Missense_Mutation	0	0	0	0	0	0	0	0	In_Frame_Ins	0	0	0	0	0	0
Nrcam	2	0	0	0	0	0	0	0	0	0	0	0	0	0	0	0	0	0	0	Missense_Mutation	0	0	0	0	0	0	0	Missense_Mutation	0	0	0	0	0
Nrros	2	0	0	0	0	0	0	0	0	0	0	0	0	0	0	0	0	0	0	0	0	Missense_Mutation	0	0	0	0	0	Missense_Mutation	0	0	0	0	0
Nrxn1	2	0	0	0	0	0	0	0	0	0	0	0	0	0	0	0	0	0	0	Missense_Mutation, Missense_Mutation, Missense_Mutation, Splice_Site	0	0	Missense_Mutation	0	0	0	0	0	0	0	0	0	0
Nrxn2	2	0	0	0	0	0	0	0	0	0	0	0	0	0	0	0	0	0	0	0	0	0	Nonsense_Mutation	0	0	0	0	0	0	0	Missense_Mutation	0	0
Nsa2	2	0	0	0	0	0	0	0	0	0	0	0	0	0	0	Missense_Mutation	0	0	0	0	In_Frame_Ins	0	0	0	0	0	0	0	0	0	0	0	0
Nsd1	2	0	0	0	0	0	0	0	0	0	0	0	0	0	Missense_Mutation	0	0	0	0	0	0	0	0	0	Missense_Mutation	0	0	0	0	0	0	0	0
Ntng1	2	0	0	0	0	0	0	0	0	0	0	0	0	Missense_Mutation	0	0	0	0	0	0	0	0	0	0	0	0	0	0	0	0	Missense_Mutation	0	0
Ntng2	2	0	0	0	0	0	0	0	0	0	0	0	0	0	0	0	0	0	0	0	Missense_Mutation	0	Missense_Mutation	0	0	0	0	0	0	0	0	0	0
Ntrk1	2	0	0	0	0	0	0	0	0	0	0	0	0	0	0	Missense_Mutation	0	0	0	0	0	Missense_Mutation, Nonsense_Mutation	0	0	0	0	0	0	0	0	0	0	0
Nudt18	2	0	0	0	0	0	0	0	0	0	0	0	0	0	Missense_Mutation	0	0	0	0	0	0	0	0	0	Missense_Mutation	0	0	0	0	0	0	0	0
Nuf2	2	0	0	0	0	0	0	0	0	0	0	0	0	0	0	0	0	0	0	0	0	0	0	0	Missense_Mutation	0	0	0	0	Missense_Mutation	0	0	0
Nup160	2	0	0	0	0	0	0	0	0	0	0	0	0	0	0	0	0	0	Splice_Site	Missense_Mutation	0	0	0	0	0	0	0	0	0	0	0	0	0
Nup188	2	0	0	0	0	0	0	0	0	Splice_Site	0	0	0	0	0	0	0	Missense_Mutation	0	0	0	0	0	0	0	0	0	0	0	0	0	0	0
Nup214	2	0	0	0	0	0	0	0	0	0	0	0	0	0	0	0	0	0	0	0	0	0	0	0	Missense_Mutation	0	0	0	0	0	Frame_Shift_Del	0	0
Odf1	2	0	0	0	0	0	0	0	0	0	0	0	0	0	0	0	0	0	0	0	Missense_Mutation	0	0	0	0	0	0	0	0	0	Missense_Mutation	0	0
Olfml2b	2	0	0	0	0	0	0	0	0	0	0	0	0	Missense_Mutation, Missense_Mutation	0	Missense_Mutation	0	0	0	0	0	0	0	0	0	0	0	0	0	0	0	0	0
Olfr1030	2	0	0	0	0	0	0	0	0	0	0	0	0	0	0	0	0	0	0	0	0	Missense_Mutation	0	0	0	0	0	0	0	0	Missense_Mutation	0	0
Olfr1065	2	0	0	0	0	0	0	0	0	0	0	0	0	Missense_Mutation	0	0	0	0	0	0	0	0	Missense_Mutation	0	0	0	0	0	0	0	0	0	0
Olfr1124	2	0	0	0	0	0	0	0	0	0	0	0	0	0	Missense_Mutation	0	0	0	0	0	0	0	0	0	0	0	0	0	0	0	Missense_Mutation	0	0
Olfr1202	2	0	0	0	0	0	0	0	0	0	0	0	0	0	0	Missense_Mutation	0	0	0	0	0	0	0	0	0	0	Missense_Mutation	0	0	0	0	0	0
Olfr1246	2	0	0	0	0	0	0	0	0	0	0	0	0	Missense_Mutation	0	0	0	0	0	0	0	Missense_Mutation	0	0	0	0	0	0	0	0	0	0	0
Olfr1248	2	0	0	0	0	0	0	Missense_Mutation	0	0	0	0	0	0	0	0	0	0	0	0	0	0	0	0	0	0	0	Missense_Mutation	0	0	0	0	0
Olfr1249	2	0	0	0	0	0	0	0	Missense_Mutation	0	0	0	0	0	0	0	0	0	0	0	0	Missense_Mutation	0	0	0	0	0	0	0	0	0	0	0
Olfr1261	2	0	0	0	0	0	0	0	0	0	0	0	0	0	0	0	0	0	0	Missense_Mutation	0	0	0	0	0	0	0	0	Missense_Mutation	0	0	0	0
Olfr1265	2	0	0	0	0	0	0	0	Missense_Mutation	0	0	0	0	0	0	0	0	0	0	0	0	0	0	Missense_Mutation	0	0	0	0	0	0	0	0	0
Olfr1330	2	0	0	0	0	0	0	0	0	0	0	0	0	0	Missense_Mutation	0	0	0	0	0	0	Missense_Mutation	0	0	0	0	0	0	0	0	0	0	0
Olfr1331	2	0	0	0	0	0	0	0	0	0	0	0	0	0	0	0	0	0	0	0	0	0	Missense_Mutation	Missense_Mutation	0	0	0	0	0	0	0	0	0
Olfr1338	2	0	0	0	0	0	0	0	0	0	0	0	0	0	Missense_Mutation	0	0	0	Missense_Mutation	0	0	0	0	0	0	0	0	0	0	0	0	0	0
Olfr1340	2	0	0	0	0	0	0	0	0	0	0	0	0	0	0	Missense_Mutation	0	0	0	Missense_Mutation	0	0	0	0	0	0	0	0	0	0	0	0	0
Olfr1346	2	0	0	0	0	0	0	0	0	Missense_Mutation	0	0	0	0	0	0	0	0	0	0	0	0	0	0	0	0	0	Missense_Mutation	0	0	0	0	0
Olfr1351	2	0	0	Missense_Mutation	0	0	0	0	0	0	0	0	0	0	0	0	0	Missense_Mutation	0	0	0	0	0	0	0	0	0	0	0	0	0	0	0
Olfr1353	2	0	0	0	0	0	0	0	0	0	0	0	0	0	0	0	0	0	0	0	0	0	0	Nonsense_Mutation	0	0	0	0	0	0	Frame_Shift_Del	0	0
Olfr1367	2	0	0	0	0	0	0	0	0	0	0	0	0	0	0	Missense_Mutation	0	0	0	0	0	Frame_Shift_Del, Missense_Mutation	0	0	0	0	0	0	0	0	0	0	0
Olfr1370	2	0	0	0	0	0	0	0	0	0	0	0	0	0	Missense_Mutation	0	0	0	0	Missense_Mutation	0	0	0	0	0	0	0	0	0	0	0	0	0
Olfr1380	2	0	0	0	0	0	0	0	0	0	0	0	0	Missense_Mutation	0	0	0	Nonsense_Mutation	0	0	0	0	0	0	0	0	0	0	0	0	0	0	0
Olfr1402	2	0	0	0	0	0	0	0	0	0	0	0	0	0	Missense_Mutation	0	0	Missense_Mutation	0	0	0	0	0	0	0	0	0	0	0	0	0	0	0
Olfr1425	2	0	0	0	0	0	0	0	0	0	0	0	0	0	0	0	0	0	0	Missense_Mutation	0	Missense_Mutation	0	0	0	0	0	0	0	0	0	0	0
Olfr1462	2	0	0	0	0	0	0	0	0	0	0	0	0	0	0	0	Nonsense_Mutation	0	0	0	0	0	0	Missense_Mutation	0	0	0	0	0	0	0	0	0
Olfr148	2	Missense_Mutation	0	0	0	0	0	0	Missense_Mutation	0	0	0	0	0	0	0	0	0	0	0	0	0	0	0	0	0	0	0	0	0	0	0	0
Olfr1491	2	0	0	0	0	0	0	0	0	0	0	0	0	0	0	0	0	Missense_Mutation	0	0	0	0	0	0	0	0	Missense_Mutation	0	0	0	0	0	0
Olfr211	2	0	0	0	0	0	0	0	0	0	0	0	0	0	0	0	0	Missense_Mutation	0	0	0	Missense_Mutation	0	0	0	0	0	0	0	0	0	0	0
Olfr213	2	0	0	0	0	0	0	0	0	0	0	0	0	0	0	0	0	0	Missense_Mutation	0	0	Missense_Mutation	0	0	0	0	0	0	0	0	0	0	0
Olfr214	2	0	0	0	0	0	0	0	0	0	0	0	0	0	0	0	0	0	0	Nonsense_Mutation	0	0	0	0	0	0	0	0	0	Missense_Mutation	0	0	0
Olfr303	2	0	0	0	0	0	0	0	0	0	0	0	0	0	0	0	0	0	Missense_Mutation	0	0	Nonsense_Mutation	0	0	0	0	0	0	0	0	0	0	0
Olfr310	2	0	0	0	0	0	0	0	0	0	0	0	0	0	0	0	0	0	0	0	Missense_Mutation	0	Missense_Mutation	0	0	0	0	0	0	0	0	0	0
Olfr392	2	0	0	0	0	0	0	0	Missense_Mutation	0	0	0	0	0	0	0	0	0	0	0	0	0	0	0	Missense_Mutation	0	0	0	0	0	0	0	0
Olfr43	2	0	0	0	0	0	0	0	Missense_Mutation	0	0	0	0	0	0	0	0	0	0	0	0	Nonsense_Mutation	0	0	0	0	0	0	0	0	0	0	0
Olfr446	2	0	0	0	0	0	0	0	0	0	0	0	0	0	0	0	0	0	0	0	0	0	0	0	0	0	0	0	0	Missense_Mutation	Missense_Mutation	0	0
Olfr447	2	0	0	0	0	0	0	0	0	0	0	0	0	0	0	0	0	0	0	0	0	0	0	0	0	0	Missense_Mutation	0	0	Missense_Mutation	0	0	0
Olfr481	2	0	0	0	0	0	0	0	0	0	0	0	0	0	0	0	Nonsense_Mutation	0	0	0	0	0	0	0	0	0	0	0	0	Missense_Mutation	0	0	0
Olfr508	2	0	0	0	0	0	0	0	0	0	0	0	0	0	Missense_Mutation	0	Missense_Mutation	0	0	0	0	0	0	0	0	0	0	0	0	0	0	0	0
Olfr523	2	0	0	0	0	0	0	0	0	0	0	0	0	0	0	0	0	0	0	0	0	0	0	0	0	0	0	Missense_Mutation	0	Missense_Mutation	0	0	0
Olfr57	2	0	0	0	0	0	0	0	0	0	0	0	0	0	0	0	0	0	0	0	0	Missense_Mutation	0	0	0	0	0	0	0	0	Missense_Mutation	0	0
Olfr578	2	0	0	0	0	0	0	0	0	0	0	0	0	0	0	0	0	0	Missense_Mutation	0	0	0	0	0	0	0	0	Missense_Mutation	0	0	0	0	0
Olfr630	2	0	0	0	0	0	0	0	0	0	0	0	0	0	Missense_Mutation	0	0	0	0	0	0	0	0	0	Missense_Mutation	0	0	0	0	0	0	0	0
Olfr667	2	0	0	0	0	0	0	0	0	0	0	0	0	0	0	0	0	0	0	0	0	0	Missense_Mutation	0	Missense_Mutation, Missense_Mutation	0	0	0	0	0	0	0	0
Olfr676	2	0	0	0	0	0	0	0	0	0	0	0	0	Missense_Mutation	Missense_Mutation	0	0	0	0	0	0	0	0	0	0	0	0	0	0	0	0	0	0
Olfr683	2	0	0	0	0	0	0	0	0	0	0	0	0	0	Missense_Mutation	0	0	0	0	Missense_Mutation	0	0	0	0	0	0	0	0	0	0	0	0	0
Olfr695	2	0	0	0	0	0	0	Missense_Mutation	0	0	0	0	0	0	0	0	0	0	0	0	0	Missense_Mutation	0	0	0	0	0	0	0	0	0	0	0
Olfr77	2	0	0	0	0	0	0	0	0	0	0	0	0	0	0	0	0	Missense_Mutation	Missense_Mutation	0	0	0	0	0	0	0	0	0	0	0	0	0	0
Olfr810	2	0	0	0	0	0	0	0	0	0	0	0	0	0	0	0	0	0	Missense_Mutation	0	0	Missense_Mutation	0	0	0	0	0	0	0	0	0	0	0
Olfr815	2	0	0	0	0	0	0	0	0	0	0	0	0	0	0	0	0	Missense_Mutation	0	0	0	0	0	0	0	0	0	0	0	0	Missense_Mutation	0	0
Olfr849	2	0	0	0	0	0	0	0	0	0	0	0	0	0	0	0	0	0	0	Missense_Mutation	0	0	0	Missense_Mutation	0	0	0	0	0	0	0	0	0
Olfr867	2	0	0	0	0	0	0	0	0	Missense_Mutation	0	0	0	0	0	0	0	0	0	0	0	0	0	0	0	0	0	Missense_Mutation	0	0	0	0	0
Olfr902	2	0	0	0	0	0	0	0	0	0	0	0	0	0	0	0	0	0	0	0	0	0	0	0	0	0	0	0	0	0	Frame_Shift_Ins	Frame_Shift_Del	0
Olfr933	2	0	0	0	0	0	0	0	0	0	0	0	0	0	0	Missense_Mutation	0	Missense_Mutation	0	0	0	0	0	0	0	0	0	0	0	0	0	0	0
Olfr961	2	0	0	0	0	0	0	0	0	0	0	0	0	0	0	0	0	Nonsense_Mutation	0	Missense_Mutation	0	0	0	0	0	0	0	0	0	0	0	0	0
Olfr996	2	0	0	0	0	0	0	0	0	0	0	0	0	0	0	0	0	Missense_Mutation	0	0	0	0	0	0	0	0	0	0	0	Nonsense_Mutation	0	0	0
Oog2	2	0	0	0	0	0	0	0	0	0	0	0	0	0	0	0	0	Missense_Mutation	Missense_Mutation	0	0	0	0	0	0	0	0	0	0	0	0	0	0
Oog4	2	0	0	0	0	0	0	0	Missense_Mutation	0	0	0	0	0	0	0	0	0	0	Missense_Mutation	0	0	0	0	0	0	0	0	0	0	0	0	0
Oprm1	2	0	0	0	0	0	0	0	0	0	0	0	0	0	0	0	0	Missense_Mutation	0	0	0	0	0	0	Missense_Mutation	0	0	0	0	0	0	0	0
Osbpl1a	2	0	0	0	0	0	0	0	Missense_Mutation	0	0	0	0	0	0	0	0	0	0	0	0	0	0	0	0	0	0	0	0	0	Missense_Mutation	0	0
Osbpl3	2	0	0	0	0	0	0	0	0	0	0	0	0	0	0	0	0	0	0	0	0	Nonsense_Mutation	0	0	0	0	0	0	0	Missense_Mutation	0	0	0
Osbpl8	2	0	0	0	0	0	0	0	0	0	0	0	0	0	0	0	0	0	Nonsense_Mutation	0	0	Missense_Mutation	0	0	0	0	0	0	0	0	0	0	0
Otof	2	0	0	0	0	0	0	0	Missense_Mutation	0	0	0	0	0	0	0	Missense_Mutation	0	0	0	0	0	0	0	0	0	0	0	0	0	0	0	0
Otop3	2	0	0	0	0	0	0	0	0	0	0	0	0	Splice_Site	0	0	0	0	0	0	Missense_Mutation	0	0	0	0	0	0	0	0	0	0	0	0
Otud4	2	0	0	0	0	0	0	0	0	0	0	0	0	0	0	0	0	0	0	Missense_Mutation	0	0	0	0	0	0	0	0	0	0	Missense_Mutation	0	0
Oxtr	2	0	0	0	0	0	0	0	0	0	0	0	0	Missense_Mutation	0	0	0	0	0	Missense_Mutation	0	0	0	0	0	0	0	0	0	0	0	0	0
P2rx7	2	0	0	0	0	0	0	0	0	0	0	0	0	Missense_Mutation	0	0	0	0	0	0	0	0	0	0	0	0	0	0	0	Missense_Mutation	0	0	0
P3h2	2	0	0	0	0	0	0	0	0	0	0	0	0	Missense_Mutation	0	0	0	0	0	0	0	0	0	0	Missense_Mutation	0	0	0	0	0	0	0	0
P4ha2	2	0	0	0	0	0	0	0	0	0	0	0	0	0	0	0	Frame_Shift_Del	Nonsense_Mutation	0	0	0	0	0	0	0	0	0	0	0	0	0	0	0
P4ha3	2	0	0	0	0	0	0	0	0	0	0	0	0	0	0	0	0	0	0	0	0	0	Splice_Site	0	0	0	0	0	0	Missense_Mutation	0	0	0
Pabpc6	2	0	0	0	0	0	0	0	0	0	0	0	0	0	0	0	0	0	0	Missense_Mutation	0	Nonsense_Mutation	0	0	0	0	0	0	0	0	0	0	0
Pacs2	2	0	0	0	0	0	0	0	0	0	0	0	0	0	Missense_Mutation	0	0	0	0	0	0	Missense_Mutation	0	0	0	0	0	0	0	0	0	0	0
Palld	2	0	0	0	0	0	0	0	0	0	0	0	0	0	0	0	Missense_Mutation	0	0	0	0	Missense_Mutation	0	0	0	0	0	0	0	0	0	0	0
Palm3	2	0	0	0	0	0	0	0	0	0	0	0	0	Nonsense_Mutation	0	0	0	0	0	0	0	0	0	0	0	0	0	Missense_Mutation	0	0	0	0	0
Parn	2	0	0	0	0	0	0	0	0	0	0	0	0	Missense_Mutation	0	0	0	0	Missense_Mutation	0	0	0	0	0	0	0	0	0	0	0	0	0	0
Parp4	2	0	0	0	0	0	0	0	0	0	0	0	0	0	0	0	0	0	Missense_Mutation	0	0	0	0	0	0	0	0	0	0	0	Missense_Mutation	0	0
Parp8	2	0	0	0	0	0	0	0	0	0	0	0	0	0	0	Missense_Mutation	0	0	0	Frame_Shift_Del, Missense_Mutation	0	0	0	0	0	0	0	0	0	0	0	0	0
Pax2	2	0	0	0	0	0	0	0	0	0	0	0	0	0	0	0	0	0	0	0	0	0	0	0	Splice_Site	0	0	0	0	0	Nonsense_Mutation	0	0
Pax4	2	0	0	0	0	0	0	0	0	0	0	0	0	Missense_Mutation	0	0	0	0	0	0	0	0	0	0	0	0	0	0	0	Missense_Mutation	0	0	0
Pax6	2	0	0	0	0	0	0	0	0	0	0	0	0	0	0	0	0	0	Frame_Shift_Del	0	0	Missense_Mutation	0	0	0	0	0	0	0	0	0	0	0
Pcdh17	2	0	0	0	0	0	0	0	0	0	0	0	0	0	0	0	0	Missense_Mutation	0	0	0	0	0	0	0	0	Missense_Mutation	0	0	0	0	0	0
Pcdha8	2	0	0	0	0	0	0	0	0	0	0	0	0	0	0	0	0	Missense_Mutation	0	0	0	Missense_Mutation	0	0	0	0	0	0	0	0	0	0	0
Pcdhb1	2	0	0	0	0	0	0	0	0	0	0	0	0	0	0	0	0	0	0	Missense_Mutation	0	0	0	0	0	0	Missense_Mutation	0	0	0	0	0	0
Pcdhb17	2	0	0	0	0	0	0	0	0	0	0	0	0	0	0	Missense_Mutation	0	Missense_Mutation	0	0	0	0	0	0	0	0	0	0	0	0	0	0	0
Pcdhb3	2	0	0	0	0	0	0	0	Missense_Mutation	0	0	0	0	0	0	0	Missense_Mutation	0	0	0	0	0	0	0	0	0	0	0	0	0	0	0	0
Pcdhgb2	2	0	0	0	0	0	0	Missense_Mutation	0	0	0	0	0	0	0	0	0	0	0	Nonsense_Mutation	0	0	0	0	0	0	0	0	0	0	0	0	0
Pcdhgb5	2	0	0	0	0	0	0	0	0	0	0	0	0	0	0	0	0	0	0	Nonsense_Mutation	0	Missense_Mutation	0	0	0	0	0	0	0	0	0	0	0
Pcm1	2	0	0	0	0	0	0	0	0	0	0	0	0	0	0	0	0	Missense_Mutation	0	Missense_Mutation, Missense_Mutation	0	0	0	0	0	0	0	0	0	0	0	0	0
Pdcd11	2	0	0	0	0	0	0	0	In_Frame_Del	0	0	0	0	0	Missense_Mutation	0	0	0	0	0	0	0	0	0	0	0	0	0	0	0	0	0	0
Pde4d	2	0	0	0	0	0	0	0	0	0	0	0	0	0	Splice_Site	0	0	Missense_Mutation	0	0	0	0	0	0	0	0	0	0	0	0	0	0	0
Pde4dip	2	0	0	0	0	0	0	Missense_Mutation	0	0	0	0	0	0	0	0	0	0	0	0	0	0	0	0	Missense_Mutation	0	0	0	0	0	0	0	0
Pde6b	2	0	0	0	0	0	0	0	Nonsense_Mutation	0	0	0	0	0	0	0	0	0	Missense_Mutation	0	0	0	0	0	0	0	0	0	0	0	0	0	0
Pde7b	2	0	0	0	0	0	0	0	0	0	0	0	0	Missense_Mutation	0	0	0	0	0	0	0	0	0	Missense_Mutation	0	0	0	0	0	0	0	0	0
Pde9a	2	0	0	0	0	0	0	0	Missense_Mutation	0	0	0	0	0	Splice_Site	0	0	0	0	0	0	0	0	0	0	0	0	0	0	0	0	0	0
Pdgfb	2	0	0	0	0	0	0	0	0	0	0	0	0	0	0	0	0	0	0	0	0	0	0	0	0	0	0	Missense_Mutation	0	0	Missense_Mutation	0	0
Pdha2	2	0	0	0	0	0	0	0	0	0	0	0	0	0	Missense_Mutation	0	0	0	0	0	0	0	0	0	Missense_Mutation	0	0	0	0	0	0	0	0
Pdia6	2	0	0	0	0	0	0	0	0	0	0	0	0	0	0	0	0	0	Nonsense_Mutation	0	0	0	0	Missense_Mutation	0	0	0	0	0	0	0	0	0
Pdzph1	2	0	0	0	0	0	0	0	0	0	0	0	0	0	0	0	0	0	0	0	0	0	0	0	0	0	Missense_Mutation	0	0	Missense_Mutation	0	0	0
Pdzrn4	2	0	0	0	0	0	0	0	0	0	0	0	0	0	Missense_Mutation	0	0	0	0	0	0	0	0	0	Missense_Mutation	0	0	0	0	0	0	0	0
Pecam1	2	0	0	0	0	0	0	0	0	Missense_Mutation	0	0	0	Missense_Mutation	0	0	0	0	0	0	0	0	0	0	0	0	0	0	0	0	0	0	0
Perm1	2	0	0	0	0	0	0	0	0	Missense_Mutation	0	0	0	0	0	0	0	0	0	0	0	0	0	0	0	0	Missense_Mutation	0	0	0	0	0	0
Pex5l	2	0	0	0	0	0	0	0	0	0	0	0	0	0	0	0	0	0	0	0	0	Nonsense_Mutation	0	0	Missense_Mutation	0	0	0	0	0	0	0	0
Pfkp	2	0	0	0	0	0	0	0	Missense_Mutation	0	0	0	0	0	0	0	0	0	0	Missense_Mutation	0	0	0	0	0	0	0	0	0	0	0	0	0
Pgd	2	0	0	0	0	0	0	0	0	0	0	0	0	0	0	0	0	0	0	0	0	Missense_Mutation	0	0	0	0	0	0	0	Splice_Site	0	0	0
Phactr4	2	0	0	0	0	0	0	0	0	0	0	0	0	Missense_Mutation	0	0	Missense_Mutation	0	0	0	0	0	0	0	0	0	0	0	0	0	0	0	0
Phf11b	2	0	0	0	0	0	0	0	Missense_Mutation	0	0	0	0	Missense_Mutation	0	0	0	0	0	0	0	0	0	0	0	0	0	0	0	0	0	0	0
Phf20l1	2	0	0	0	0	0	0	0	0	0	0	0	0	0	0	0	0	0	0	0	0	0	0	0	0	0	Missense_Mutation	0	0	Missense_Mutation	0	0	0
Phkg1	2	0	0	0	0	0	0	0	0	Missense_Mutation	0	0	0	0	0	0	0	0	0	0	0	0	0	0	0	0	0	0	0	Missense_Mutation	0	0	0
Pi16	2	0	0	0	0	0	0	Missense_Mutation	0	0	0	0	0	0	0	0	0	0	0	Missense_Mutation	0	0	0	0	0	0	0	0	0	0	0	0	0
Pibf1	2	0	0	0	0	0	0	0	0	0	0	0	0	0	Missense_Mutation	Nonsense_Mutation	0	0	0	0	0	0	0	0	0	0	0	0	0	0	0	0	0
Pik3r1	2	0	0	0	0	0	0	0	0	0	0	0	0	0	0	0	0	0	0	0	0	0	0	0	Missense_Mutation	0	0	0	0	Missense_Mutation	0	0	0
Pik3r3	2	0	0	0	0	0	0	0	0	0	0	0	0	0	Missense_Mutation	0	0	0	0	0	0	0	Missense_Mutation	0	0	0	0	0	0	0	0	0	0
Pik3r6	2	0	0	0	0	0	0	Missense_Mutation	0	0	0	0	0	0	0	Missense_Mutation	0	0	0	0	0	0	0	0	0	0	0	0	0	0	0	0	0
Pitx1	2	0	0	0	0	0	0	0	0	0	0	0	0	0	0	0	0	0	0	0	0	0	0	0	0	0	Nonsense_Mutation	0	0	0	Missense_Mutation	0	0
Pkd1l3	2	0	0	0	0	0	0	0	0	0	0	0	0	Missense_Mutation	Nonsense_Mutation	0	0	0	0	0	0	0	0	0	0	0	0	0	0	0	0	0	0
Pkd2l1	2	0	0	0	0	0	0	0	0	0	0	0	0	0	0	0	0	0	0	Frame_Shift_Del	0	Missense_Mutation	0	0	0	0	0	0	0	0	0	0	0
Pkhd1	2	0	0	0	0	0	0	Missense_Mutation	0	0	0	0	0	0	0	0	0	0	0	Frame_Shift_Del	0	0	0	0	0	0	0	0	0	0	0	0	0
Pkhd1l1	2	0	0	0	0	0	0	0	0	0	0	0	0	0	0	0	0	0	0	Splice_Site	0	0	0	0	0	0	0	0	0	0	Nonsense_Mutation	0	0
Pkn1	2	0	0	0	0	0	0	0	0	0	0	0	0	0	0	0	0	Missense_Mutation	0	0	0	0	0	0	Splice_Site	0	0	0	0	0	0	0	0
Pkp4	2	0	0	0	0	0	0	Missense_Mutation	0	0	0	0	0	0	0	0	0	0	0	0	Missense_Mutation	0	0	0	0	0	0	0	0	0	0	0	0
Pla2g4f	2	0	0	0	0	0	0	0	0	0	0	0	0	Missense_Mutation	0	0	0	0	0	0	0	Missense_Mutation	0	0	0	0	0	0	0	0	0	0	0
Plat	2	0	0	0	0	0	0	0	0	0	0	0	0	0	0	0	0	0	0	0	Missense_Mutation	0	0	0	0	0	0	Missense_Mutation	0	0	0	0	0
Plcb4	2	0	0	0	0	0	0	0	0	0	0	0	0	0	Missense_Mutation	0	0	0	Missense_Mutation	0	0	0	0	0	0	0	0	0	0	0	0	0	0
Plcd1	2	0	0	0	0	0	0	0	0	0	0	0	0	0	0	0	0	0	Missense_Mutation	0	Splice_Site	0	0	0	0	0	0	0	0	0	0	0	0
Plcd4	2	0	0	0	0	0	0	0	0	0	0	0	0	0	0	0	0	0	Missense_Mutation	0	0	Missense_Mutation	0	0	0	0	0	0	0	0	0	0	0
Plekha4	2	0	0	0	0	0	0	0	Missense_Mutation	0	0	0	0	0	0	0	0	0	0	0	0	0	0	Missense_Mutation	0	0	0	0	0	0	0	0	0
Plekha6	2	0	0	0	0	0	0	0	0	0	0	0	0	0	Missense_Mutation	0	0	0	0	0	0	0	0	0	0	0	Missense_Mutation	0	0	0	0	0	0
Plekhb2	2	0	0	0	0	0	0	0	0	0	0	0	0	Missense_Mutation	Missense_Mutation	0	0	0	0	0	0	0	0	0	0	0	0	0	0	0	0	0	0
Plekhg1	2	0	0	0	0	0	0	0	0	0	0	0	0	0	0	0	0	0	0	0	0	0	0	0	0	0	0	Frame_Shift_Del, Missense_Mutation	0	Missense_Mutation	0	0	0
Plekhm1	2	0	0	0	0	0	0	0	0	0	0	0	0	0	0	0	0	0	0	Missense_Mutation	0	0	Missense_Mutation	0	0	0	0	0	0	0	0	0	0
Plod2	2	0	0	0	0	0	0	0	0	0	0	0	0	0	0	0	0	Missense_Mutation	0	Missense_Mutation, Missense_Mutation	0	0	0	0	0	0	0	0	0	0	0	0	0
Plxdc2	2	0	0	0	0	0	0	0	Missense_Mutation	0	0	0	0	0	0	0	0	0	0	Missense_Mutation	0	0	0	0	0	0	0	0	0	0	0	0	0
Plxna1	2	0	0	0	0	0	0	0	0	0	0	0	0	0	0	0	0	0	0	Frame_Shift_Del, Missense_Mutation	0	0	0	0	Nonsense_Mutation	0	0	0	0	0	0	0	0
Plxnb1	2	0	0	0	0	0	0	0	0	0	0	0	0	0	Missense_Mutation	0	0	0	0	Missense_Mutation	0	0	0	0	0	0	0	0	0	0	0	0	0
Plxnb2	2	0	0	0	0	0	0	Splice_Site	0	0	0	0	0	0	0	0	0	Missense_Mutation	0	0	0	0	0	0	0	0	0	0	0	0	0	0	0
Pmfbp1	2	0	0	0	0	0	0	0	0	0	0	0	0	0	0	Missense_Mutation	0	0	0	0	0	0	0	0	0	0	0	0	0	0	Nonsense_Mutation	0	0
Pnliprp2	2	0	0	0	0	0	0	Missense_Mutation	0	0	0	0	0	0	0	0	0	0	0	0	0	0	0	0	0	0	Splice_Site	0	0	0	0	0	0
Pnpla5	2	0	0	0	0	0	0	0	0	0	0	0	0	0	0	0	0	0	Missense_Mutation	0	0	0	0	Missense_Mutation	0	0	0	0	0	0	0	0	0
Pnpla6	2	0	0	0	0	0	0	0	0	0	0	0	0	0	Missense_Mutation	0	0	0	0	Missense_Mutation	0	0	0	0	0	0	0	0	0	0	0	0	0
Pold1	2	0	0	0	0	0	0	Missense_Mutation	0	0	0	0	0	0	Missense_Mutation	0	0	0	0	0	0	0	0	0	0	0	0	0	0	0	0	0	0
Pold3	2	0	0	0	0	0	0	0	Missense_Mutation	0	0	0	0	0	0	0	Missense_Mutation	0	0	0	0	0	0	0	0	0	0	0	0	0	0	0	0
Pole	2	0	0	0	0	0	0	0	0	0	0	0	0	Missense_Mutation	0	0	0	0	0	0	0	0	0	0	0	0	0	0	0	Nonsense_Mutation	0	0	0
Polh	2	0	0	0	0	0	0	0	0	0	0	0	0	0	Missense_Mutation	0	0	0	0	Missense_Mutation	0	0	0	0	0	0	0	0	0	0	0	0	0
Poll	2	0	0	0	0	0	0	0	0	0	0	0	0	0	0	0	0	0	0	0	Missense_Mutation	0	Missense_Mutation	0	0	0	0	0	0	0	0	0	0
Poln	2	0	0	0	0	0	0	Missense_Mutation	0	0	0	0	0	0	0	0	0	0	0	0	0	Missense_Mutation	0	0	0	0	0	0	0	0	0	0	0
Polq	2	0	0	0	0	0	0	0	0	0	0	0	0	0	0	0	0	Missense_Mutation	0	0	0	Missense_Mutation	0	0	0	0	0	0	0	0	0	0	0
Polr1e	2	0	0	0	0	0	0	0	0	0	0	0	0	0	0	0	0	0	0	Missense_Mutation	0	0	0	0	0	0	0	0	0	0	Splice_Site	0	0
Polr2a	2	0	0	0	0	0	0	0	Missense_Mutation	0	0	0	0	0	0	0	0	0	0	0	0	0	Missense_Mutation	0	0	0	0	0	0	0	0	0	0
Polrmt	2	0	0	0	0	0	0	0	0	0	0	0	0	0	0	0	0	0	0	0	0	0	0	Splice_Site	Splice_Site	0	0	0	0	0	0	0	0
Pom121	2	0	0	0	0	0	0	Missense_Mutation	0	0	0	0	0	0	0	0	0	0	0	Missense_Mutation	0	0	0	0	0	0	0	0	0	0	0	0	0
Pou2f3	2	0	0	0	0	0	0	0	0	0	0	0	0	0	0	0	0	0	0	0	Missense_Mutation	Missense_Mutation	0	0	0	0	0	0	0	0	0	0	0
Ppfia2	2	0	0	0	0	0	0	Missense_Mutation	0	0	0	0	0	0	0	0	0	Missense_Mutation	0	0	0	0	0	0	0	0	0	0	0	0	0	0	0
Ppih	2	0	0	0	0	0	0	Nonsense_Mutation	0	0	0	0	0	0	0	Missense_Mutation	0	0	0	0	0	0	0	0	0	0	0	0	0	0	0	0	0
Ppm1e	2	0	0	0	0	0	0	0	0	0	0	0	0	0	0	0	0	Missense_Mutation	0	0	0	Nonsense_Mutation	0	0	0	0	0	0	0	0	0	0	0
Ppp1r9a	2	0	0	0	0	0	0	0	0	0	0	0	0	0	0	0	0	Missense_Mutation	0	0	0	0	0	0	0	0	Missense_Mutation	0	0	0	0	0	0
Ppp4r1	2	0	0	0	0	0	0	0	0	0	0	0	0	0	0	0	0	Frame_Shift_Del	0	0	0	0	0	0	0	0	Missense_Mutation	0	0	0	0	0	0
Ppp6r2	2	0	0	0	0	0	0	0	0	0	0	0	0	0	0	0	0	0	Missense_Mutation	0	0	0	0	0	0	0	0	0	0	Splice_Site	0	0	0
Pramel1	2	0	0	0	0	0	0	0	Missense_Mutation	0	0	0	0	0	0	0	0	0	0	0	Missense_Mutation	0	0	0	0	0	0	0	0	0	0	0	0
Pramel21	2	0	0	0	0	0	0	0	0	0	0	0	0	0	Missense_Mutation	0	0	0	0	0	0	0	0	0	Missense_Mutation	0	0	0	0	0	0	0	0
Pramel25	2	0	0	0	0	0	0	0	0	0	0	0	0	0	0	0	0	Missense_Mutation	0	0	0	0	0	0	0	0	0	Frame_Shift_Del	0	0	0	0	0
Prdm1	2	0	0	0	0	0	0	0	0	0	0	0	0	0	0	0	0	Missense_Mutation, Splice_Site	0	0	0	0	0	0	0	0	0	0	0	Missense_Mutation	0	0	0
Prdm10	2	0	0	0	0	0	0	0	0	0	0	0	0	0	0	0	0	0	0	Missense_Mutation	0	0	0	Missense_Mutation	0	0	0	0	0	0	0	0	0
Prdm15	2	0	0	0	0	0	0	0	0	0	0	0	0	0	0	0	0	Missense_Mutation	0	0	0	0	Missense_Mutation	0	0	0	0	0	0	0	0	0	0
Prdm5	2	0	0	0	0	0	0	0	Splice_Site	0	0	0	0	0	0	0	0	0	0	0	0	0	0	0	0	0	0	0	0	0	Missense_Mutation	0	0
Prickle2	2	0	0	0	0	0	0	0	0	0	0	0	0	0	0	0	0	0	Missense_Mutation	0	0	Missense_Mutation	0	0	0	0	0	0	0	0	0	0	0
Prkcd	2	0	0	0	0	0	0	0	0	0	0	0	0	0	Splice_Site	0	0	0	0	Missense_Mutation	0	0	0	0	0	0	0	0	0	0	0	0	0
Prl7d1	2	0	0	0	0	0	0	0	0	0	0	0	0	0	0	Splice_Site	0	0	0	Missense_Mutation	0	0	0	0	0	0	0	0	0	0	0	0	0
Prmt3	2	0	0	0	0	0	0	0	0	0	0	0	0	0	0	0	0	Missense_Mutation	0	Missense_Mutation	0	0	0	0	0	0	0	0	0	0	0	0	0
Prol1	2	0	0	0	0	0	0	0	Frame_Shift_Del	0	0	0	0	0	0	Missense_Mutation	0	0	0	0	0	0	0	0	0	0	0	0	0	0	0	0	0
Prpsap2	2	0	0	0	0	0	0	Missense_Mutation	0	0	0	0	0	0	0	Missense_Mutation	0	0	0	0	0	0	0	0	0	0	0	0	0	0	0	0	0
Prr5l	2	0	0	0	0	0	0	0	0	0	0	0	0	Missense_Mutation	0	0	0	0	0	0	0	0	0	0	Missense_Mutation	0	0	0	0	0	0	0	0
Prtg	2	0	0	0	0	0	0	0	0	0	0	0	0	0	0	0	0	0	Missense_Mutation	0	0	0	0	0	0	0	0	0	0	Missense_Mutation	0	0	0
Psat1	2	0	0	0	0	0	0	0	0	0	0	0	0	0	0	0	0	Nonsense_Mutation	0	0	0	Missense_Mutation	0	0	0	0	0	0	0	0	0	0	0
Psd2	2	0	0	0	0	0	0	0	0	Missense_Mutation	0	0	0	0	0	0	0	0	0	0	0	0	0	0	Missense_Mutation	0	0	0	0	0	0	0	0
Psg25	2	0	0	0	0	0	0	0	0	0	0	0	0	0	Missense_Mutation	0	0	0	Missense_Mutation	0	0	0	0	0	0	0	0	0	0	0	0	0	0
Psma8	2	0	0	0	0	0	0	0	Missense_Mutation	0	0	0	0	0	Missense_Mutation	0	0	0	0	0	0	0	0	0	0	0	0	0	0	0	0	0	0
Psme4	2	0	0	0	0	0	0	0	0	0	0	0	0	0	0	Missense_Mutation	0	Missense_Mutation	0	0	0	0	0	0	0	0	0	0	0	0	0	0	0
Ptgdr	2	0	0	0	0	0	0	Nonsense_Mutation	0	0	0	0	0	0	Missense_Mutation	0	0	0	0	0	0	0	0	0	0	0	0	0	0	0	0	0	0
Ptgs1	2	0	0	0	0	0	0	0	0	0	0	0	0	0	0	0	Missense_Mutation	0	0	0	0	0	0	0	0	0	Missense_Mutation	0	0	0	0	0	0
Ptpn18	2	0	0	0	0	0	0	0	0	0	0	0	0	Missense_Mutation	0	0	0	0	0	0	0	0	Splice_Site	0	0	0	0	0	0	0	0	0	0
Ptpn4	2	0	0	0	0	0	0	0	0	0	0	0	0	0	0	Missense_Mutation	0	0	0	Missense_Mutation	0	0	0	0	0	0	0	0	0	0	0	0	0
Ptprd	2	0	0	0	0	0	0	0	0	0	0	0	0	0	0	Missense_Mutation	0	0	0	0	0	Missense_Mutation	0	0	0	0	0	0	0	0	0	0	0
Ptprg	2	0	0	0	0	0	0	0	0	Missense_Mutation	0	0	0	0	0	0	0	0	0	0	0	Missense_Mutation, Missense_Mutation	0	0	0	0	0	0	0	0	0	0	0
Ptpro	2	0	0	0	0	0	0	0	0	0	0	0	0	0	0	0	0	0	0	0	0	0	0	Missense_Mutation	0	0	Missense_Mutation	0	0	0	0	0	0
Ptprq	2	0	0	0	0	0	0	0	0	Missense_Mutation	0	0	0	0	0	0	0	0	0	0	0	Missense_Mutation	0	0	0	0	0	0	0	0	0	0	0
Ptprr	2	0	0	0	0	0	0	0	0	0	0	0	0	0	0	Missense_Mutation	0	0	0	Missense_Mutation	0	0	0	0	0	0	0	0	0	0	0	0	0
Pwwp3a	2	0	0	0	0	0	0	0	0	0	0	0	0	0	0	0	0	0	0	0	0	0	Missense_Mutation	0	0	0	0	0	0	0	Missense_Mutation	0	0
Pwwp3b	2	0	0	0	0	0	0	0	0	Nonsense_Mutation	0	0	0	0	0	0	0	0	0	0	0	0	0	0	0	0	0	0	0	0	Missense_Mutation	0	0
Rab3gap1	2	0	0	0	0	0	0	0	0	0	0	0	0	0	0	Missense_Mutation	0	0	0	0	Missense_Mutation	0	0	0	0	0	0	0	0	0	0	0	0
Rabgap1l	2	0	0	0	0	0	0	0	Missense_Mutation	0	0	0	0	0	0	0	0	0	0	Missense_Mutation	0	0	0	0	0	0	0	0	0	0	0	0	0
Ranbp2	2	0	0	0	0	0	0	0	0	0	0	0	0	Missense_Mutation	0	0	0	0	0	Nonsense_Mutation	0	0	0	0	0	0	0	0	0	0	0	0	0
Rapgef3	2	0	0	0	0	0	0	0	0	0	0	0	0	0	Missense_Mutation, Missense_Mutation	0	0	0	0	0	0	0	0	0	0	0	0	Missense_Mutation	0	0	0	0	0
Rapgef5	2	0	0	0	0	0	0	0	0	0	0	0	0	Missense_Mutation	0	Missense_Mutation	0	0	0	0	0	0	0	0	0	0	0	0	0	0	0	0	0
Rapgef6	2	0	0	0	0	0	0	0	0	0	0	0	0	0	0	Missense_Mutation	Missense_Mutation	0	0	0	0	0	0	0	0	0	0	0	0	0	0	0	0
Rapsn	2	0	0	0	0	0	0	0	0	0	0	0	0	0	Nonsense_Mutation	0	0	0	0	0	0	Missense_Mutation	0	0	0	0	0	0	0	0	0	0	0
Rasal3	2	0	0	0	0	0	0	0	0	0	0	0	0	0	0	0	0	0	0	0	0	0	0	0	Missense_Mutation	0	0	0	0	0	Missense_Mutation	0	0
Rbm10	2	0	0	0	0	0	0	0	0	0	0	0	0	0	0	0	Missense_Mutation	0	0	0	0	0	0	0	0	0	0	0	0	Missense_Mutation	0	0	0
Rbm19	2	0	0	0	0	0	0	0	0	0	0	0	0	Missense_Mutation	0	0	0	Splice_Site	0	0	0	0	0	0	0	0	0	0	0	0	0	0	0
Rbm20	2	0	0	0	0	0	0	Missense_Mutation	0	0	0	0	0	0	0	Missense_Mutation	0	0	0	0	0	0	0	0	0	0	0	0	0	0	0	0	0
Rbm44	2	0	0	0	0	0	0	0	0	0	0	0	0	0	0	0	0	0	0	0	0	0	0	Missense_Mutation	0	0	0	0	0	0	Missense_Mutation	0	0
Rbm6	2	0	0	0	0	0	0	0	0	0	0	0	0	0	0	0	0	0	Missense_Mutation	0	0	0	0	0	0	0	Missense_Mutation	0	0	0	0	0	0
Rbp3	2	0	0	0	0	0	0	0	0	0	0	0	0	0	0	0	0	Missense_Mutation	0	0	0	0	0	Missense_Mutation	0	0	0	0	0	0	0	0	0
Rcbtb1	2	0	0	0	0	0	0	0	0	0	0	0	0	0	Splice_Site	0	0	0	0	0	0	0	0	Missense_Mutation	0	0	0	0	0	0	0	0	0
Rcl1	2	0	0	0	0	0	0	0	0	0	0	0	0	0	0	0	0	0	Missense_Mutation	0	0	0	0	0	0	0	0	0	0	0	Missense_Mutation	0	0
Reln	2	0	0	0	0	0	0	0	Missense_Mutation	0	0	0	0	Missense_Mutation	0	0	0	0	0	0	0	0	0	0	0	0	0	0	0	0	0	0	0
Resf1	2	0	0	0	0	0	0	Missense_Mutation	0	0	0	0	0	0	0	0	0	0	0	0	0	0	0	0	Missense_Mutation	0	0	0	0	0	0	0	0
Rfc3	2	0	0	0	0	0	0	0	0	0	0	0	0	0	0	0	0	0	0	0	0	Missense_Mutation	0	0	0	0	Missense_Mutation	0	0	0	0	0	0
Rftn2	2	0	0	0	0	0	0	0	0	0	0	0	0	0	Nonsense_Mutation	0	0	0	0	0	Missense_Mutation	0	0	0	0	0	0	0	0	0	0	0	0
Rfx7	2	0	0	0	0	0	0	0	0	0	0	0	0	0	Missense_Mutation	Missense_Mutation	0	0	0	0	0	0	0	0	0	0	0	0	0	0	0	0	0
Rgs3	2	0	0	0	0	0	0	0	0	0	0	0	0	0	0	0	0	0	0	Nonsense_Mutation	0	0	0	Frame_Shift_Del	0	0	0	0	0	0	0	0	0
Rheb	2	0	0	0	0	0	0	Missense_Mutation	0	0	0	0	0	Missense_Mutation	0	0	0	0	0	0	0	0	0	0	0	0	0	0	0	0	0	0	0
Rhoh	2	0	0	0	0	0	0	0	0	0	0	0	0	0	0	0	0	0	0	Missense_Mutation	0	0	0	0	0	0	Nonsense_Mutation	0	0	0	0	0	0
Rictor	2	0	0	0	0	0	0	0	0	0	0	0	0	0	Missense_Mutation	0	0	0	0	0	0	Missense_Mutation	0	0	0	0	0	0	0	0	0	0	0
Rif1	2	0	0	0	0	0	0	0	0	Missense_Mutation	0	0	0	0	0	0	0	0	0	0	Missense_Mutation	0	0	0	0	0	0	0	0	0	0	0	0
Rimbp2	2	0	0	0	0	0	0	Missense_Mutation	0	0	0	0	0	0	0	0	0	0	0	0	0	0	0	0	0	0	0	0	0	Nonsense_Mutation	0	0	0
Rims3	2	0	0	0	0	0	0	0	0	0	0	0	0	0	0	0	0	0	0	Missense_Mutation, Missense_Mutation	0	0	Missense_Mutation	0	0	0	0	0	0	0	0	0	0
Rlf	2	0	0	0	0	0	0	0	0	Missense_Mutation	0	0	0	0	0	0	0	0	0	0	0	Missense_Mutation	0	0	0	0	0	0	0	0	0	0	0
Rnf111	2	0	0	0	0	0	0	0	0	0	0	0	0	0	0	0	Missense_Mutation	0	0	Missense_Mutation	0	0	0	0	0	0	0	0	0	0	0	0	0
Rnf157	2	0	0	0	0	0	0	0	0	0	0	0	0	0	Missense_Mutation	0	0	0	0	0	0	0	0	Missense_Mutation	0	0	0	0	0	0	0	0	0
Rnf207	2	0	0	0	0	0	0	0	0	0	0	0	0	Missense_Mutation	0	0	0	0	0	0	0	0	0	0	Nonsense_Mutation	0	0	0	0	0	0	0	0
Rnf213	2	0	0	0	0	0	0	0	0	0	0	0	0	0	0	0	0	Missense_Mutation	0	Missense_Mutation	0	0	0	0	0	0	0	0	0	0	0	0	0
Rnpep	2	0	0	0	0	0	0	0	0	0	0	0	0	0	0	0	0	0	0	0	0	Missense_Mutation	0	0	0	0	0	0	0	Nonsense_Mutation	0	0	0
Robo1	2	0	0	0	0	0	0	0	0	0	0	0	0	0	0	0	0	Missense_Mutation	0	0	0	0	0	0	Missense_Mutation, Missense_Mutation	0	0	0	0	0	0	0	0
Robo3	2	0	0	0	0	0	0	Missense_Mutation	0	0	0	0	0	0	0	0	0	0	0	0	0	Missense_Mutation	0	0	0	0	0	0	0	0	0	0	0
Ros1	2	0	0	0	0	0	0	0	0	0	0	0	0	0	0	0	0	0	0	0	0	0	0	0	0	0	0	0	0	Missense_Mutation	Nonsense_Mutation	0	0
Rpgrip1	2	0	0	0	0	0	0	0	0	0	0	0	0	0	0	0	0	0	0	Missense_Mutation	0	0	0	0	0	0	Missense_Mutation	0	0	0	0	0	0
Rprd2	2	0	0	0	0	0	0	0	0	0	0	0	0	Missense_Mutation	0	0	0	0	0	Missense_Mutation	0	0	0	0	0	0	0	0	0	0	0	0	0
Rrh	2	0	0	0	0	0	0	0	0	0	0	0	0	0	0	0	0	Missense_Mutation	0	0	0	0	Nonsense_Mutation	0	0	0	0	0	0	0	0	0	0
Rubcn	2	0	0	0	0	0	0	0	Missense_Mutation	0	0	0	0	0	0	0	0	0	0	Splice_Site	0	0	0	0	0	0	0	0	0	0	0	0	0
Rubcnl	2	0	0	0	0	0	0	Missense_Mutation	0	0	0	0	0	0	0	0	0	0	0	0	0	0	0	Nonsense_Mutation	0	0	0	0	0	0	0	0	0
Runx1	2	0	0	0	0	0	0	0	0	0	0	0	0	0	0	0	0	0	0	0	0	0	0	0	Missense_Mutation	0	0	0	0	Missense_Mutation	0	0	0
Runx1t1	2	0	0	0	0	0	0	0	0	0	0	0	0	0	0	0	0	0	0	0	0	Missense_Mutation	0	0	0	0	0	0	0	0	Missense_Mutation	0	0
Rxfp4	2	0	0	0	0	0	0	0	0	0	0	0	0	0	Missense_Mutation, Missense_Mutation, Missense_Mutation	0	0	0	0	0	0	Missense_Mutation	0	0	0	0	0	0	0	0	0	0	0
Sag	2	0	0	0	0	0	0	0	0	0	0	0	0	0	Missense_Mutation	0	0	Missense_Mutation	0	0	0	0	0	0	0	0	0	0	0	0	0	0	0
Sall3	2	0	0	0	0	0	0	0	0	0	0	0	0	0	0	0	0	0	0	Missense_Mutation	0	0	0	0	0	0	Missense_Mutation	0	0	0	0	0	0
Sbk1	2	0	0	0	0	0	0	0	0	0	0	0	0	0	0	0	0	0	0	0	0	0	0	Missense_Mutation	0	0	0	0	0	Missense_Mutation	0	0	0
Scaf11	2	0	0	0	0	0	0	0	0	0	0	0	0	0	Missense_Mutation	0	0	0	0	Nonsense_Mutation	0	0	0	0	0	0	0	0	0	0	0	0	0
Scd4	2	0	0	0	0	0	0	0	0	0	0	0	0	0	0	0	0	0	0	0	0	0	Missense_Mutation	0	0	0	0	0	0	0	0	0	Missense_Mutation
Scel	2	0	0	0	0	0	0	Missense_Mutation	0	0	0	0	0	0	0	Nonsense_Mutation, Missense_Mutation	0	0	0	0	0	0	0	0	0	0	0	0	0	0	0	0	0
Scfd1	2	0	0	0	0	0	0	0	Missense_Mutation	0	0	0	0	0	0	0	0	0	0	Missense_Mutation	0	0	0	0	0	0	0	0	0	0	0	0	0
Scn11a	2	0	0	0	0	0	0	0	0	Missense_Mutation	0	0	0	Missense_Mutation, Missense_Mutation	0	0	0	0	0	0	0	0	0	0	0	0	0	0	0	0	0	0	0
Scn2a	2	0	0	0	0	0	0	0	0	0	0	0	0	Frame_Shift_Ins, Nonsense_Mutation	0	0	0	0	0	0	0	Missense_Mutation, Missense_Mutation	0	0	0	0	0	0	0	0	0	0	0
Scn3a	2	0	0	0	0	0	0	0	0	0	0	0	0	0	0	Missense_Mutation	0	0	0	0	0	0	0	0	Missense_Mutation	0	0	0	0	0	0	0	0
Scrn1	2	0	0	0	0	0	0	0	Missense_Mutation	0	0	0	0	0	0	0	0	0	0	0	0	0	0	0	0	0	0	0	0	0	Missense_Mutation	0	0
Sdk2	2	0	0	0	0	0	0	0	0	0	0	0	0	0	0	0	0	Missense_Mutation	0	0	0	0	Missense_Mutation	0	0	0	0	0	0	0	0	0	0
Sel1l	2	0	0	0	0	0	0	0	0	0	0	0	0	0	0	Missense_Mutation, Missense_Mutation	0	0	0	0	0	0	0	0	0	0	0	0	0	Missense_Mutation	0	0	0
Sele	2	0	0	0	0	0	0	Missense_Mutation	0	0	0	0	0	0	Nonsense_Mutation	0	0	0	0	0	0	0	0	0	0	0	0	0	0	0	0	0	0
Sell	2	0	0	0	0	0	0	0	0	0	0	0	0	0	0	0	0	0	0	Missense_Mutation	0	Missense_Mutation	0	0	0	0	0	0	0	0	0	0	0
Sema3a	2	0	0	0	0	0	0	0	0	0	0	0	0	0	0	0	0	0	0	0	0	0	0	Missense_Mutation	0	0	0	0	0	0	Missense_Mutation	0	0
Serpina3c	2	0	0	0	0	0	0	0	0	0	0	0	0	0	Missense_Mutation	0	0	0	0	0	0	0	Splice_Site	0	0	0	0	0	0	0	0	0	0
Serpina3k	2	0	0	0	0	0	0	0	0	Missense_Mutation	0	0	0	0	0	0	0	0	0	Missense_Mutation	0	0	0	0	0	0	0	0	0	0	0	0	0
Serpinb11	2	0	0	0	0	0	0	0	0	0	0	0	0	0	0	0	0	Frame_Shift_Del	0	0	0	Missense_Mutation	0	0	0	0	0	0	0	0	0	0	0
Serpinb13	2	0	0	0	0	0	0	0	0	0	0	0	0	0	Missense_Mutation	0	0	0	Missense_Mutation	0	0	0	0	0	0	0	0	0	0	0	0	0	0
Serpinb3c	2	0	0	0	0	0	0	0	0	0	0	0	0	Missense_Mutation	0	0	0	Missense_Mutation	0	0	0	0	0	0	0	0	0	0	0	0	0	0	0
Serpinb6e	2	0	0	0	0	0	0	0	0	0	0	0	0	0	0	0	0	0	0	0	0	0	0	0	Missense_Mutation	0	0	0	0	Missense_Mutation	0	0	0
Setbp1	2	0	0	0	0	0	0	0	0	0	0	0	0	0	Missense_Mutation	0	0	Missense_Mutation	0	0	0	0	0	0	0	0	0	0	0	0	0	0	0
Setd2	2	0	0	0	0	0	0	0	0	0	0	0	0	0	0	0	0	0	0	0	0	Missense_Mutation	Missense_Mutation	0	0	0	0	0	0	0	0	0	0
Sf3b2	2	0	0	0	0	0	0	0	0	0	0	0	0	0	0	0	0	Missense_Mutation	0	0	0	0	0	0	0	0	0	0	0	Missense_Mutation	0	0	0
Sh3rf2	2	0	0	0	0	0	0	0	0	0	0	0	0	0	0	0	0	0	0	Missense_Mutation	Missense_Mutation	0	0	0	0	0	0	0	0	0	0	0	0
Shank1	2	0	0	0	0	0	0	0	0	0	0	0	0	0	Missense_Mutation	0	0	0	Missense_Mutation	0	0	0	0	0	0	0	0	0	0	0	0	0	0
Shank3	2	0	0	0	0	0	0	0	0	0	0	0	0	0	0	0	0	Nonsense_Mutation	0	0	0	0	0	0	Missense_Mutation	0	0	0	0	0	0	0	0
Shisa2	2	0	0	0	0	0	0	0	0	0	0	0	0	0	0	0	0	0	0	0	0	0	Missense_Mutation	0	0	0	Missense_Mutation	0	0	0	0	0	0
Siglech	2	0	0	0	0	0	0	Missense_Mutation	0	0	0	0	0	0	0	0	0	0	0	0	0	0	0	0	Missense_Mutation	0	0	0	0	0	0	0	0
Sik3	2	0	0	0	0	0	0	0	0	0	0	0	0	0	0	Missense_Mutation	0	0	0	Missense_Mutation	0	0	0	0	0	0	0	0	0	0	0	0	0
Sipa1l2	2	0	0	0	0	0	0	0	0	0	0	0	0	0	Missense_Mutation	0	0	0	0	Missense_Mutation	0	0	0	0	0	0	0	0	0	0	0	0	0
Slc11a2	2	0	0	0	0	0	0	0	0	0	0	0	0	0	0	0	0	0	0	Missense_Mutation	0	0	0	Nonsense_Mutation	0	0	0	0	0	0	0	0	0
Slc12a9	2	0	0	0	0	0	0	0	0	0	0	0	0	0	0	0	0	Missense_Mutation	0	0	0	Missense_Mutation	0	0	0	0	0	0	0	0	0	0	0
Slc14a1	2	0	0	0	0	0	0	0	0	0	0	0	0	Missense_Mutation	0	0	0	0	0	0	Missense_Mutation	0	0	0	0	0	0	0	0	0	0	0	0
Slc15a2	2	0	0	0	0	0	0	0	0	0	0	0	0	0	0	0	0	0	Missense_Mutation	0	0	0	0	0	0	0	0	0	0	0	Missense_Mutation	0	0
Slc18a3	2	0	0	0	0	0	0	0	Missense_Mutation	0	0	0	0	0	0	0	0	0	Missense_Mutation	0	0	0	0	0	0	0	0	0	0	0	0	0	0
Slc1a6	2	0	0	0	0	0	0	0	0	0	0	0	0	0	0	Missense_Mutation	0	0	0	0	0	Missense_Mutation	0	0	0	0	0	0	0	0	0	0	0
Slc1a7	2	0	0	0	0	0	0	0	0	0	0	0	0	0	0	0	0	0	Missense_Mutation	0	0	0	0	0	0	0	Missense_Mutation	0	0	0	0	0	0
Slc22a16	2	0	0	0	0	0	0	0	0	0	0	0	0	0	Missense_Mutation	0	0	0	0	Frame_Shift_Del	0	0	0	0	0	0	0	0	0	0	0	0	0
Slc22a19	2	0	0	0	0	0	0	0	0	0	0	0	0	0	0	0	0	Splice_Site	0	0	0	0	0	Missense_Mutation	0	0	0	0	0	0	0	0	0
Slc24a2	2	0	0	0	0	0	0	0	0	0	0	0	0	0	0	0	0	0	Missense_Mutation	Missense_Mutation	0	0	0	0	0	0	0	0	0	0	0	0	0
Slc26a5	2	0	0	0	0	0	0	0	0	0	0	0	0	Nonsense_Mutation	0	0	0	0	0	0	0	0	0	Missense_Mutation	0	0	0	0	0	0	0	0	0
Slc26a8	2	0	0	0	0	0	0	0	0	0	0	0	0	0	Missense_Mutation	0	0	0	0	Nonsense_Mutation, Nonsense_Mutation	0	0	0	0	0	0	0	0	0	0	0	0	0
Slc26a9	2	0	0	0	0	0	0	0	0	0	0	0	0	0	Missense_Mutation	0	0	0	0	0	0	0	Frame_Shift_Del	0	0	0	0	0	0	0	0	0	0
Slc28a3	2	0	0	0	0	0	0	0	0	0	0	0	0	0	0	0	Missense_Mutation	0	0	0	0	0	0	0	Missense_Mutation	0	0	0	0	0	0	0	0
Slc34a2	2	0	0	0	0	0	0	0	0	0	0	0	0	0	0	Missense_Mutation	0	0	0	0	0	0	Missense_Mutation	0	0	0	0	0	0	0	0	0	0
Slc35e4	2	0	0	0	0	0	0	0	0	0	0	0	0	Missense_Mutation	Missense_Mutation	0	0	0	0	0	0	0	0	0	0	0	0	0	0	0	0	0	0
Slc44a2	2	0	0	0	0	0	0	0	Missense_Mutation	0	0	0	0	0	0	0	0	0	0	0	0	0	0	Missense_Mutation	0	0	0	0	0	0	0	0	0
Slc4a10	2	0	0	0	0	0	0	0	0	0	0	0	0	0	Missense_Mutation	0	0	0	Splice_Site	0	0	0	0	0	0	0	0	0	0	0	0	0	0
Slc5a12	2	0	0	0	0	0	0	0	0	0	0	0	0	0	0	0	0	0	Missense_Mutation	0	0	0	0	0	0	0	0	0	0	Missense_Mutation	0	0	0
Slc6a5	2	0	0	0	0	0	0	0	0	0	0	0	0	0	0	0	0	0	0	0	0	0	Missense_Mutation	Missense_Mutation	0	0	0	0	0	0	0	0	0
Slc6a7	2	0	0	0	0	0	0	0	0	0	0	0	0	0	0	0	0	0	0	0	0	Missense_Mutation	0	Missense_Mutation	0	0	0	0	0	0	0	0	0
Slc8a2	2	0	0	0	0	0	0	0	0	Splice_Site	0	0	0	0	Missense_Mutation	0	0	0	0	0	0	0	0	0	0	0	0	0	0	0	0	0	0
Slc9a9	2	0	0	0	0	0	0	0	0	0	0	0	0	0	0	0	0	Missense_Mutation	0	0	0	Missense_Mutation	0	0	0	0	0	0	0	0	0	0	0
Slc9c1	2	0	0	0	0	0	0	0	0	0	0	0	0	0	0	0	0	0	0	Missense_Mutation	0	0	0	0	0	0	Missense_Mutation	0	0	0	0	0	0
Slco4c1	2	0	0	0	0	0	0	0	0	0	0	0	0	0	Missense_Mutation	0	0	0	0	Missense_Mutation	0	0	0	0	0	0	0	0	0	0	0	0	0
Slf2	2	0	0	0	0	0	0	Missense_Mutation	0	0	0	0	0	0	0	0	0	0	0	0	0	0	0	0	0	0	0	0	0	0	Missense_Mutation	0	0
Slfn14	2	0	0	0	0	0	0	0	0	0	0	0	0	0	0	Missense_Mutation	0	0	Missense_Mutation	0	0	0	0	0	0	0	0	0	0	0	0	0	0
Slfn4	2	0	0	0	0	0	0	0	0	0	0	0	0	0	Missense_Mutation	0	Missense_Mutation	0	0	0	0	0	0	0	0	0	0	0	0	0	0	0	0
Slu7	2	0	0	0	0	0	0	0	0	0	0	0	0	0	Missense_Mutation	0	0	Missense_Mutation	0	0	0	0	0	0	0	0	0	0	0	0	0	0	0
Smim23	2	0	0	0	0	0	0	0	0	0	0	0	0	0	Missense_Mutation	0	0	0	0	0	0	0	Frame_Shift_Del	0	0	0	0	0	0	0	0	0	0
Smpdl3a	2	0	0	0	0	0	0	0	0	0	0	0	0	0	0	0	0	0	0	0	0	Missense_Mutation	0	Missense_Mutation	0	0	0	0	0	0	0	0	0
Smurf1	2	0	0	0	0	0	0	0	0	0	0	0	0	0	0	Missense_Mutation	0	0	0	0	0	Missense_Mutation	0	0	0	0	0	0	0	0	0	0	0
Sorcs3	2	0	0	0	0	0	0	Missense_Mutation	Missense_Mutation, Missense_Mutation	0	0	0	0	0	0	0	0	0	0	0	0	0	0	0	0	0	0	0	0	0	0	0	0
Sox17	2	0	0	0	0	0	0	0	0	0	0	0	0	0	0	0	0	0	0	0	0	0	Missense_Mutation	0	0	0	0	0	0	Missense_Mutation	0	0	0
Spag9	2	0	0	0	0	0	0	0	0	0	0	0	0	0	Missense_Mutation	0	0	0	0	0	Missense_Mutation	0	0	0	0	0	0	0	0	0	0	0	0
Spast	2	0	0	0	0	0	0	Missense_Mutation	0	0	0	0	0	0	0	0	0	0	0	0	0	0	0	0	0	0	0	Missense_Mutation	0	0	0	0	0
Spata20	2	0	0	0	0	0	0	0	0	0	0	0	0	0	0	Missense_Mutation	0	0	0	0	0	0	0	0	0	0	0	0	0	Nonsense_Mutation	0	0	0
Spata32	2	0	0	0	0	0	0	0	0	0	0	0	0	0	0	0	0	0	0	0	0	0	0	Missense_Mutation	0	0	0	0	0	0	Missense_Mutation	0	0
Spem2	2	0	0	0	0	0	0	0	0	0	0	0	0	0	0	0	0	Missense_Mutation	0	0	Missense_Mutation	0	0	0	0	0	0	0	0	0	0	0	0
Spen	2	0	0	0	0	0	0	0	0	0	0	0	0	0	0	Missense_Mutation	0	Missense_Mutation	0	0	0	0	0	0	0	0	0	0	0	0	0	0	0
Sphkap	2	0	0	0	0	0	0	0	0	0	0	0	0	0	0	0	0	0	0	Missense_Mutation	0	0	Missense_Mutation	0	0	0	0	0	0	0	0	0	0
Spindoc	2	0	0	0	0	0	0	0	0	0	0	0	0	0	0	0	0	0	Missense_Mutation	0	0	0	0	0	Missense_Mutation	0	0	0	0	0	0	0	0
Spink14	2	0	0	0	0	0	0	0	Missense_Mutation	0	0	0	0	0	0	0	0	Missense_Mutation	0	0	0	0	0	0	0	0	0	0	0	0	0	0	0
Spire2	2	0	0	0	0	0	0	Nonsense_Mutation	0	0	0	0	0	0	0	0	0	0	0	0	0	0	Missense_Mutation	0	0	0	0	0	0	0	0	0	0
Spta1	2	0	0	0	0	0	0	0	0	0	0	0	0	0	0	Missense_Mutation	0	0	0	0	0	0	0	0	0	0	0	0	0	Nonsense_Mutation	0	0	0
Sptb	2	0	0	0	0	0	0	0	0	0	0	0	0	0	0	0	0	0	0	Missense_Mutation	0	0	0	Missense_Mutation	0	0	0	0	0	0	0	0	0
Sptlc3	2	0	0	0	0	0	0	0	0	0	0	0	0	0	0	Nonsense_Mutation	0	0	Missense_Mutation	0	0	0	0	0	0	0	0	0	0	0	0	0	0
Src	2	0	0	0	0	0	0	Missense_Mutation	0	0	0	0	0	0	0	0	0	0	0	0	0	0	0	0	0	0	0	0	0	Missense_Mutation	0	0	0
Srgap1	2	0	0	0	0	0	0	0	0	0	0	0	0	0	0	0	0	Missense_Mutation	Missense_Mutation	0	0	0	0	0	0	0	0	0	0	0	0	0	0
Srgap3	2	0	0	0	0	0	0	0	0	0	0	0	0	0	0	Missense_Mutation	0	0	0	0	0	Missense_Mutation	0	0	0	0	0	0	0	0	0	0	0
Srp72	2	0	0	0	0	0	0	0	0	0	0	0	0	0	Missense_Mutation	0	0	0	0	In_Frame_Del, Frame_Shift_Ins	0	0	0	0	0	0	0	0	0	0	0	0	0
Srrm3	2	0	0	0	0	0	0	0	0	0	0	0	0	0	0	0	0	Missense_Mutation	0	Missense_Mutation	0	0	0	0	0	0	0	0	0	0	0	0	0
Sstr3	2	0	0	0	0	0	0	0	0	0	0	0	0	0	0	0	0	0	Missense_Mutation	Missense_Mutation	0	0	0	0	0	0	0	0	0	0	0	0	0
St6galnac6	2	0	0	0	0	0	0	0	0	0	0	0	0	0	0	Missense_Mutation	0	Missense_Mutation, Missense_Mutation	0	0	0	0	0	0	0	0	0	0	0	0	0	0	0
Stag2	2	0	0	0	0	0	0	0	0	0	0	0	0	0	0	0	0	0	Missense_Mutation	0	0	0	0	0	0	0	0	0	0	0	Missense_Mutation	0	0
Stard9	2	0	0	0	0	0	0	0	0	0	0	0	0	0	0	0	0	Missense_Mutation	0	0	0	0	0	Missense_Mutation	0	0	0	0	0	0	0	0	0
Stat2	2	0	0	0	0	0	0	0	0	0	0	0	0	0	0	Missense_Mutation	0	0	0	0	0	0	0	0	Missense_Mutation	0	0	0	0	0	0	0	0
Stim2	2	0	0	0	0	0	0	0	0	0	0	0	0	0	0	Missense_Mutation	0	0	0	0	0	0	Splice_Site	0	0	0	0	0	0	0	0	0	0
Stmn2	2	0	0	0	0	0	0	0	0	0	0	0	0	0	0	0	0	0	0	Missense_Mutation	0	0	0	0	0	0	0	0	0	Frame_Shift_Del	0	0	0
Ston2	2	0	0	0	0	0	0	0	0	0	0	0	0	0	0	0	0	0	0	0	0	0	0	0	0	0	0	Missense_Mutation	0	Nonsense_Mutation	0	0	0
Stpg2	2	0	0	0	0	0	0	0	Missense_Mutation	0	0	0	0	Missense_Mutation	0	0	0	0	0	0	0	0	0	0	0	0	0	0	0	0	0	0	0
Stt3a	2	0	0	0	0	0	0	Missense_Mutation	0	0	0	0	0	0	0	0	0	0	0	0	0	0	0	0	Missense_Mutation	0	0	0	0	0	0	0	0
Sulf1	2	0	0	0	0	0	0	0	0	0	0	0	0	Missense_Mutation	0	0	0	0	0	0	0	Missense_Mutation	0	0	0	0	0	0	0	0	0	0	0
Sulf2	2	0	0	0	0	0	0	0	0	0	0	0	0	0	0	0	0	0	Splice_Site	0	0	Missense_Mutation	0	0	0	0	0	0	0	0	0	0	0
Sult2a4	2	0	0	0	0	0	0	0	0	0	0	0	0	0	Missense_Mutation	0	0	Missense_Mutation	0	0	0	0	0	0	0	0	0	0	0	0	0	0	0
Supt6	2	0	0	0	0	0	0	0	0	0	0	0	0	0	Missense_Mutation	0	0	0	0	Splice_Site	0	0	0	0	0	0	0	0	0	0	0	0	0
Syk	2	0	0	0	0	0	0	0	0	0	0	0	0	0	0	Missense_Mutation	0	Missense_Mutation	0	0	0	0	0	0	0	0	0	0	0	0	0	0	0
Syna	2	0	0	0	0	0	0	0	0	0	0	0	0	0	0	0	0	0	Missense_Mutation	0	0	0	0	0	0	0	Missense_Mutation	0	0	0	0	0	0
Syt6	2	0	0	0	0	0	0	0	0	0	0	0	0	Missense_Mutation	Missense_Mutation, Missense_Mutation	0	0	0	0	0	0	0	0	0	0	0	0	0	0	0	0	0	0
Tacc2	2	0	0	0	0	0	0	0	0	0	0	0	0	0	0	0	0	0	0	0	0	Missense_Mutation	Nonsense_Mutation	0	0	0	0	0	0	0	0	0	0
Tacr3	2	0	0	0	0	0	0	0	0	0	0	0	0	0	0	Missense_Mutation	0	0	0	0	0	0	0	Missense_Mutation	0	0	0	0	0	0	0	0	0
Tarm1	2	0	0	0	0	0	0	0	0	0	0	0	0	0	0	0	Nonsense_Mutation	Missense_Mutation	0	0	0	0	0	0	0	0	0	0	0	0	0	0	0
Tars2	2	0	0	0	0	0	0	0	0	Missense_Mutation	0	0	0	0	0	0	0	0	0	0	0	Missense_Mutation	0	0	0	0	0	0	0	0	0	0	0
Tas2r120	2	0	0	0	0	0	0	0	0	0	0	0	0	0	0	0	Missense_Mutation	0	0	0	0	0	0	0	0	0	Missense_Mutation	0	0	0	0	0	0
Tas2r123	2	0	0	0	0	0	0	0	0	0	0	0	0	0	0	0	0	Missense_Mutation	0	0	0	0	0	0	0	0	0	0	0	Missense_Mutation	0	0	0
Tasor2	2	0	0	0	0	0	0	0	0	0	0	0	0	Missense_Mutation	Missense_Mutation	0	0	0	0	0	0	0	0	0	0	0	0	0	0	0	0	0	0
Tbc1d10c	2	0	0	0	0	0	0	0	0	0	0	0	0	0	0	0	0	Nonsense_Mutation	Nonsense_Mutation	0	0	0	0	0	0	0	0	0	0	0	0	0	0
Tbc1d32	2	0	0	0	0	0	0	0	0	0	0	0	0	0	Missense_Mutation, Missense_Mutation	0	0	0	Missense_Mutation	0	0	0	0	0	0	0	0	0	0	0	0	0	0
Tbc1d9	2	0	0	0	0	0	0	0	0	0	0	0	0	0	0	Missense_Mutation	0	0	0	0	0	0	0	0	0	0	0	0	0	0	Missense_Mutation	0	0
Tbl2	2	0	0	0	0	0	0	0	0	0	0	0	0	0	0	0	0	Missense_Mutation	0	0	0	0	0	0	0	0	0	0	0	0	Missense_Mutation	0	0
Tbrg4	2	0	0	0	0	0	0	0	Missense_Mutation	0	0	0	0	0	0	0	0	Splice_Site	0	0	0	0	0	0	0	0	0	0	0	0	0	0	0
Tbx3	2	0	0	0	0	0	0	0	0	0	0	0	0	0	0	0	Nonsense_Mutation	0	0	0	0	0	0	0	Missense_Mutation	0	0	0	0	0	0	0	0
Tcea3	2	0	0	0	0	0	0	0	0	0	0	0	0	0	Missense_Mutation	0	0	0	0	0	0	0	0	0	0	0	Missense_Mutation	0	0	0	0	0	0
Tdrd6	2	0	0	0	0	0	0	0	0	0	0	0	0	0	0	0	0	Missense_Mutation	0	0	0	Missense_Mutation	0	0	0	0	0	0	0	0	0	0	0
Tdrd9	2	0	0	0	0	0	0	0	0	0	0	0	0	Splice_Site	0	0	0	0	0	0	0	0	0	Missense_Mutation	0	0	0	0	0	0	0	0	0
Tead1	2	0	0	0	0	0	0	0	0	Missense_Mutation	0	0	0	0	0	0	0	0	Missense_Mutation	0	0	0	0	0	0	0	0	0	0	0	0	0	0
Tes	2	0	0	0	0	0	0	0	0	0	0	0	0	0	Missense_Mutation	0	0	Missense_Mutation	0	0	0	0	0	0	0	0	0	0	0	0	0	0	0
Tet1	2	0	0	0	0	0	0	0	0	0	0	0	0	0	Missense_Mutation	0	0	Missense_Mutation	0	0	0	0	0	0	0	0	0	0	0	0	0	0	0
Tex11	2	0	0	0	0	0	0	0	0	Nonsense_Mutation	0	0	0	0	0	0	0	0	0	0	0	0	0	Missense_Mutation	0	0	0	0	0	0	0	0	0
Tex21	2	0	0	0	0	0	0	0	0	0	0	0	0	0	Missense_Mutation	0	0	0	0	Missense_Mutation	0	0	0	0	0	0	0	0	0	0	0	0	0
Th	2	0	0	0	0	0	0	0	0	0	0	0	0	0	Missense_Mutation	0	0	0	0	Splice_Site	0	0	0	0	0	0	0	0	0	0	0	0	0
Them5	2	0	0	0	0	0	0	0	0	0	0	0	0	0	0	0	0	Missense_Mutation	0	Nonsense_Mutation	0	0	0	0	0	0	0	0	0	0	0	0	0
Themis2	2	0	0	0	0	0	0	0	Missense_Mutation	0	0	0	0	0	0	0	0	0	0	Nonsense_Mutation	0	0	0	0	0	0	0	0	0	0	0	0	0
Thsd7a	2	0	0	0	0	0	0	0	0	0	0	0	0	0	0	0	0	0	0	0	0	0	Missense_Mutation	0	0	0	0	0	0	0	Missense_Mutation	0	0
Tie1	2	0	0	0	0	0	0	0	Missense_Mutation	0	0	0	0	0	0	0	0	0	0	Missense_Mutation	0	0	0	0	0	0	0	0	0	0	0	0	0
Timp3	2	0	0	0	0	0	0	0	0	0	0	0	0	0	0	0	0	Missense_Mutation	0	0	0	0	0	Missense_Mutation	0	0	0	0	0	0	0	0	0
Tle4	2	0	0	0	0	0	0	0	0	0	0	0	0	Missense_Mutation	Missense_Mutation	0	0	0	0	0	0	0	0	0	0	0	0	0	0	0	0	0	0
Tll1	2	0	0	0	0	0	0	0	0	0	0	0	0	0	Missense_Mutation	0	0	Missense_Mutation	0	0	0	0	0	0	0	0	0	0	0	0	0	0	0
Tlr11	2	0	0	0	0	0	0	0	0	0	0	0	0	0	0	0	0	0	0	Missense_Mutation	0	0	0	0	0	0	0	0	0	0	Missense_Mutation	0	0
Tlr12	2	0	0	0	0	0	0	0	0	0	0	0	0	0	Missense_Mutation	0	0	0	0	0	0	Missense_Mutation	0	0	0	0	0	0	0	0	0	0	0
Tlr3	2	0	0	0	0	0	0	Missense_Mutation	0	0	0	0	0	Missense_Mutation	0	0	0	0	0	0	0	0	0	0	0	0	0	0	0	0	0	0	0
Tlr8	2	0	0	0	0	0	0	0	0	Missense_Mutation	0	0	0	0	0	0	0	0	0	Missense_Mutation	0	0	0	0	0	0	0	0	0	0	0	0	0
Tm9sf2	2	0	0	0	0	0	0	0	0	0	0	0	0	0	0	0	0	0	0	Missense_Mutation	0	0	0	0	0	0	0	Missense_Mutation	0	0	0	0	0
Tmc7	2	0	0	0	0	0	0	0	0	0	0	0	0	Missense_Mutation	0	0	0	0	0	0	0	0	0	0	0	Missense_Mutation	0	0	0	0	0	0	0
Tmc8	2	0	0	0	0	0	0	0	0	0	0	0	0	0	Missense_Mutation	0	0	Missense_Mutation	0	0	0	0	0	0	0	0	0	0	0	0	0	0	0
Tmem119	2	0	0	0	0	0	0	Missense_Mutation	0	0	0	0	0	0	0	0	0	0	0	Missense_Mutation	0	0	0	0	0	0	0	0	0	0	0	0	0
Tmem131	2	0	0	0	0	0	0	0	0	0	0	0	0	0	Missense_Mutation	0	0	0	0	0	0	0	Missense_Mutation	0	0	0	0	0	0	0	0	0	0
Tmem145	2	0	0	0	0	0	0	0	0	0	0	0	0	Missense_Mutation	0	0	0	0	0	0	0	0	0	0	Missense_Mutation	0	0	0	0	0	0	0	0
Tmem174	2	0	0	0	0	0	0	0	0	0	0	0	0	Missense_Mutation	0	0	0	Missense_Mutation	0	0	0	0	0	0	0	0	0	0	0	0	0	0	0
Tmem268	2	0	0	0	0	0	0	0	0	0	0	0	0	0	0	0	0	0	0	0	0	0	0	0	Missense_Mutation	0	0	0	0	Missense_Mutation	0	0	0
Tmem39b	2	0	0	0	0	0	0	0	0	0	0	0	0	Missense_Mutation	0	0	Missense_Mutation	0	0	0	0	0	0	0	0	0	0	0	0	0	0	0	0
Tmem53	2	0	0	0	0	0	0	0	0	0	0	0	0	0	0	0	0	Missense_Mutation	0	Missense_Mutation	0	0	0	0	0	0	0	0	0	0	0	0	0
Tmem59l	2	0	0	0	0	0	0	0	0	0	0	0	0	0	Missense_Mutation	0	0	0	Missense_Mutation	0	0	0	0	0	0	0	0	0	0	0	0	0	0
Tmem71	2	0	0	0	0	0	0	0	0	0	0	0	0	0	0	0	0	0	0	0	0	0	0	0	0	0	0	0	0	Missense_Mutation	Frame_Shift_Del	0	0
Tnni3k	2	0	0	0	0	0	0	0	0	0	0	0	0	0	0	0	0	Missense_Mutation	0	0	0	0	0	Missense_Mutation	0	0	0	0	0	0	0	0	0
Tnrc18	2	0	0	0	0	0	0	0	0	0	0	0	0	0	0	0	0	Missense_Mutation	0	Missense_Mutation, Missense_Mutation	0	0	0	0	0	0	0	0	0	0	0	0	0
Tnrc6a	2	0	0	0	0	0	0	0	0	0	0	0	0	0	0	0	0	0	0	0	0	Splice_Site	Nonsense_Mutation	0	0	0	0	0	0	0	0	0	0
Tns1	2	0	0	0	0	0	0	0	0	0	0	0	0	Missense_Mutation	0	0	0	0	0	0	0	0	0	0	0	0	0	0	0	Missense_Mutation	0	0	0
Tom1l2	2	0	0	0	0	0	0	0	0	Missense_Mutation	0	0	0	0	0	0	0	0	0	0	0	0	0	0	0	0	0	0	0	0	Missense_Mutation	0	0
Tomm70a	2	0	0	0	0	0	0	0	0	0	0	0	0	0	0	0	0	Missense_Mutation	0	0	0	0	0	0	0	0	0	0	0	0	Missense_Mutation	0	0
Tox3	2	0	0	0	0	0	0	0	0	0	0	0	0	0	Missense_Mutation	Missense_Mutation	0	0	0	0	0	0	0	0	0	0	0	0	0	0	0	0	0
Tpbpa	2	0	0	0	0	0	0	0	0	0	0	0	0	0	0	0	0	0	Missense_Mutation	Missense_Mutation	0	0	0	0	0	0	0	0	0	0	0	0	0
Tpcn2	2	0	0	0	0	0	0	Missense_Mutation	0	0	0	0	0	0	0	0	0	Missense_Mutation	0	0	0	0	0	0	0	0	0	0	0	0	0	0	0
Tpo	2	0	0	0	0	0	0	0	0	0	0	0	0	0	0	0	0	0	Missense_Mutation	0	0	Missense_Mutation	0	0	0	0	0	0	0	0	0	0	0
Tpst2	2	0	0	0	0	0	0	0	0	0	0	0	0	0	0	0	0	0	Missense_Mutation	0	0	0	0	0	0	0	0	0	0	0	Missense_Mutation	0	0
Tra2a	2	0	0	0	0	0	0	0	0	0	0	0	0	Nonsense_Mutation	0	0	0	0	0	0	0	Missense_Mutation	0	0	0	0	0	0	0	0	0	0	0
Traf3ip3	2	0	0	0	0	0	0	0	0	0	0	0	0	0	Missense_Mutation	0	Nonsense_Mutation	0	0	0	0	0	0	0	0	0	0	0	0	0	0	0	0
Trak1	2	0	0	0	0	0	0	0	0	0	0	0	0	Missense_Mutation	0	0	0	0	0	0	Missense_Mutation	0	0	0	0	0	0	0	0	0	0	0	0
Trank1	2	0	0	0	0	0	0	0	0	0	0	0	0	0	Missense_Mutation	0	0	0	0	0	Missense_Mutation	0	0	0	0	0	0	0	0	0	0	0	0
Trappc11	2	0	0	0	0	0	0	0	0	0	0	0	0	0	0	0	Missense_Mutation	0	0	0	0	0	Missense_Mutation	0	0	0	0	0	0	0	0	0	0
Trappc3l	2	0	0	0	0	0	0	0	0	0	0	0	0	0	0	0	0	Missense_Mutation	0	0	0	Nonsense_Mutation	0	0	0	0	0	0	0	0	0	0	0
Trappc8	2	0	0	0	0	0	0	Splice_Site	0	0	0	0	0	0	0	0	0	0	Nonsense_Mutation	0	0	0	0	0	0	0	0	0	0	0	0	0	0
Trcg1	2	0	0	0	0	0	0	0	0	0	0	0	0	0	0	0	0	Missense_Mutation	0	0	0	0	0	Missense_Mutation	0	0	0	0	0	0	0	0	0
Trerf1	2	0	0	0	0	0	0	0	0	0	0	0	0	0	0	0	Missense_Mutation	0	0	0	0	0	0	0	0	0	0	0	0	Missense_Mutation	0	0	0
Trim10	2	0	0	0	0	0	0	0	0	0	0	0	0	0	Missense_Mutation	Missense_Mutation	0	0	0	0	0	0	0	0	0	0	0	0	0	0	0	0	0
Trim16	2	0	0	0	0	0	0	0	0	0	0	0	0	Missense_Mutation	0	0	0	0	0	0	0	Missense_Mutation	0	0	0	0	0	0	0	0	0	0	0
Trim33	2	0	0	0	0	0	0	Missense_Mutation	Nonsense_Mutation, Missense_Mutation	0	0	0	0	0	0	0	0	0	0	0	0	0	0	0	0	0	0	0	0	0	0	0	0
Trim38	2	0	0	0	0	0	0	0	Splice_Site	0	0	0	0	0	0	0	0	0	0	0	0	0	Missense_Mutation	0	0	0	0	0	0	0	0	0	0
Trim42	2	0	0	0	0	0	0	0	0	0	0	0	0	0	0	0	0	0	0	0	0	Missense_Mutation	0	0	0	0	0	0	0	Missense_Mutation	0	0	0
Trim55	2	0	0	0	0	0	0	0	0	0	0	0	0	0	0	0	Missense_Mutation	Missense_Mutation	0	0	0	0	0	0	0	0	0	0	0	0	0	0	0
Trim66	2	0	0	0	0	0	0	0	0	0	0	0	0	0	0	0	0	0	0	0	0	Missense_Mutation	0	0	0	0	0	0	0	0	Missense_Mutation	0	0
Trmt11	2	0	0	0	0	0	0	0	0	0	0	0	0	0	Missense_Mutation, Missense_Mutation	0	0	0	0	0	0	0	Missense_Mutation	0	0	0	0	0	0	0	0	0	0
Trp73	2	0	0	0	0	0	0	0	0	0	0	0	0	0	0	0	0	0	0	0	0	0	Missense_Mutation	Missense_Mutation	0	0	0	0	0	0	0	0	0
Trpc4	2	0	0	0	0	0	0	0	0	0	0	0	0	0	0	0	0	0	0	0	0	Nonsense_Mutation	0	Missense_Mutation	0	0	0	0	0	0	0	0	0
Trpm1	2	0	0	0	0	0	0	0	0	0	0	0	0	0	0	0	Missense_Mutation	0	0	0	0	0	0	0	0	0	0	Missense_Mutation	0	0	0	0	0
Trpm4	2	0	0	0	0	0	0	0	0	0	0	0	0	0	0	0	0	0	0	0	0	0	Missense_Mutation	0	0	0	0	0	0	0	Missense_Mutation	0	0
Trpm7	2	0	0	0	0	0	0	0	0	0	0	0	0	0	Missense_Mutation	0	0	0	Missense_Mutation	0	0	0	0	0	0	0	0	0	0	0	0	0	0
Tsc1	2	0	0	0	0	0	0	Nonsense_Mutation, Nonsense_Mutation	0	Missense_Mutation	0	0	0	0	0	0	0	0	0	0	0	0	0	0	0	0	0	0	0	0	0	0	0
Tshr	2	0	0	0	0	0	0	0	0	0	0	0	0	0	0	0	0	0	0	0	0	0	0	0	0	0	0	Missense_Mutation	0	0	Missense_Mutation	0	0
Ttbk1	2	0	0	0	0	0	0	0	0	0	0	0	0	0	Missense_Mutation	0	0	Missense_Mutation	0	0	0	0	0	0	0	0	0	0	0	0	0	0	0
Ttc3	2	0	0	0	0	0	0	0	0	0	0	0	0	0	0	0	Nonsense_Mutation	0	0	0	0	0	0	Splice_Site	0	0	0	0	0	0	0	0	0
Ttll11	2	0	0	0	0	0	0	0	0	0	0	0	0	0	0	0	0	Missense_Mutation	0	Missense_Mutation	0	0	0	0	0	0	0	0	0	0	0	0	0
Ttll6	2	0	0	0	0	0	0	0	0	0	0	0	0	0	0	0	0	0	0	0	0	Missense_Mutation	Missense_Mutation	0	0	0	0	0	0	0	0	0	0
Ttyh2	2	0	0	0	0	0	0	0	0	0	0	0	0	0	0	0	0	0	0	0	0	Missense_Mutation	0	0	0	0	0	0	0	0	Missense_Mutation	0	0
Tulp4	2	0	0	0	0	0	0	0	0	0	0	0	0	0	0	0	0	0	0	0	0	0	0	0	Missense_Mutation	0	0	0	0	Missense_Mutation	0	0	0
Tyro3	2	0	0	0	0	0	0	0	Missense_Mutation	0	0	0	0	0	0	0	0	0	0	0	0	Missense_Mutation	0	0	0	0	0	0	0	0	0	0	0
Tyw1	2	0	0	0	0	0	0	0	0	0	0	0	0	Missense_Mutation	Missense_Mutation	0	0	0	0	0	0	0	0	0	0	0	0	0	0	0	0	0	0
Ube2l3	2	0	0	0	0	0	0	Nonsense_Mutation	0	0	0	0	0	0	0	0	0	0	0	0	0	0	0	Missense_Mutation	0	0	0	0	0	0	0	0	0
Ubn2	2	0	0	0	0	0	0	0	0	0	0	0	0	0	0	0	Missense_Mutation, Missense_Mutation	0	0	0	0	Nonsense_Mutation	0	0	0	0	0	0	0	0	0	0	0
Ubqln3	2	0	0	0	0	0	0	0	0	0	0	0	0	0	0	0	0	0	0	0	0	0	Missense_Mutation	0	0	0	Missense_Mutation	0	0	0	0	0	0
Ubr1	2	0	0	0	0	0	0	0	0	0	0	0	0	0	0	0	Missense_Mutation	0	0	0	0	0	0	0	Missense_Mutation	0	0	0	0	0	0	0	0
Uggt2	2	0	0	0	0	0	0	0	0	Missense_Mutation	0	0	0	0	0	0	0	Missense_Mutation	0	0	0	0	0	0	0	0	0	0	0	0	0	0	0
Uhrf1bp1	2	0	0	0	0	0	0	0	0	0	0	0	0	0	Missense_Mutation	0	0	0	0	0	0	0	0	0	0	0	0	0	0	0	0	Missense_Mutation	0
Unc13a	2	0	0	0	0	0	0	0	0	0	0	0	0	0	0	0	0	0	Splice_Site	Missense_Mutation	0	0	0	0	0	0	0	0	0	0	0	0	0
Unc45a	2	0	0	0	0	0	0	Missense_Mutation	0	0	0	0	0	0	0	0	0	0	0	0	0	Missense_Mutation	0	0	0	0	0	0	0	0	0	0	0
Unc79	2	0	0	0	0	0	0	0	0	0	0	0	0	0	0	0	0	Missense_Mutation	0	Frame_Shift_Del, Missense_Mutation, Missense_Mutation	0	0	0	0	0	0	0	0	0	0	0	0	0
Upf1	2	0	0	0	0	0	0	0	0	0	0	0	0	Missense_Mutation	0	0	0	0	0	0	0	0	Missense_Mutation	0	0	0	0	0	0	0	0	0	0
Uroc1	2	0	0	0	0	0	0	0	0	0	0	0	0	0	Splice_Site	Missense_Mutation	0	0	0	0	0	0	0	0	0	0	0	0	0	0	0	0	0
Usp25	2	0	0	0	0	0	0	0	0	Missense_Mutation	0	0	0	0	0	0	Missense_Mutation	0	0	0	0	0	0	0	0	0	0	0	0	0	0	0	0
Usp26	2	0	0	0	0	0	0	0	0	0	0	0	0	0	0	0	0	0	0	0	Missense_Mutation	Missense_Mutation	0	0	0	0	0	0	0	0	0	0	0
Usp28	2	0	0	0	0	0	0	0	0	0	0	0	0	0	0	0	0	Frame_Shift_Del	0	0	Missense_Mutation	0	0	0	0	0	0	0	0	0	0	0	0
Usp48	2	0	0	0	0	0	0	0	0	0	0	0	0	Missense_Mutation	0	0	0	0	0	Missense_Mutation	0	0	0	0	0	0	0	0	0	0	0	0	0
Utrn	2	0	0	0	0	0	0	0	0	0	0	0	0	0	0	0	0	0	0	0	Missense_Mutation	0	0	Missense_Mutation, Missense_Mutation	0	0	0	0	0	0	0	0	0
Uty	2	0	0	0	0	0	0	0	0	0	0	0	0	0	0	0	0	0	0	0	0	0	Frame_Shift_Del	0	0	0	0	0	0	0	Missense_Mutation	0	0
Vangl2	2	0	0	0	0	0	0	0	0	0	0	0	0	0	Missense_Mutation	0	0	Missense_Mutation	0	0	0	0	0	0	0	0	0	0	0	0	0	0	0
Vash2	2	0	0	0	0	0	0	0	0	0	0	0	0	0	0	0	0	0	Missense_Mutation	0	0	0	0	0	0	0	Missense_Mutation	0	0	0	0	0	0
Vav1	2	0	0	0	0	0	0	0	0	0	0	0	0	0	Missense_Mutation	0	Nonsense_Mutation	0	0	0	0	0	0	0	0	0	0	0	0	0	0	0	0
Vav3	2	0	0	0	0	0	0	0	0	0	0	0	0	0	0	Missense_Mutation	0	0	Missense_Mutation	0	0	0	0	0	0	0	0	0	0	0	0	0	0
Veph1	2	0	0	0	0	0	0	0	0	0	0	0	0	0	Missense_Mutation	0	0	Missense_Mutation	0	0	0	0	0	0	0	0	0	0	0	0	0	0	0
Vgll1	2	0	0	0	0	0	0	0	0	0	0	0	0	0	0	Missense_Mutation	0	0	0	Missense_Mutation	0	0	0	0	0	0	0	0	0	0	0	0	0
Vmn1r124	2	0	0	0	0	0	0	0	0	0	0	0	0	0	0	0	0	0	0	0	0	0	0	0	0	0	Missense_Mutation	Missense_Mutation	0	0	0	0	0
Vmn1r175	2	0	0	0	0	0	0	Missense_Mutation	0	0	0	0	0	0	Missense_Mutation	0	0	0	0	0	0	0	0	0	0	0	0	0	0	0	0	0	0
Vmn1r178	2	0	0	0	0	0	0	0	0	0	0	0	0	Missense_Mutation	Missense_Mutation	0	0	0	0	0	0	0	0	0	0	0	0	0	0	0	0	0	0
Vmn1r214	2	0	0	0	0	0	0	0	0	0	0	0	0	0	0	0	Missense_Mutation	0	0	0	0	0	0	0	0	0	0	0	0	Missense_Mutation	0	0	0
Vmn1r23	2	0	0	0	0	0	0	0	0	0	0	0	0	0	0	0	0	0	0	Missense_Mutation	0	0	0	0	0	0	0	0	0	Missense_Mutation	0	0	0
Vmn1r234	2	0	0	0	0	0	0	0	0	0	0	0	0	0	0	Missense_Mutation	0	0	0	0	0	Nonsense_Mutation	0	0	0	0	0	0	0	0	0	0	0
Vmn1r236	2	0	0	0	0	0	0	0	0	0	0	0	0	0	0	0	0	0	0	0	Missense_Mutation	0	0	0	0	0	0	0	0	Missense_Mutation	0	0	0
Vmn1r38	2	0	0	0	0	0	0	0	0	0	0	0	0	0	0	0	0	Missense_Mutation	Missense_Mutation	0	0	0	0	0	0	0	0	0	0	0	0	0	0
Vmn1r5	2	0	0	0	0	0	0	0	0	0	0	0	0	0	Missense_Mutation	0	0	0	Missense_Mutation	0	0	0	0	0	0	0	0	0	0	0	0	0	0
Vmn1r76	2	0	0	0	0	0	0	0	Missense_Mutation	0	0	0	0	0	Missense_Mutation	0	0	0	0	0	0	0	0	0	0	0	0	0	0	0	0	0	0
Vmn1r81	2	0	0	0	0	0	0	0	0	0	0	0	0	0	0	Missense_Mutation	0	0	0	0	0	0	0	0	0	0	0	0	0	0	Missense_Mutation	0	0
Vmn1r91	2	0	0	0	0	0	0	0	0	0	0	0	0	0	0	0	0	Missense_Mutation	0	0	0	Missense_Mutation	0	0	0	0	0	0	0	0	0	0	0
Vmn2r104	2	0	Missense_Mutation	0	0	0	0	0	0	0	0	0	0	0	0	0	0	0	0	0	0	0	0	0	0	0	Missense_Mutation	0	0	0	0	0	0
Vmn2r11	2	0	0	0	0	0	0	0	0	0	0	0	0	0	0	0	0	Missense_Mutation	0	Missense_Mutation	0	0	0	0	0	0	0	0	0	0	0	0	0
Vmn2r111	2	0	0	0	0	0	Missense_Mutation	0	0	0	0	0	0	0	0	0	0	0	0	0	0	0	0	0	0	0	0	0	0	Missense_Mutation	0	0	0
Vmn2r115	2	0	0	0	0	0	0	0	0	0	0	0	0	0	0	0	0	0	0	0	Missense_Mutation	0	Missense_Mutation	0	0	0	0	0	0	0	0	0	0
Vmn2r12	2	0	0	0	0	0	0	0	0	0	0	0	0	0	0	0	Missense_Mutation	Nonsense_Mutation	0	0	0	0	0	0	0	0	0	0	0	0	0	0	0
Vmn2r124	2	0	0	0	0	0	0	0	0	0	0	0	0	0	Missense_Mutation	0	Nonsense_Mutation	0	0	0	0	0	0	0	0	0	0	0	0	0	0	0	0
Vmn2r32	2	0	0	0	0	0	0	0	0	0	0	0	0	Missense_Mutation	0	0	0	0	0	0	0	0	0	0	0	0	0	Nonsense_Mutation	0	0	0	0	0
Vmn2r4	2	0	0	0	0	0	0	0	0	0	0	0	0	Missense_Mutation	0	0	0	0	0	0	Missense_Mutation	0	0	0	0	0	0	0	0	0	0	0	0
Vmn2r56	2	0	0	0	0	0	0	0	Missense_Mutation	0	0	0	0	0	0	0	0	0	0	0	0	0	0	0	Missense_Mutation	0	0	0	0	0	0	0	0
Vmn2r63	2	0	0	0	0	0	0	0	0	0	0	0	0	0	Missense_Mutation	0	0	Missense_Mutation	0	0	0	0	0	0	0	0	0	0	0	0	0	0	0
Vmn2r68	2	0	0	0	0	0	0	0	0	0	0	0	0	0	0	0	0	0	0	0	0	Missense_Mutation	0	0	0	0	0	0	0	0	Missense_Mutation	0	0
Vmn2r7	2	0	0	0	0	0	0	0	0	0	0	0	0	Missense_Mutation	0	Missense_Mutation	0	0	0	0	0	0	0	0	0	0	0	0	0	0	0	0	0
Vmn2r75	2	0	0	0	0	0	0	Missense_Mutation	0	0	0	0	0	0	0	0	0	0	0	0	0	0	0	0	0	0	Missense_Mutation	0	0	0	0	0	0
Vmn2r77	2	0	0	0	0	0	0	0	0	0	0	0	0	0	0	0	0	0	0	Missense_Mutation	0	0	Missense_Mutation	0	0	0	0	0	0	0	0	0	0
Vmn2r82	2	0	0	0	0	0	0	0	0	0	0	0	0	0	0	0	0	Missense_Mutation	0	0	0	0	0	0	0	0	0	0	0	Missense_Mutation	0	0	0
Vmn2r83	2	0	0	0	0	0	0	0	0	0	0	0	0	0	0	0	0	0	0	0	0	0	0	0	0	0	0	Nonsense_Mutation	0	0	Missense_Mutation	0	0
Vmn2r92	2	0	0	0	0	0	0	0	0	0	0	0	0	0	0	0	0	Missense_Mutation	0	0	0	Missense_Mutation	0	0	0	0	0	0	0	0	0	0	0
Vps13a	2	0	0	0	0	0	0	0	0	0	0	0	0	0	0	0	0	0	0	0	0	Nonsense_Mutation	Missense_Mutation	0	0	0	0	0	0	0	0	0	0
Vps13d	2	0	0	0	0	0	0	0	0	Missense_Mutation	0	0	0	0	0	0	0	Missense_Mutation, Missense_Mutation	0	0	0	0	0	0	0	0	0	0	0	0	0	0	0
Vps16	2	0	0	0	0	0	0	Nonsense_Mutation	0	0	0	0	0	0	0	Missense_Mutation	0	0	0	0	0	0	0	0	0	0	0	0	0	0	0	0	0
Vps53	2	0	0	0	0	0	0	0	0	0	0	0	0	0	0	0	0	0	0	Splice_Site	0	0	0	0	0	0	0	0	0	0	Missense_Mutation	0	0
Vwa2	2	0	0	0	0	0	0	0	0	0	0	0	0	0	0	0	0	0	0	0	0	Splice_Site	0	0	0	0	0	0	0	0	Missense_Mutation	0	0
Vwa3b	2	0	0	0	0	0	0	0	0	0	0	0	0	0	0	0	0	Splice_Site	0	0	0	0	0	0	0	0	0	0	0	Missense_Mutation	0	0	0
Vwce	2	0	0	0	Missense_Mutation	0	0	0	0	0	0	0	0	0	0	0	0	0	0	Missense_Mutation	0	0	0	0	0	0	0	0	0	0	0	0	0
Wapl	2	0	0	0	0	0	0	0	Missense_Mutation	0	0	0	0	0	0	0	0	0	0	Missense_Mutation	0	0	0	0	0	0	0	0	0	0	0	0	0
Wdr11	2	0	0	0	0	0	0	0	0	0	0	0	0	0	0	Missense_Mutation	0	0	0	0	0	0	0	0	0	0	0	0	0	Missense_Mutation	0	0	0
Wdr12	2	0	0	0	0	0	0	0	0	0	0	0	0	0	0	0	Missense_Mutation	0	0	0	0	Missense_Mutation	0	0	0	0	0	0	0	0	0	0	0
Wdr19	2	0	0	0	0	0	0	Missense_Mutation	Frame_Shift_Del	0	0	0	0	0	0	0	0	0	0	0	0	0	0	0	0	0	0	0	0	0	0	0	0
Wdr3	2	0	0	0	0	0	0	0	0	Splice_Site	0	0	0	0	0	0	Missense_Mutation	0	0	0	0	0	0	0	0	0	0	0	0	0	0	0	0
Wdr37	2	0	0	0	0	0	0	0	0	0	0	0	0	0	0	0	0	0	0	Splice_Site	0	0	0	0	0	0	Missense_Mutation	0	0	0	0	0	0
Wdr72	2	0	0	0	0	0	0	0	0	Missense_Mutation	0	0	0	0	0	0	0	0	0	0	0	0	0	0	0	0	0	0	0	0	Missense_Mutation	0	0
Wdr75	2	0	0	0	0	0	0	0	0	0	0	0	0	Missense_Mutation	Missense_Mutation	0	0	0	0	0	0	0	0	0	0	0	0	0	0	0	0	0	0
Wdr89	2	0	0	0	0	0	0	0	0	0	0	0	0	0	0	0	0	0	0	Missense_Mutation	0	0	Missense_Mutation	0	0	0	0	0	0	0	0	0	0
Wdr90	2	0	0	0	0	0	0	0	0	0	0	0	0	0	0	0	0	0	0	Missense_Mutation	0	0	0	0	0	0	0	0	0	Missense_Mutation	0	0	0
Wdr91	2	0	0	0	0	0	0	0	0	0	0	0	0	0	0	Missense_Mutation	0	0	0	0	0	0	0	0	0	0	0	0	0	Frame_Shift_Del	0	0	0
Wdtc1	2	0	0	0	0	0	0	0	0	0	0	0	0	0	0	Missense_Mutation	0	0	Missense_Mutation	0	0	0	0	0	0	0	0	0	0	0	0	0	0
Wfikkn2	2	0	0	0	0	0	0	0	0	0	0	0	0	0	0	0	0	0	0	Missense_Mutation	0	0	0	0	0	0	0	0	0	0	Nonsense_Mutation	0	0
Wnt10b	2	0	0	0	0	0	0	0	0	0	0	0	0	0	0	0	0	Missense_Mutation	0	0	0	0	0	0	Missense_Mutation	0	0	0	0	0	0	0	0
Wnt8a	2	0	0	0	0	0	0	0	0	0	0	0	0	Nonsense_Mutation	0	0	0	0	0	0	0	0	0	Nonsense_Mutation	0	0	0	0	0	0	0	0	0
Wt1	2	0	0	0	0	0	0	0	0	0	0	0	0	0	0	0	0	0	Missense_Mutation	0	0	0	0	0	0	0	0	0	0	Missense_Mutation	0	0	0
Wwtr1	2	0	0	0	0	0	0	0	0	0	0	0	0	0	Missense_Mutation	Missense_Mutation	0	0	0	0	0	0	0	0	0	0	0	0	0	0	0	0	0
Xkr5	2	0	0	0	0	0	0	0	0	0	0	0	0	0	0	Missense_Mutation	0	Missense_Mutation	0	0	0	0	0	0	0	0	0	0	0	0	0	0	0
Ythdc2	2	0	0	0	0	0	0	Nonsense_Mutation	0	0	0	0	0	0	0	0	0	0	0	0	0	0	0	0	0	0	Missense_Mutation	0	0	0	0	0	0
Zbtb40	2	0	0	0	0	0	0	0	0	0	0	0	0	Missense_Mutation	0	0	0	0	Missense_Mutation	0	0	0	0	0	0	0	0	0	0	0	0	0	0
Zbtb8b	2	0	0	0	0	0	0	0	0	0	0	0	0	0	Missense_Mutation	0	0	0	0	0	0	0	0	0	0	0	0	0	0	0	Nonsense_Mutation	0	0
Zc3h4	2	0	0	0	0	0	0	0	0	0	0	0	0	0	0	Missense_Mutation	0	0	0	Missense_Mutation	0	0	0	0	0	0	0	0	0	0	0	0	0
Zer1	2	0	0	0	0	0	0	0	0	0	0	0	0	0	0	0	0	0	0	0	0	Missense_Mutation	0	0	0	0	0	Missense_Mutation	0	0	0	0	0
Zfc3h1	2	0	0	0	0	0	0	0	0	0	0	0	0	0	0	0	0	0	Missense_Mutation	Nonsense_Mutation	0	0	0	0	0	0	0	0	0	0	0	0	0
Zfp101	2	0	0	0	0	0	0	0	0	0	0	0	0	0	0	0	0	Nonsense_Mutation	0	0	0	0	0	Missense_Mutation	0	0	0	0	0	0	0	0	0
Zfp142	2	0	0	0	0	0	0	0	0	0	0	0	0	0	0	0	0	0	0	Missense_Mutation	0	0	0	Missense_Mutation	0	0	0	0	0	0	0	0	0
Zfp248	2	0	0	0	0	0	0	0	0	0	0	0	0	Missense_Mutation	0	0	0	0	0	Missense_Mutation	0	0	0	0	0	0	0	0	0	0	0	0	0
Zfp473	2	0	0	0	0	0	0	0	0	0	0	0	0	0	0	Missense_Mutation	0	0	Missense_Mutation	0	0	0	0	0	0	0	0	0	0	0	0	0	0
Zfp536	2	0	0	0	0	0	0	0	0	0	0	0	0	0	0	0	0	0	0	0	0	0	0	0	Missense_Mutation	0	0	0	0	0	Missense_Mutation	0	0
Zfp60	2	0	0	0	0	0	0	Nonsense_Mutation	0	0	0	0	0	0	0	0	0	0	0	0	0	0	0	0	0	0	0	0	0	Frame_Shift_Del	0	0	0
Zfp629	2	0	0	0	0	0	0	0	Missense_Mutation	0	0	0	0	0	0	Missense_Mutation	0	0	0	0	0	0	0	0	0	0	0	0	0	0	0	0	0
Zfp638	2	0	0	0	0	0	0	0	0	0	0	0	0	0	Missense_Mutation	0	0	0	0	0	0	Missense_Mutation	0	0	0	0	0	0	0	0	0	0	0
Zfp653	2	0	0	0	0	0	0	0	0	0	0	0	0	0	0	0	0	0	0	0	0	0	Missense_Mutation	0	Missense_Mutation	0	0	0	0	0	0	0	0
Zfp668	2	0	0	0	0	0	0	0	0	0	0	0	0	0	0	0	0	0	0	0	0	0	0	0	Missense_Mutation	0	Missense_Mutation	0	0	0	0	0	0
Zfp804a	2	0	0	0	0	0	0	0	0	0	0	0	0	0	Missense_Mutation	0	0	0	0	0	0	0	0	0	0	0	0	0	0	0	Missense_Mutation	0	0
Zfp874a	2	0	0	0	0	0	0	0	0	0	0	0	0	0	0	0	0	0	0	0	0	0	0	0	0	0	Missense_Mutation	Missense_Mutation	0	0	0	0	0
Zfp984	2	0	0	0	0	0	0	0	0	0	0	0	0	0	0	Missense_Mutation	0	0	0	0	0	0	0	Missense_Mutation	0	0	0	0	0	0	0	0	0
Zfyve28	2	0	0	0	0	0	0	0	Missense_Mutation	0	0	0	0	Missense_Mutation	0	0	0	0	0	0	0	0	0	0	0	0	0	0	0	0	0	0	0
Zgrf1	2	0	0	0	0	0	0	0	0	0	0	0	0	0	0	Missense_Mutation	0	0	0	0	0	0	0	0	0	0	Missense_Mutation	0	0	0	0	0	0
Zmynd8	2	0	0	0	0	0	0	0	0	0	0	0	0	0	Missense_Mutation	0	0	0	0	0	0	Missense_Mutation	0	0	0	0	0	0	0	0	0	0	0
Znrf1	2	0	0	0	0	0	0	Splice_Site	0	0	0	0	0	0	0	0	0	0	0	0	0	0	0	0	Missense_Mutation	0	0	0	0	0	0	0	0
Zp3	2	0	0	0	0	0	0	0	0	0	0	0	0	0	Missense_Mutation	0	0	0	0	0	0	Missense_Mutation	0	0	0	0	0	0	0	0	0	0	0
Zswim8	2	0	0	0	0	0	0	0	0	0	0	0	0	0	0	0	0	0	0	Missense_Mutation	0	0	Missense_Mutation	0	0	0	0	0	0	0	0	0	0
0610010F05Rik	1	0	0	0	0	0	0	0	0	0	0	0	0	0	0	0	0	0	0	0	0	0	0	0	Splice_Site	0	0	0	0	0	0	0	0
1110017D15Rik	1	0	0	0	0	0	0	0	0	0	0	0	0	0	0	0	0	0	0	0	0	0	Missense_Mutation	0	0	0	0	0	0	0	0	0	0
1110059G10Rik	1	0	0	0	0	0	0	0	0	0	0	0	0	Missense_Mutation	0	0	0	0	0	0	0	0	0	0	0	0	0	0	0	0	0	0	0
1600014C23Rik	1	0	0	0	0	0	0	0	0	Nonsense_Mutation	0	0	0	0	0	0	0	0	0	0	0	0	0	0	0	0	0	0	0	0	0	0	0
1700003H04Rik	1	0	0	0	0	0	0	Missense_Mutation	0	0	0	0	0	0	0	0	0	0	0	0	0	0	0	0	0	0	0	0	0	0	0	0	0
1700011L22Rik	1	0	0	0	0	0	0	0	0	0	0	0	0	0	0	Splice_Site	0	0	0	0	0	0	0	0	0	0	0	0	0	0	0	0	0
1700012P22Rik	1	0	0	0	0	0	0	0	0	0	0	0	0	0	Missense_Mutation	0	0	0	0	0	0	0	0	0	0	0	0	0	0	0	0	0	0
1700013G24Rik	1	0	0	0	0	0	0	0	Missense_Mutation	0	0	0	0	0	0	0	0	0	0	0	0	0	0	0	0	0	0	0	0	0	0	0	0
1700016K19Rik	1	0	0	0	0	0	0	0	0	0	0	0	0	0	0	0	0	0	0	0	0	0	0	0	0	0	0	Missense_Mutation, Nonsense_Mutation	0	0	0	0	0
1700018F24Rik	1	0	0	0	0	0	0	0	0	0	0	0	0	0	0	0	0	0	0	0	0	0	Missense_Mutation	0	0	0	0	0	0	0	0	0	0
1700021F07Rik	1	0	0	0	0	0	0	0	0	0	0	0	0	0	0	0	0	0	0	Nonsense_Mutation	0	0	0	0	0	0	0	0	0	0	0	0	0
1700024G13Rik	1	0	0	0	0	0	0	0	0	0	0	0	0	0	0	0	0	0	0	0	0	Missense_Mutation	0	0	0	0	0	0	0	0	0	0	0
1700025G04Rik	1	0	0	0	0	0	0	0	0	0	0	0	0	0	Splice_Site	0	0	0	0	0	0	0	0	0	0	0	0	0	0	0	0	0	0
1700029H14Rik	1	0	0	0	0	0	0	0	0	0	0	0	0	0	0	0	0	0	0	0	0	0	0	0	0	0	0	0	0	Missense_Mutation	0	0	0
1700057G04Rik	1	0	0	0	0	0	0	0	0	0	0	0	0	0	0	Missense_Mutation	0	0	0	0	0	0	0	0	0	0	0	0	0	0	0	0	0
1700071K01Rik	1	0	0	0	0	0	0	0	0	0	0	0	0	0	0	0	0	0	0	Missense_Mutation	0	0	0	0	0	0	0	0	0	0	0	0	0
1810055G02Rik	1	0	0	0	0	0	0	0	0	0	0	0	0	0	0	0	Missense_Mutation	0	0	0	0	0	0	0	0	0	0	0	0	0	0	0	0
2210407C18Rik	1	0	0	0	0	0	0	0	Missense_Mutation	0	0	0	0	0	0	0	0	0	0	0	0	0	0	0	0	0	0	0	0	0	0	0	0
2210408I21Rik	1	0	0	0	0	0	0	0	0	0	0	0	0	0	0	0	0	0	0	0	0	Missense_Mutation	0	0	0	0	0	0	0	0	0	0	0
2300003K06Rik	1	0	0	0	0	0	0	0	0	0	0	0	0	0	0	0	0	0	0	0	0	0	Missense_Mutation	0	0	0	0	0	0	0	0	0	0
2310002L09Rik	1	0	0	0	0	0	0	0	0	0	0	0	0	0	0	0	0	Missense_Mutation	0	0	0	0	0	0	0	0	0	0	0	0	0	0	0
2310034C09Rik	1	0	0	0	0	0	0	Missense_Mutation, Missense_Mutation	0	0	0	0	0	0	0	0	0	0	0	0	0	0	0	0	0	0	0	0	0	0	0	0	0
2310061N02Rik	1	0	0	0	0	0	0	0	0	0	0	0	0	0	0	0	0	0	0	0	0	0	0	0	Missense_Mutation	0	0	0	0	0	0	0	0
2510039O18Rik	1	0	0	0	0	0	0	0	0	0	0	0	0	Missense_Mutation	0	0	0	0	0	0	0	0	0	0	0	0	0	0	0	0	0	0	0
2610318N02Rik	1	0	0	0	0	0	0	0	0	0	0	0	0	0	0	0	0	0	0	0	0	0	Splice_Site	0	0	0	0	0	0	0	0	0	0
2810021J22Rik	1	0	0	0	0	0	0	0	0	0	0	0	0	0	0	0	0	0	0	0	0	0	0	0	0	0	0	Missense_Mutation	0	0	0	0	0
3425401B19Rik	1	0	0	0	0	0	0	0	0	0	0	0	0	0	0	0	0	0	0	0	0	Nonsense_Mutation	0	0	0	0	0	0	0	0	0	0	0
4921524L21Rik	1	0	0	0	0	0	0	0	0	0	0	0	0	0	0	0	0	0	0	0	0	0	0	0	0	0	0	0	0	0	Missense_Mutation	0	0
4930407I10Rik	1	0	0	0	0	0	0	0	0	0	0	0	0	0	0	0	0	0	0	0	0	0	0	0	0	0	0	0	0	Missense_Mutation	0	0	0
4930444G20Rik	1	0	0	0	0	0	0	0	0	0	0	0	0	0	0	0	0	Missense_Mutation	0	0	0	0	0	0	0	0	0	0	0	0	0	0	0
4930453N24Rik	1	0	0	0	0	0	0	0	0	0	0	0	0	Missense_Mutation	0	0	0	0	0	0	0	0	0	0	0	0	0	0	0	0	0	0	0
4930503E14Rik	1	0	0	0	0	0	0	0	0	0	0	0	0	Missense_Mutation	0	0	0	0	0	0	0	0	0	0	0	0	0	0	0	0	0	0	0
4930503L19Rik	1	0	0	0	0	0	0	0	0	0	0	0	0	0	0	0	Missense_Mutation	0	0	0	0	0	0	0	0	0	0	0	0	0	0	0	0
4930524B15Rik	1	0	0	0	0	0	0	0	0	0	0	0	0	0	Missense_Mutation	0	0	0	0	0	0	0	0	0	0	0	0	0	0	0	0	0	0
4930548H24Rik	1	0	0	0	0	0	0	0	0	0	0	0	0	0	0	Missense_Mutation	0	0	0	0	0	0	0	0	0	0	0	0	0	0	0	0	0
4930563M21Rik	1	Missense_Mutation	0	0	0	0	0	0	0	0	0	0	0	0	0	0	0	0	0	0	0	0	0	0	0	0	0	0	0	0	0	0	0
4930571K23Rik	1	0	0	0	0	0	0	0	0	0	0	0	0	0	0	0	0	0	0	0	0	0	0	Missense_Mutation	0	0	0	0	0	0	0	0	0
4931406B18Rik	1	0	0	0	0	0	0	0	0	0	0	0	0	0	0	0	0	0	Missense_Mutation	0	0	0	0	0	0	0	0	0	0	0	0	0	0
4931417E11Rik	1	0	0	0	0	0	0	0	0	0	0	0	0	0	0	0	0	0	0	Missense_Mutation	0	0	0	0	0	0	0	0	0	0	0	0	0
4932414N04Rik	1	0	0	0	0	0	0	0	0	0	0	0	0	0	0	0	0	0	0	0	0	0	0	0	0	0	0	Missense_Mutation	0	0	0	0	0
4932429P05Rik	1	0	0	0	0	0	0	0	0	0	0	0	0	0	0	0	0	0	0	0	0	0	0	0	Missense_Mutation	0	0	0	0	0	0	0	0
4933402D24Rik	1	0	0	0	0	0	0	0	0	0	0	0	0	0	0	0	0	0	0	0	0	0	0	0	0	0	Nonsense_Mutation	0	0	0	0	0	0
4933402N03Rik	1	0	0	0	0	0	0	0	0	0	0	0	0	0	0	0	0	Missense_Mutation	0	0	0	0	0	0	0	0	0	0	0	0	0	0	0
4933402N22Rik	1	0	0	0	0	0	0	0	0	0	0	0	0	0	0	0	0	0	0	0	0	0	0	Nonsense_Mutation	0	0	0	0	0	0	0	0	0
4933405O20Rik	1	0	0	0	0	0	0	0	0	0	0	0	0	0	Missense_Mutation	0	0	0	0	0	0	0	0	0	0	0	0	0	0	0	0	0	0
4933412E24Rik	1	0	0	0	0	0	0	0	0	0	0	0	0	0	0	0	0	Missense_Mutation	0	0	0	0	0	0	0	0	0	0	0	0	0	0	0
5430401F13Rik	1	0	0	0	0	0	0	0	0	0	0	0	0	Splice_Site	0	0	0	0	0	0	0	0	0	0	0	0	0	0	0	0	0	0	0
6820408C15Rik	1	0	0	0	0	0	0	0	0	0	0	0	0	0	0	0	0	0	0	0	0	Missense_Mutation	0	0	0	0	0	0	0	0	0	0	0
9330159F19Rik	1	0	0	0	0	0	0	0	0	0	0	0	0	0	0	0	0	0	0	0	0	0	0	0	Missense_Mutation	0	0	0	0	0	0	0	0
A4galt	1	0	0	0	0	0	0	0	0	0	0	0	0	0	0	0	0	Missense_Mutation	0	0	0	0	0	0	0	0	0	0	0	0	0	0	0
A4gnt	1	0	0	0	0	0	0	0	0	0	0	0	0	0	0	0	0	0	0	0	0	0	0	0	0	0	0	0	0	Missense_Mutation	0	0	0
A930017K11Rik	1	0	0	0	0	0	0	0	0	0	0	0	0	0	0	0	0	Missense_Mutation	0	0	0	0	0	0	0	0	0	0	0	0	0	0	0
A930018P22Rik	1	0	0	0	0	0	0	0	In_Frame_Ins	0	0	0	0	0	0	0	0	0	0	0	0	0	0	0	0	0	0	0	0	0	0	0	0
AA467197	1	0	0	0	0	0	0	0	0	0	0	0	0	0	0	0	0	0	0	0	0	0	0	0	Splice_Site	0	0	0	0	0	0	0	0
Aadacl2	1	0	0	0	0	0	0	0	0	0	0	0	0	Nonsense_Mutation	0	0	0	0	0	0	0	0	0	0	0	0	0	0	0	0	0	0	0
Aadacl2fm2	1	0	0	0	0	0	0	0	0	0	0	0	0	0	0	0	0	0	0	0	0	0	0	Missense_Mutation, Missense_Mutation	0	0	0	0	0	0	0	0	0
Aass	1	0	0	0	0	0	0	0	0	0	0	0	0	0	0	0	0	0	0	0	0	0	0	Missense_Mutation	0	0	0	0	0	0	0	0	0
Aatk	1	0	0	0	0	0	0	0	0	0	0	0	0	0	0	0	0	0	0	0	Splice_Site	0	0	0	0	0	0	0	0	0	0	0	0
Abca15	1	0	0	0	0	0	0	0	0	0	0	0	0	0	0	0	0	0	0	Missense_Mutation	0	0	0	0	0	0	0	0	0	0	0	0	0
Abca3	1	0	0	0	0	0	0	0	0	0	0	0	0	0	Missense_Mutation	0	0	0	0	0	0	0	0	0	0	0	0	0	0	0	0	0	0
Abca5	1	0	0	0	0	0	0	0	0	0	0	0	0	0	0	0	0	0	0	0	0	0	0	0	0	0	0	0	0	0	Splice_Site	0	0
Abca6	1	0	0	0	0	0	0	0	0	0	0	0	0	0	0	Missense_Mutation	0	0	0	0	0	0	0	0	0	0	0	0	0	0	0	0	0
Abca7	1	0	0	0	0	0	0	0	0	0	0	0	0	Missense_Mutation	0	0	0	0	0	0	0	0	0	0	0	0	0	0	0	0	0	0	0
Abcb9	1	0	0	0	0	0	0	0	0	0	0	0	0	0	0	0	0	0	0	0	0	0	0	0	0	0	Missense_Mutation	0	0	0	0	0	0
Abcc12	1	0	0	0	0	0	0	0	0	0	0	0	0	0	0	0	0	0	0	0	0	0	0	0	0	0	0	0	0	0	Missense_Mutation	0	0
Abcc2	1	0	0	0	0	0	0	Missense_Mutation	0	0	0	0	0	0	0	0	0	0	0	0	0	0	0	0	0	0	0	0	0	0	0	0	0
Abcc3	1	0	0	0	0	0	0	Missense_Mutation	0	0	0	0	0	0	0	0	0	0	0	0	0	0	0	0	0	0	0	0	0	0	0	0	0
Abcc8	1	0	0	0	0	0	0	0	0	0	0	0	0	0	0	0	0	0	0	0	0	0	0	0	0	0	0	0	0	0	Missense_Mutation	0	0
Abcc9	1	0	0	0	0	0	0	0	0	0	0	0	0	0	0	0	0	0	0	Missense_Mutation	0	0	0	0	0	0	0	0	0	0	0	0	0
Abcd2	1	0	0	0	0	0	0	0	0	0	0	0	0	0	0	0	0	0	0	0	0	0	0	0	0	0	Missense_Mutation	0	0	0	0	0	0
Abcg1	1	0	0	0	0	0	0	0	0	0	0	0	0	0	0	0	0	0	0	0	Missense_Mutation	0	0	0	0	0	0	0	0	0	0	0	0
Abcg4	1	0	0	0	0	0	0	0	0	0	0	0	0	0	0	0	0	0	Missense_Mutation	0	0	0	0	0	0	0	0	0	0	0	0	0	0
Abhd11	1	0	0	0	0	0	0	0	0	0	0	0	0	Missense_Mutation	0	0	0	0	0	0	0	0	0	0	0	0	0	0	0	0	0	0	0
Abhd16a	1	0	0	0	0	0	0	0	0	0	0	0	0	0	0	0	0	0	0	Missense_Mutation	0	0	0	0	0	0	0	0	0	0	0	0	0
Abhd16b	1	0	0	0	0	0	0	0	0	0	0	0	0	0	0	0	0	0	0	0	0	0	0	Missense_Mutation	0	0	0	0	0	0	0	0	0
Abhd5	1	0	0	0	0	0	0	0	0	0	0	0	0	0	0	0	0	0	0	0	0	0	0	0	0	0	0	0	0	0	Missense_Mutation	0	0
Abi3	1	0	0	0	0	0	0	0	0	0	0	0	0	0	0	0	0	0	Splice_Site	0	0	0	0	0	0	0	0	0	0	0	0	0	0
Abl2	1	0	0	0	0	0	0	0	0	0	0	0	0	Missense_Mutation	0	0	0	0	0	0	0	0	0	0	0	0	0	0	0	0	0	0	0
Ablim3	1	0	0	0	0	0	0	0	0	0	0	0	0	0	0	0	0	0	0	0	0	0	Missense_Mutation	0	0	0	0	0	0	0	0	0	0
Abo	1	0	0	0	0	0	0	0	0	0	0	0	0	0	0	0	0	0	0	Missense_Mutation	0	0	0	0	0	0	0	0	0	0	0	0	0
Abr	1	0	0	0	0	0	0	0	0	0	0	0	0	0	0	0	0	0	0	0	0	0	0	0	0	0	Missense_Mutation	0	0	0	0	0	0
Acadm	1	0	0	0	0	0	0	0	0	0	0	0	0	0	0	0	0	0	0	Missense_Mutation	0	0	0	0	0	0	0	0	0	0	0	0	0
Acap2	1	0	0	0	0	0	0	0	0	0	0	0	0	0	0	0	0	0	0	0	0	0	0	0	Missense_Mutation	0	0	0	0	0	0	0	0
Acat1	1	0	0	0	0	0	0	0	0	0	0	0	0	0	0	0	0	0	0	0	0	0	0	0	0	0	0	0	0	Missense_Mutation	0	0	0
Acbd6	1	0	0	0	0	0	0	0	0	0	0	0	0	0	0	0	0	0	0	Missense_Mutation, Missense_Mutation	0	0	0	0	0	0	0	0	0	0	0	0	0
Ace	1	0	0	0	0	0	0	0	0	0	0	0	0	0	0	0	0	0	0	0	Missense_Mutation	0	0	0	0	0	0	0	0	0	0	0	0
Acer1	1	0	0	0	0	0	0	0	0	0	0	0	0	0	Missense_Mutation	0	0	0	0	0	0	0	0	0	0	0	0	0	0	0	0	0	0
Acin1	1	0	0	0	0	0	0	0	0	0	0	0	0	0	0	0	0	0	0	Missense_Mutation	0	0	0	0	0	0	0	0	0	0	0	0	0
Ackr1	1	0	0	0	0	0	0	0	0	0	0	0	0	0	0	0	0	0	0	0	Nonsense_Mutation	0	0	0	0	0	0	0	0	0	0	0	0
Ackr3	1	0	0	0	0	0	0	0	0	0	0	0	0	0	Missense_Mutation	0	0	0	0	0	0	0	0	0	0	0	0	0	0	0	0	0	0
[truncated: 4,454 more rows]
