# Supplementary material for: Arid1a Deficiency Drives Aristolochic Acid‐Induced Liver Tumorigenesis through Ctnnb1 Mutation and Defective Nucleotide Excision Repair
Source: Adv Sci (Weinh). 2025 Oct 24;13(3):e13981. doi: 10.1002/advs.202513981 (PMC12806303; doi:10.1002/advs.202513981)
Supplement: Supplementary file 4 — Supporting Information [file ADVS-13-e13981-s004.xlsx]

## Sheet: Sheet 1. Fileration and depth
Sheet 1. Fileration and depth of single-nucleus sequencing.
	Raw			Final (annotated)
Sample ID	No. of Nuclei	Mean reads per nucleus	Median genes per nucleus	No. of Nuclei	Mean reads per nucleus	Median genes per nucleus
SH12N	12036	35931	2289	10454	10964	2251
SH12T4	11534	48385	1335	8527	4301	1282
SH30N	20303	28718	2119	16885	8142	1968
SH30T1	15067	30559	2302	8928	11272	2428

## Sheet: Sheet 2. Markers of Seurat
Sheet 2. Markers of Seurat clusters.
Gene name	p value	average log2(fold change)	pct.1	pct.2	adjusted p value	cluster
Stab2	0	4.51278	0.986	0.74	0	1
Adam23	0	4.24969	0.997	0.723	0	1
Ptprb	0	3.77385	0.998	0.74	0	1
F8	0	3.60893	0.978	0.56	0	1
Plpp1	0	3.50811	0.98	0.651	0	1
Sema6a	0	3.46872	0.988	0.644	0	1
Adgrl4	0	3.4422	0.98	0.658	0	1
Hecw2	0	3.37111	0.98	0.633	0	1
Plxnc1	0	3.35382	0.975	0.672	0	1
Stox2	0	3.29945	0.948	0.666	0	1
Meis2	0	3.28836	0.975	0.629	0	1
Plekhg1	0	3.26098	0.979	0.562	0	1
Cyyr1	0	3.19849	0.976	0.666	0	1
Prickle1	0	3.04769	0.896	0.511	0	1
Tspan7	0	3.0201	0.945	0.607	0	1
Kdr	0	2.98884	0.951	0.613	0	1
Arhgap31	0	2.96324	0.975	0.605	0	1
Galnt18	0	2.9106	0.926	0.622	0	1
Dnase1l3	0	2.87902	0.951	0.657	0	1
Adgrf5	0	2.85352	0.964	0.62	0	1
Mrc1	0	2.82888	0.979	0.727	0	1
Clec4g	0	2.82033	0.956	0.705	0	1
Sh3rf1	0	2.81007	0.973	0.741	0	1
Cd55	0	2.80461	0.962	0.678	0	1
St6galnac3	0	2.76799	0.945	0.603	0	1
Rasgrp3	0	2.74476	0.928	0.559	0	1
Fcgr2b	0	2.74402	0.946	0.681	0	1
Bmp6	0	2.73562	0.825	0.495	0	1
Ldb2	0	2.72097	0.96	0.572	0	1
Acer2	0	2.70562	0.938	0.655	0	1
Tek	0	2.6661	0.954	0.622	0	1
Srgap1	0	2.59779	0.864	0.528	0	1
Maf	0	2.59164	0.976	0.761	0	1
Plcb4	0	2.58451	0.957	0.617	0	1
Nrp1	0	2.54992	0.974	0.735	0	1
Nav1	0	2.54171	0.945	0.578	0	1
Lifr	0	2.53482	0.975	0.703	0	1
Fam171a1	0	2.53119	0.896	0.57	0	1
Cnksr3	0	2.52313	0.931	0.586	0	1
Pard3b	0	2.52223	0.954	0.641	0	1
Aqp1	0	2.49399	0.948	0.692	0	1
Prex2	0	2.49097	0.946	0.565	0	1
Eng	0	2.49021	0.941	0.646	0	1
Shroom2	0	2.48691	0.937	0.639	0	1
Ntn4	0	2.46203	0.849	0.593	0	1
Igfbp7	0	2.44107	0.975	0.734	0	1
Lama4	0	2.43744	0.843	0.51	0	1
Prkg1	0	2.43228	0.988	0.693	0	1
Fyn	0	2.42422	0.967	0.656	0	1
Palld	0	2.3825	0.936	0.75	0	1
Flt4	0	2.38212	0.866	0.619	0	1
Nrp2	0	2.37617	0.909	0.475	0	1
Ppfia2	0	2.36911	0.819	0.529	0	1
Ehd3	0	2.36445	0.89	0.637	0	1
Ets1	0	2.36125	0.969	0.638	0	1
Bmp2	0	2.33887	0.887	0.635	0	1
Rapgef5	0	2.33542	0.937	0.634	0	1
Erg	0	2.31191	0.847	0.544	0	1
Flt1	0	2.30425	0.866	0.566	0	1
Gata4	0	2.28868	0.891	0.726	0	1
Prkch	0	2.28795	0.916	0.593	0	1
Dlc1	0	2.28059	0.975	0.668	0	1
Pcdh17	0	2.26085	0.753	0.481	0	1
Calcrl	0	2.24644	0.948	0.615	0	1
Stab1	0	2.23247	0.915	0.662	0	1
Shank3	0	2.22838	0.877	0.557	0	1
Ushbp1	0	2.22786	0.89	0.571	0	1
Anapc15	0	2.2269	0.901	0.615	0	1
Elk3	0	2.19042	0.926	0.57	0	1
Dab2	0	2.19014	0.94	0.686	0	1
Robo1	0	2.17739	0.77	0.446	0	1
Hgf	0	2.17294	0.939	0.686	0	1
Adgrl2	0	2.16858	0.956	0.735	0	1
Jam2	0	2.15198	0.887	0.659	0	1
Kit	0	2.14969	0.795	0.519	0	1
Fgd5	0	2.13527	0.861	0.605	0	1
Tcf7l1	0	2.13464	0.874	0.654	0	1
Fam124a	0	2.13093	0.853	0.544	0	1
Msrb3	0	2.12592	0.89	0.531	0	1
Meis1	0	2.11603	0.812	0.484	0	1
Zbtb46	0	2.10683	0.85	0.539	0	1
Snrk	0	2.09739	0.898	0.672	0	1
Slc9a9	0	2.07478	0.926	0.705	0	1
Sash1	0	2.06718	0.969	0.698	0	1
Syne1	0	2.06128	0.919	0.727	0	1
Csgalnact1	0	2.0539	0.776	0.474	0	1
Gm15675	0	2.02134	0.885	0.615	0	1
Ica1	0	2.02024	0.817	0.52	0	1
Epb41l2	0	2.01217	0.945	0.688	0	1
Hivep3	0	2.00857	0.854	0.546	0	1
Lhfpl2	0	1.99984	0.841	0.597	0	1
Itpkb	0	1.99788	0.885	0.631	0	1
Heg1	0	1.99526	0.944	0.707	0	1
Cd38	0	1.99364	0.952	0.697	0	1
Plpp3	0	1.98523	0.97	0.803	0	1
Tmtc2	0	1.96629	0.858	0.599	0	1
Col13a1	0	1.955	0.821	0.623	0	1
Cdh4	0	1.94324	0.784	0.493	0	1
Shroom4	0	1.92126	0.805	0.44	0	1
Add3	0	1.89769	0.895	0.461	0	1
Cyp4b1	0	1.89195	0.776	0.582	0	1
Cd36	0	1.88839	0.892	0.746	0	1
Ptprm	0	1.8734	0.96	0.645	0	1
Exoc3l2	0	1.86819	0.813	0.552	0	1
Limch1	0	1.84067	0.727	0.497	0	1
Fmnl2	0	1.83941	0.945	0.737	0	1
Filip1	0	1.83881	0.76	0.484	0	1
Cyp26b1	0	1.83656	0.826	0.67	0	1
Plxnd1	0	1.83226	0.818	0.57	0	1
Slc43a3	0	1.83035	0.887	0.653	0	1
Dysf	0	1.8289	0.859	0.601	0	1
Tshz3	0	1.82578	0.833	0.533	0	1
Tnik	0	1.81903	0.733	0.506	0	1
Lyve1	0	1.79914	0.799	0.588	0	1
Plxna2	0	1.7987	0.861	0.614	0	1
Lrrc8c	0	1.78121	0.817	0.61	0	1
Nxn	0	1.75472	0.75	0.48	0	1
Smad6	0	1.75097	0.759	0.573	0	1
Slco2a1	0	1.74907	0.836	0.554	0	1
Tacc1	0	1.74214	0.947	0.773	0	1
Ttc28	0	1.73841	0.766	0.544	0	1
App	0	1.72249	0.957	0.716	0	1
Rgl1	0	1.71478	0.905	0.625	0	1
Tgfbr3	0	1.69777	0.817	0.515	0	1
Stard8	0	1.69255	0.807	0.476	0	1
Hmcn1	0	1.68177	0.627	0.446	0	1
Pecam1	0	1.676	0.911	0.645	0	1
Tbc1d22a	0	1.6702	0.863	0.557	0	1
Ppp1r16b	0	1.66213	0.752	0.529	0	1
Mylip	0	1.6518	0.825	0.608	0	1
Cdh13	0	1.64785	0.754	0.611	0	1
Tmem164	0	1.64186	0.886	0.642	0	1
Timp3	0	1.61612	0.816	0.607	0	1
Oit3	0	1.59492	0.831	0.633	0	1
Dpysl3	0	1.58737	0.716	0.516	0	1
Clec1a	0	1.58505	0.776	0.539	0	1
Kcnq1	0	1.5845	0.706	0.447	0	1
Tmcc3	0	1.57544	0.925	0.708	0	1
Emcn	0	1.57328	0.705	0.437	0	1
Vav3	0	1.57251	0.829	0.597	0	1
Gas7	0	1.55464	0.754	0.46	0	1
Prickle2	0	1.55094	0.749	0.499	0	1
Dgkh	0	1.54953	0.752	0.45	0	1
Plxna4	0	1.52516	0.63	0.527	0	1
Znrf1	0	1.52188	0.96	0.825	0	1
Tspan18	0	1.51919	0.655	0.489	0	1
Kitl	0	1.50041	0.686	0.479	0	1
Atp2b4	0	1.49887	0.784	0.604	0	1
Rarb	0	1.49772	0.786	0.544	0	1
Wwtr1	0	1.48729	0.829	0.674	0	1
Rhoj	0	1.47242	0.747	0.555	0	1
Ctdspl	0	1.46651	0.764	0.645	0	1
Hspg2	0	1.46442	0.759	0.493	0	1
Rnf144a	0	1.45525	0.718	0.493	0	1
Fli1	0	1.44804	0.907	0.686	0	1
Itga9	0	1.44686	0.934	0.721	0	1
Hdac7	0	1.4396	0.81	0.596	0	1
Maml2	0	1.43898	0.908	0.681	0	1
Maml3	0	1.42974	0.77	0.564	0	1
Cdh5	0	1.42639	0.783	0.599	0	1
Clec1b	0	1.42048	0.782	0.577	0	1
Pde10a	0	1.41892	0.611	0.437	0	1
Mid1	0	1.40872	0.82	0.479	0	1
Igf1r	0	1.40709	0.726	0.583	0	1
Afap1l1	0	1.40641	0.721	0.538	0	1
Amotl1	0	1.39695	0.774	0.573	0	1
Slc43a2	0	1.39002	0.776	0.578	0	1
Tbc1d4	0	1.38263	0.722	0.422	0	1
Spats2l	0	1.36826	0.696	0.472	0	1
Mef2c	0	1.35758	0.774	0.547	0	1
Fchsd2	0	1.35588	0.942	0.779	0	1
Bace2	0	1.35426	0.721	0.485	0	1
Zfp608	0	1.34684	0.808	0.664	0	1
Grb10	0	1.34212	0.647	0.505	0	1
Numb	0	1.33159	0.966	0.817	0	1
Robo4	0	1.32228	0.692	0.496	0	1
Col4a2	0	1.30602	0.789	0.552	0	1
Car8	0	1.28635	0.833	0.644	0	1
Slf1	0	1.28619	0.738	0.486	0	1
Osmr	0	1.28129	0.785	0.623	0	1
Rps6ka2	0	1.28086	0.588	0.446	0	1
Btnl9	0	1.26959	0.62	0.482	0	1
Dse	0	1.25376	0.839	0.656	0	1
Plscr4	0	1.24128	0.77	0.577	0	1
Pla2r1	0	1.23462	0.724	0.518	0	1
Tinagl1	0	1.2319	0.801	0.644	0	1
Fam117b	0	1.21885	0.735	0.499	0	1
Pgm5	0	1.20038	0.59	0.358	0	1
Acer3	0	1.19449	0.874	0.656	0	1
2024-09-11	0	1.18547	0.788	0.642	0	1
Gmds	0	1.17618	0.715	0.484	0	1
Adgrg3	0	1.17365	0.646	0.538	0	1
Clec9a	0	1.16801	0.73	0.591	0	1
Agap1	0	1.16777	0.829	0.677	0	1
Msr1	0	1.16128	0.819	0.718	0	1
Auts2	0	1.15845	0.689	0.545	0	1
Abcc4	0	1.14765	0.803	0.53	0	1
Sp100	0	1.13898	0.855	0.717	0	1
Ankrd44	0	1.13099	0.849	0.531	0	1
Asah2	0	1.12547	0.761	0.62	0	1
B3galt1	0	1.1237	0.985	0.874	0	1
Sgk1	0	1.12198	0.801	0.675	0	1
Flrt2	0	1.12045	0.675	0.56	0	1
Hpgd	0	1.11803	0.793	0.538	0	1
Kcnb1	0	1.10814	0.656	0.569	0	1
Rftn1	0	1.10522	0.809	0.598	0	1
Prrg1	0	1.09327	0.676	0.418	0	1
Tle1	0	1.09318	0.877	0.678	0	1
Arrb1	0	1.08756	0.777	0.587	0	1
Arhgef3	0	1.07968	0.84	0.673	0	1
Rgs7bp	0	1.07422	0.546	0.413	0	1
Col4a1	0	1.06397	0.791	0.567	0	1
Cdk17	0	1.06281	0.886	0.799	0	1
Mertk	0	1.06097	0.901	0.554	0	1
Galnt15	0	1.05161	0.583	0.518	0	1
Pced1b	0	1.04934	0.648	0.515	0	1
Stard9	0	1.03288	0.601	0.523	0	1
Man1c1	0	1.03287	0.645	0.558	0	1
Ppp1r9a	0	1.03136	0.708	0.412	0	1
Tshz2	0	1.02673	0.859	0.742	0	1
Mndal	0	1.0243	0.876	0.756	0	1
Nid1	0	1.02277	0.726	0.611	0	1
Kazn	0	1.01801	0.706	0.467	0	1
Cuedc1	0	1.01291	0.601	0.416	0	1
Npl	0	1.01258	0.601	0.466	0	1
Sparc	0	0.997583	0.833	0.646	0	1
Akt3	0	0.988188	0.801	0.683	0	1
Pde1c	0	0.987251	0.588	0.43	0	1
Cdc14a	0	0.981819	0.655	0.449	0	1
Il13ra2	0	0.977197	0.723	0.555	0	1
Fmnl3	0	0.977143	0.674	0.525	0	1
Cyth3	0	0.971398	0.691	0.517	0	1
Gab2	0	0.965343	0.909	0.704	0	1
Tmem132e	0	0.954757	0.618	0.477	0	1
Itgb3	0	0.947058	0.704	0.463	0	1
C1qtnf1	0	0.942843	0.697	0.514	0	1
Nhsl2	0	0.940299	0.589	0.478	0	1
Lrrk2	0	0.935522	0.725	0.565	0	1
Tmem204	0	0.932421	0.608	0.533	0	1
Tfec	0	0.930824	0.753	0.632	0	1
Ksr1	0	0.928375	0.716	0.572	0	1
Tbx2	0	0.927904	0.712	0.486	0	1
Wls	0	0.907929	0.736	0.597	0	1
Cd93	0	0.896241	0.734	0.558	0	1
Lnx2	0	0.887831	0.805	0.693	0	1
Gja1	0	0.879281	0.606	0.499	0	1
Hip1	0	0.878582	0.794	0.701	0	1
Snx29	0	0.870875	0.755	0.664	0	1
Rab31	0	0.862753	0.708	0.553	0	1
Rab27a	0	0.85853	0.687	0.522	0	1
Fabp4	0	0.846159	0.609	0.469	0	1
Pxdn	0	0.843402	0.59	0.486	0	1
Phf20	0	0.820497	0.778	0.684	0	1
Cd59a	0	0.810606	0.624	0.487	0	1
Eva1c	0	0.804772	0.55	0.429	0	1
Wnt2	0	0.803399	0.683	0.5	0	1
Hmga2	0	0.798578	0.575	0.455	0	1
Nlk	0	0.782514	0.815	0.748	0	1
Rasgef1b	0	0.781578	0.817	0.706	0	1
P3h2	0	0.771762	0.694	0.494	0	1
Cbfa2t3	0	0.756207	0.693	0.554	0	1
Tmem106a	0	0.754599	0.77	0.692	0	1
Phldb2	0	0.74638	0.903	0.768	0	1
Sntb1	0	0.732677	0.932	0.78	0	1
Wipf1	0	0.732116	0.781	0.685	0	1
Nod1	0	0.708037	0.728	0.585	0	1
Slco3a1	0	0.702599	0.799	0.591	0	1
Cerk	0	0.701704	0.661	0.595	0	1
Stx2	0	0.697407	0.635	0.541	0	1
Trim30a	0	0.68945	0.837	0.734	0	1
Zfp462	0	0.687826	0.557	0.432	0	1
Il4ra	0	0.677915	0.768	0.647	0	1
Ccdc80	0	0.672449	0.72	0.621	0	1
Bmper	0	0.657202	0.688	0.582	0	1
Fzd4	0	0.654282	0.658	0.451	0	1
Emilin1	0	0.653921	0.764	0.661	0	1
Ndrg1	0	0.638806	0.627	0.496	0	1
Celf4	0	0.637369	0.517	0.352	0	1
Slc39a8	0	0.632149	0.604	0.487	0	1
Fam167b	0	0.617176	0.668	0.558	0	1
Rasgrp2	0	0.601179	0.689	0.546	0	1
Pip4k2a	0	0.594925	0.778	0.684	0	1
Tbc1d1	0	0.591077	0.686	0.561	0	1
Mpp1	0	0.584176	0.689	0.537	0	1
Rasgrf2	0	0.581056	0.527	0.413	0	1
Cnrip1	0	0.577239	0.55	0.476	0	1
Pparg	0	0.571752	0.568	0.394	0	1
Rcsd1	0	0.564933	0.752	0.646	0	1
Gna14	0	0.559072	0.551	0.393	0	1
Lgmn	0	0.544522	0.861	0.706	0	1
Tbc1d30	0	0.535629	0.498	0.317	0	1
Stx1a	0	0.530354	0.568	0.351	0	1
Agpat4	0	0.525468	0.647	0.516	0	1
Vstm4	0	0.511536	0.554	0.368	0	1
Pip5k1c	0	0.502112	0.668	0.513	0	1
Steap2	0	0.498815	0.614	0.351	0	1
Csf1	0	0.490972	0.695	0.533	0	1
Nexn	0	0.484327	0.542	0.44	0	1
Serpinb6a	0	0.476124	0.646	0.513	0	1
Gab3	0	0.47385	0.622	0.552	0	1
Trps1	0	0.468328	0.737	0.672	0	1
Nkd1	0	0.464121	0.624	0.423	0	1
Fsd1l	0	0.436217	0.511	0.35	0	1
Col5a2	0	0.432747	0.649	0.605	0	1
Thbd	0	0.428737	0.698	0.612	0	1
Rpa1	0	0.427589	0.651	0.498	0	1
Gng11	0	0.427514	0.592	0.465	0	1
Ccnd2	0	0.390669	0.647	0.568	0	1
Il33	0	0.389223	0.673	0.502	0	1
E2f7	0	0.388539	0.592	0.569	0	1
Pam	0	0.371506	0.701	0.536	0	1
Ptgs1	0	0.370236	0.737	0.63	0	1
Sema4b	0	0.365198	0.663	0.527	0	1
Klhl13	0	0.362698	0.554	0.351	0	1
Hspa12a	0	0.355978	0.564	0.291	0	1
Sema6d	0	0.35348	0.76	0.635	0	1
Hdc	0	0.341187	0.631	0.392	0	1
Rab3b	0	0.330377	0.622	0.352	0	1
Asb4	0	0.329796	0.579	0.364	0	1
Caskin2	0	0.321881	0.565	0.481	0	1
Lrrcc1	0	0.315192	0.536	0.322	0	1
Slc7a5	0	0.305785	0.657	0.485	0	1
Rerg	0	0.300493	0.57	0.482	0	1
Zeb2	0	0.297802	0.951	0.782	0	1
Chic1	0	0.284296	0.549	0.354	0	1
Efcc1	0	0.279306	0.546	0.337	0	1
Esrrb	0	0.278187	0.523	0.349	0	1
Ripply3	0	0.272116	0.557	0.53	0	1
Nxpe2	0	0.257539	0.626	0.341	0	1
Fam102b	2.48832e-305	0.519928	0.568	0.509	9.24659e-302	1
Zfpm2	6.03336e-301	0.477286	0.632	0.555	2.242e-297	1
Tox2	6.9075e-300	0.909472	0.552	0.502	2.56683e-296	1
Pacs1	1.55745e-297	0.944055	0.721	0.669	5.78747e-294	1
Mest	2.44829e-293	0.469409	0.471	0.312	9.09784e-290	1
Clic1	1.73137e-291	0.49623	0.693	0.64	6.43378e-288	1
Sncaip	8.93818e-290	0.983111	0.535	0.424	3.32143e-286	1
Lrch3	3.14366e-289	0.686544	0.829	0.754	1.16818e-285	1
Plod1	6.69338e-289	0.554482	0.671	0.585	2.48726e-285	1
Pdgfd	2.30001e-276	0.981855	0.573	0.497	8.54682e-273	1
Angpt2	3.54504e-275	0.429926	0.472	0.353	1.31734e-271	1
Itga8	8.07801e-272	0.898785	0.534	0.473	3.00179e-268	1
Cux2	9.62507e-270	0.765406	0.547	0.485	3.57667e-266	1
Cpne8	2.98512e-267	0.741481	0.844	0.802	1.10927e-263	1
Dcp1b	6.20399e-258	0.484265	0.576	0.493	2.3054e-254	1
Wdpcp	2.40587e-257	0.494697	0.603	0.483	8.94022e-254	1
Slc3a2	1.55383e-255	0.461579	0.66	0.578	5.77402e-252	1
Laptm4b	1.11144e-253	0.497229	0.571	0.465	4.13012e-250	1
Mark4	3.22329e-253	0.539221	0.622	0.548	1.19777e-249	1
Efnb2	6.59561e-252	1.5052	0.531	0.438	2.45093e-248	1
Stk39	2.44643e-250	0.630319	0.579	0.431	9.09092e-247	1
Slk	6.29225e-244	0.724553	0.746	0.702	2.3382e-240	1
Ly6a	4.71356e-242	0.510058	0.728	0.64	1.75156e-238	1
Lamp2	2.0414e-231	0.606717	0.942	0.88	7.58584e-228	1
Lims1	1.01487e-230	0.541243	0.776	0.725	3.77125e-227	1
Eml1	1.10765e-230	1.06503	0.534	0.462	4.11601e-227	1
Cxcl9	1.29523e-228	0.364455	0.547	0.524	4.81308e-225	1
Fut8	1.50762e-227	0.490464	0.616	0.527	5.60233e-224	1
Esrrg	8.17619e-223	0.625114	0.494	0.345	3.03827e-219	1
Atg4b	8.14266e-220	0.411952	0.624	0.522	3.02581e-216	1
Mecom	5.8164e-218	0.880322	0.534	0.451	2.16137e-214	1
Ttc3	5.89348e-213	0.748961	0.667	0.593	2.19002e-209	1
Ankrd12	3.39936e-206	0.587176	0.701	0.619	1.2632e-202	1
Tanc2	7.62863e-205	0.370757	0.772	0.701	2.8348e-201	1
Dnmbp	3.09803e-200	0.744864	0.676	0.596	1.15123e-196	1
Ube2d1	3.52759e-200	0.507154	0.618	0.548	1.31085e-196	1
Plagl1	3.09196e-197	0.358464	0.498	0.443	1.14897e-193	1
Fbn1	1.57367e-196	0.535822	0.57	0.557	5.84776e-193	1
Gramd1b	5.29939e-193	0.411354	0.579	0.503	1.96925e-189	1
Bok	5.4865e-192	0.256154	0.514	0.428	2.03878e-188	1
Fmn1	2.85316e-191	0.418394	0.595	0.529	1.06024e-187	1
Rnd3	1.03594e-190	0.862714	0.645	0.602	3.84957e-187	1
Eml6	4.70552e-190	0.678853	0.727	0.654	1.74857e-186	1
Vegfc	3.65789e-186	1.14724	0.612	0.607	1.35927e-182	1
Adam19	4.94766e-186	0.380844	0.55	0.476	1.83855e-182	1
Gm12216	1.24286e-185	0.422317	0.577	0.492	4.61846e-182	1
Ubr1	8.36934e-183	0.534187	0.785	0.717	3.11005e-179	1
Myo1d	1.86107e-182	0.730026	0.693	0.65	6.91572e-179	1
Ubash3b	1.08337e-181	0.490886	0.645	0.624	4.02582e-178	1
Akap12	1.1145e-179	0.506672	0.502	0.443	4.14149e-176	1
Nr2f1	2.50226e-173	0.263404	0.501	0.44	9.29841e-170	1
Map4k3	1.64294e-167	0.512564	0.777	0.746	6.10516e-164	1
Lima1	8.33295e-166	0.55818	0.846	0.763	3.09653e-162	1
Mapre2	1.47191e-165	0.396998	0.579	0.513	5.46961e-162	1
Parp8	7.76099e-164	0.524451	0.628	0.611	2.88398e-160	1
Trim2	1.21857e-157	0.525567	0.584	0.487	4.52822e-154	1
Dock7	2.89972e-153	0.518386	0.753	0.693	1.07754e-149	1
Frmd4a	2.35907e-148	0.469967	0.576	0.513	8.76631e-145	1
Asap2	5.85992e-148	0.566079	0.585	0.506	2.17755e-144	1
Tcp11l2	8.74905e-148	0.348529	0.519	0.431	3.25115e-144	1
Plk2	2.25569e-147	0.940236	0.52	0.487	8.38215e-144	1
Map1b	1.52409e-146	0.568177	0.467	0.39	5.66351e-143	1
Tgfa	5.17075e-146	0.283112	0.603	0.49	1.92145e-142	1
Rcan1	3.56534e-142	0.380966	0.669	0.6	1.32488e-138	1
Greb1l	4.54904e-136	0.925411	0.508	0.438	1.69042e-132	1
Ddx60	7.02524e-134	0.493273	0.765	0.739	2.61058e-130	1
Btrc	6.77343e-131	0.517933	0.742	0.664	2.51701e-127	1
Dip2c	1.08927e-130	0.390061	0.823	0.796	4.04774e-127	1
Mtmr3	6.67645e-129	0.466618	0.834	0.796	2.48097e-125	1
Ncald	1.58591e-126	0.637303	0.503	0.419	5.89324e-123	1
Lgals3bp	3.70313e-120	0.27227	0.671	0.615	1.37608e-116	1
2024-03-03	2.50961e-116	0.533945	0.649	0.58	9.32569e-113	1
Arglu1	2.74954e-115	0.635597	0.64	0.636	1.02173e-111	1
Akr1b8	7.48358e-114	0.431905	0.466	0.42	2.7809e-110	1
Abcc9	1.89365e-113	0.555067	0.507	0.453	7.0368e-110	1
Herc3	9.70369e-113	0.519573	0.654	0.637	3.60589e-109	1
Pear1	6.87132e-111	0.711327	0.507	0.491	2.55338e-107	1
Ahr	2.85032e-110	0.452125	0.733	0.66	1.05918e-106	1
Agfg1	1.24329e-109	0.5783	0.677	0.669	4.62006e-106	1
Smad7	1.43879e-109	0.653838	0.681	0.678	5.34656e-106	1
Pdzd2	8.67557e-103	0.275458	0.421	0.335	3.22384e-99	1
Rell1	1.91067e-102	0.619656	0.724	0.696	7.10005e-99	1
Adamts9	2.29823e-99	0.508109	0.52	0.485	8.54023e-96	1
Dapk2	4.44691e-99	0.84116	0.682	0.715	1.65247e-95	1
Ifi44	9.85344e-99	0.664834	0.606	0.599	3.66154e-95	1
Jazf1	2.19174e-93	0.401218	0.409	0.559	8.14452e-90	1
Arhgef11	5.99043e-92	0.515186	0.713	0.676	2.22604e-88	1
Ypel2	2.69373e-90	0.472315	0.81	0.771	1.00099e-86	1
Ifit2	1.76865e-88	0.270735	0.485	0.46	6.57229e-85	1
Oasl2	1.85841e-86	0.50948	0.598	0.603	6.90584e-83	1
Tulp4	1.38823e-84	0.563627	0.733	0.724	5.15866e-81	1
Camsap2	1.01398e-82	0.475342	0.624	0.593	3.76796e-79	1
Mlkl	3.38278e-80	0.26113	0.481	0.604	1.25704e-76	1
Pbx3	7.32588e-80	0.770364	0.611	0.624	2.7223e-76	1
Herc6	1.83462e-77	0.581432	0.737	0.733	6.81747e-74	1
Adgrg6	6.27707e-76	0.279165	0.468	0.462	2.33256e-72	1
Vcl	2.7205e-74	0.42917	0.707	0.682	1.01094e-70	1
Pfkfb3	3.20138e-71	0.449621	0.56	0.528	1.18963e-67	1
Cnot4	3.45698e-70	0.401988	0.802	0.786	1.28461e-66	1
Ttc39b	2.72262e-68	0.382609	0.653	0.614	1.01172e-64	1
Wdr7	3.00574e-65	0.351453	0.78	0.711	1.11693e-61	1
Parp14	1.41376e-64	0.517068	0.762	0.798	5.25352e-61	1
Tulp3	3.8998e-64	0.352391	0.458	0.449	1.44917e-60	1
Btbd10	7.5821e-61	0.32361	0.577	0.55	2.81751e-57	1
Clca3a1	3.19557e-59	0.444652	0.532	0.588	1.18747e-55	1
Slc45a4	6.15583e-59	0.574343	0.377	0.488	2.2875e-55	1
Adamts1	1.00057e-58	0.406004	0.584	0.63	3.71811e-55	1
Il1a	1.50533e-58	0.568715	0.505	0.566	5.59382e-55	1
Pot1a	1.0235e-54	0.274961	0.517	0.479	3.80331e-51	1
Enpep	5.21077e-53	0.374184	0.734	0.695	1.93632e-49	1
Cdyl2	9.77803e-51	0.538629	0.544	0.532	3.63352e-47	1
Zc2hc1a	3.8076e-49	0.285207	0.481	0.492	1.4149e-45	1
Tnip1	3.77064e-47	0.271235	0.526	0.504	1.40117e-43	1
Pi4ka	1.85795e-44	0.429379	0.699	0.691	6.90413e-41	1
Zfp800	4.57795e-41	0.362944	0.672	0.659	1.70117e-37	1
Rnf213	7.8625e-38	0.356372	0.849	0.863	2.92171e-34	1
Xaf1	2.2735e-35	0.369568	0.6	0.608	8.44832e-32	1
Khdrbs3	3.05302e-35	0.760495	0.421	0.359	1.1345e-31	1
Atp6v1h	6.16097e-35	0.375699	0.694	0.687	2.28942e-31	1
Golga3	6.46781e-35	0.343956	0.642	0.642	2.40344e-31	1
Itsn2	4.28865e-33	0.282865	0.783	0.795	1.59366e-29	1
Klc1	7.79282e-32	0.403928	0.689	0.705	2.89581e-28	1
Clock	1.08739e-30	0.432787	0.723	0.738	4.04073e-27	1
Gm26885	2.92198e-30	0.256749	0.545	0.587	1.08581e-26	1
Abhd6	5.12179e-29	0.382771	0.368	0.328	1.90326e-25	1
Gfod1	7.84447e-29	0.83555	0.593	0.675	2.91501e-25	1
Susd1	7.22393e-28	0.279788	0.438	0.412	2.68441e-24	1
Trp53i11	2.51205e-27	0.573533	0.422	0.414	9.33476e-24	1
Fam193a	4.28405e-27	0.313897	0.789	0.782	1.59195e-23	1
Gpr155	4.68822e-26	0.303309	0.537	0.563	1.74214e-22	1
Dync1i2	2.86845e-25	0.410521	0.673	0.686	1.06591e-21	1
Ube2e2	7.41564e-25	0.387936	0.663	0.661	2.75565e-21	1
Med13	8.54996e-24	0.289128	0.803	0.803	3.17717e-20	1
Sfswap	2.68379e-22	0.381175	0.691	0.694	9.97298e-19	1
Dpp8	7.3798e-21	0.377082	0.686	0.693	2.74233e-17	1
Ankib1	3.3586e-20	0.331403	0.702	0.694	1.24805e-16	1
Fam20a	8.45698e-20	0.274805	0.699	0.682	3.14261e-16	1
Zfp277	1.35795e-18	0.313556	0.595	0.581	5.04615e-15	1
Itga6	6.96122e-18	0.38146	0.396	0.496	2.58679e-14	1
Tm4sf1	1.27891e-16	0.414571	0.361	0.412	4.75242e-13	1
Phactr1	3.0386e-16	0.381305	0.419	0.394	1.12915e-12	1
Fscn1	5.98302e-15	0.336901	0.406	0.4	2.22329e-11	1
Acyp2	1.10937e-14	0.457791	0.468	0.47	4.12244e-11	1
Zhx3	1.7176e-14	0.296521	0.706	0.689	6.38262e-11	1
Rsad2	2.16904e-14	0.390824	0.465	0.483	8.06014e-11	1
Adam12	1.62387e-13	0.541165	0.367	0.308	6.03431e-10	1
Dclk2	4.59919e-13	0.588405	0.403	0.385	1.70906e-09	1
Nxpe4	4.88234e-13	0.564111	0.405	0.506	1.81428e-09	1
Slc2a13	5.08965e-13	0.700399	0.35	0.387	1.89131e-09	1
Slc16a2	1.30388e-12	0.389335	0.575	0.579	4.84521e-09	1
Lepr	9.64925e-12	0.519427	0.385	0.333	3.58566e-08	1
Macrod2	1.30574e-10	0.483323	0.494	0.575	4.85213e-07	1
Agtpbp1	1.46502e-10	0.262837	0.598	0.618	5.444e-07	1
Ints8	1.88588e-10	0.301125	0.631	0.645	7.00794e-07	1
Ptpre	1.24254e-09	0.449755	0.55	0.657	4.61729e-06	1
Med27	2.03176e-08	0.34021	0.639	0.651	7.55003e-05	1
Gnb4	6.09916e-08	0.515722	0.443	0.493	0.000226645	1
Etv1	1.49006e-07	0.510685	0.435	0.471	0.000553708	1
Zfhx3	2.60506e-07	0.255062	0.727	0.782	0.00096804	1
Reep1	2.92145e-07	0.732935	0.416	0.421	0.00108561	1
Rab40c	5.50611e-07	0.281303	0.661	0.659	0.00204607	1
Pls3	7.11326e-07	0.361524	0.56	0.653	0.00264329	1
Prkcq	2.65143e-06	0.260115	0.467	0.539	0.00985273	1
Parp11	4.98849e-06	0.419063	0.552	0.603	0.0185372	1
Txnip	5.16531e-06	0.336796	0.72	0.744	0.0191943	1
Srek1	1.4155e-05	0.280565	0.763	0.812	0.0526001	1
Pde4b	1.45238e-05	0.392279	0.523	0.55	0.0539703	1
Phip	4.24663e-05	0.286838	0.703	0.772	0.157805	1
Rab28	0.00033931	0.34383	0.606	0.633	1	1
Rybp	0.000457707	0.297247	0.626	0.641	1	1
Gbp7	0.000521495	0.266131	0.523	0.559	1	1
Arid2	0.000556514	0.261243	0.699	0.739	1	1
Mast4	0.000772317	0.361852	0.554	0.624	1	1
Abcg2	0.00261651	0.590486	0.501	0.541	1	1
Ptpn14	0.00573646	0.613752	0.455	0.529	1	1
Chrm3	0	2.2211	0.978	0.65	0	2
Gldc	0	2.04379	0.993	0.715	0	2
Shroom3	0	1.94259	0.999	0.753	0	2
Ncam2	0	1.88459	0.976	0.639	0	2
Nos1ap	0	1.8308	1	0.808	0	2
Cryl1	0	1.82249	0.987	0.645	0	2
Pter	0	1.80127	0.999	0.755	0	2
Gbe1	0	1.78805	1	0.852	0	2
Prr16	0	1.7787	1	0.789	0	2
Egfr	0	1.73319	1	0.923	0	2
Rhobtb1	0	1.71322	0.998	0.743	0	2
Tacc2	0	1.71184	0.999	0.794	0	2
Gstp2	0	1.69922	0.917	0.653	0	2
Arg1	0	1.68394	0.999	0.809	0	2
Nrg1	0	1.66363	0.982	0.751	0	2
Smoc1	0	1.6568	0.997	0.745	0	2
Slc39a14	0	1.63854	1	0.804	0	2
Slc4a4	0	1.60496	0.999	0.765	0	2
Slc7a2	0	1.58567	0.996	0.753	0	2
Sorbs2	0	1.58493	1	0.809	0	2
Sds	0	1.58459	0.984	0.743	0	2
Neat1	0	1.58237	1	0.982	0	2
Pzp	0	1.56932	1	0.944	0	2
Zbtb16	0	1.54908	1	0.819	0	2
Cps1	0	1.5464	1	0.947	0	2
Necab1	0	1.51582	0.996	0.683	0	2
Cyp3a13	0	1.50057	0.996	0.74	0	2
Nrg4	0	1.49624	0.951	0.668	0	2
Hal	0	1.48527	0.963	0.721	0	2
Esr1	0	1.47827	0.968	0.567	0	2
Cp	0	1.45236	1	0.938	0	2
Arhgef26	0	1.44247	0.996	0.696	0	2
Gcnt2	0	1.43043	0.993	0.728	0	2
Gfra1	0	1.42735	0.999	0.817	0	2
Fn1	0	1.42486	1	0.925	0	2
Igf1	0	1.41433	0.997	0.757	0	2
Errfi1	0	1.41228	1	0.916	0	2
Nedd4l	0	1.40929	1	0.871	0	2
Pcsk5	0	1.40466	0.992	0.659	0	2
G6pc	0	1.39075	0.981	0.719	0	2
Gm29571	0	1.38892	0.968	0.644	0	2
Elovl6	0	1.38602	0.997	0.805	0	2
Pid1	0	1.37774	1	0.877	0	2
Fbp1	0	1.36376	0.992	0.72	0	2
Grm8	0	1.36181	0.936	0.603	0	2
Chka	0	1.3418	0.997	0.743	0	2
Lipc	0	1.33537	0.986	0.688	0	2
Alcam	0	1.33406	0.999	0.84	0	2
Wwc1	0	1.33353	0.995	0.696	0	2
Cecr2	0	1.32071	0.992	0.645	0	2
Lpin1	0	1.3121	0.991	0.754	0	2
Cmah	0	1.29815	0.992	0.73	0	2
Mob3b	0	1.27467	0.997	0.655	0	2
C9	0	1.27014	0.986	0.764	0	2
Kynu	0	1.26152	0.999	0.789	0	2
Kng2	0	1.24758	0.998	0.736	0	2
Ptpn3	0	1.23631	0.99	0.644	0	2
Adipor2	0	1.23234	0.997	0.776	0	2
Hacl1	0	1.22198	0.984	0.599	0	2
Gclc	0	1.22038	0.99	0.826	0	2
Lrrc28	0	1.21238	0.987	0.684	0	2
Gpam	0	1.20562	0.99	0.722	0	2
C8a	0	1.19832	0.987	0.773	0	2
Arid5b	0	1.19273	1	0.822	0	2
Fgl1	0	1.19077	0.997	0.74	0	2
Rapgef4	0	1.18032	0.998	0.675	0	2
Acpp	0	1.16206	0.929	0.686	0	2
Abca6	0	1.15811	0.987	0.64	0	2
Nav2	0	1.1562	0.996	0.665	0	2
Abcb11	0	1.1503	0.996	0.713	0	2
Hnf4aos	0	1.14147	0.953	0.549	0	2
Sdc2	0	1.14056	0.988	0.616	0	2
Ddc	0	1.13968	0.945	0.563	0	2
Cxcl1	0	1.13918	0.991	0.801	0	2
Heatr6	0	1.13534	0.981	0.711	0	2
Clpx	0	1.1343	0.996	0.773	0	2
Gm26917	0	1.13405	1	0.806	0	2
Vtcn1	0	1.12639	0.936	0.526	0	2
Alas1	0	1.12361	0.994	0.75	0	2
B3galt11	0	1.12092	0.994	0.873	0	2
Stxbp6	0	1.11711	0.962	0.554	0	2
A1cf	0	1.11456	0.981	0.555	0	2
Prox1	0	1.11374	0.984	0.657	0	2
Pik3c2g	0	1.10777	0.84	0.457	0	2
Megf9	0	1.10668	0.988	0.73	0	2
Grb14	0	1.10429	0.986	0.626	0	2
Pck1	0	1.10421	0.979	0.77	0	2
Ror1	0	1.10382	0.962	0.567	0	2
Cyp2c70	0	1.10159	0.998	0.796	0	2
Aspg	0	1.09914	0.984	0.745	0	2
Hsd17b13	0	1.0979	0.982	0.718	0	2
Hnf1aos1	0	1.07458	0.975	0.648	0	2
Dnajc12	0	1.07278	0.916	0.626	0	2
Onecut2	0	1.06607	0.995	0.721	0	2
Gls2	0	1.06305	0.961	0.646	0	2
Zfhx4	0	1.05664	0.969	0.567	0	2
Stard13	0	1.05606	0.994	0.681	0	2
Gckr	0	1.05404	0.999	0.81	0	2
Acacb	0	1.05312	0.964	0.619	0	2
Ppara	0	1.04891	0.979	0.562	0	2
Aox1	0	1.04837	0.977	0.684	0	2
Ugp2	0	1.04465	0.994	0.816	0	2
Bhmt	0	1.04347	0.982	0.75	0	2
Evi5	0	1.04258	0.999	0.785	0	2
Ugdh	0	1.04068	0.987	0.673	0	2
Adra1b	0	1.02446	0.985	0.649	0	2
Slc41a2	0	1.01915	0.957	0.692	0	2
Dlgap1	0	1.01883	0.86	0.49	0	2
Amdhd1	0	1.01249	0.964	0.645	0	2
Gck	0	1.00883	0.987	0.741	0	2
Mug1	0	1.00277	0.994	0.786	0	2
Hao1	0	1.00184	0.964	0.672	0	2
Mat1a	0	1.00097	0.997	0.773	0	2
Sugct	0	0.999038	0.958	0.618	0	2
Pklr	0	0.998106	0.94	0.653	0	2
Me1	0	0.997274	0.962	0.615	0	2
Fga	0	0.995571	1	0.943	0	2
Gprin3	0	0.993658	0.951	0.517	0	2
Naaladl2	0	0.991834	0.956	0.494	0	2
Mlxipl	0	0.985189	0.998	0.828	0	2
Cxadr	0	0.980619	0.974	0.654	0	2
Acnat1	0	0.980282	0.953	0.646	0	2
Slc20a1	0	0.977804	0.954	0.626	0	2
Ppfibp2	0	0.971586	0.935	0.483	0	2
Baiap2l1	0	0.97128	0.942	0.517	0	2
C4bp	0	0.968243	1	0.831	0	2
Ghr	0	0.96096	1	0.843	0	2
Itih3	0	0.960878	1	0.916	0	2
Mtus1	0	0.956907	0.996	0.746	0	2
Ttc39c	0	0.953768	0.973	0.623	0	2
Hsd17b2	0	0.952947	0.933	0.584	0	2
Abca8b	0	0.95014	0.962	0.558	0	2
Kmo	0	0.950082	0.978	0.635	0	2
Erc2	0	0.949879	0.967	0.555	0	2
Aass	0	0.942334	0.986	0.753	0	2
Insig2	0	0.93722	0.99	0.765	0	2
Prox1os	0	0.93259	0.91	0.543	0	2
Ppp1r3b	0	0.927346	0.983	0.742	0	2
Osbpl1a	0	0.922173	0.976	0.62	0	2
Cobl	0	0.913682	0.897	0.55	0	2
Cadps2	0	0.912009	0.978	0.682	0	2
Uroc1	0	0.909846	0.98	0.737	0	2
Pxmp4	0	0.903047	0.962	0.608	0	2
Tat	0	0.901973	0.994	0.864	0	2
Ugt2b35	0	0.899531	0.961	0.696	0	2
Glud1	0	0.898689	1	0.848	0	2
Cpb2	0	0.897197	0.971	0.641	0	2
Mug2	0	0.889964	0.986	0.827	0	2
Plcxd2	0	0.889236	0.98	0.581	0	2
Elovl2	0	0.888437	0.983	0.736	0	2
Stra6l	0	0.882554	0.983	0.719	0	2
St3gal1	0	0.881601	0.996	0.789	0	2
Dmgdh	0	0.878887	0.972	0.649	0	2
Pde4c	0	0.871165	0.948	0.602	0	2
Cbs	0	0.86946	0.989	0.73	0	2
Cdh18	0	0.866543	0.917	0.738	0	2
Hmgcs2	0	0.857745	0.995	0.715	0	2
Plg	0	0.855479	0.999	0.814	0	2
Ftcd	0	0.853928	0.988	0.755	0	2
Tfpi2	0	0.85323	0.95	0.553	0	2
Cped1	0	0.847024	0.993	0.669	0	2
Itih4	0	0.846079	1	0.886	0	2
Erbb4	0	0.845603	0.861	0.57	0	2
Prg4	0	0.845444	0.937	0.637	0	2
Klf12	0	0.842574	0.993	0.661	0	2
Zfp385b	0	0.839739	0.925	0.485	0	2
Abcc2	0	0.836024	0.995	0.744	0	2
Lonp2	0	0.835429	0.988	0.658	0	2
Uox	0	0.833612	0.997	0.759	0	2
Atp11c	0	0.832818	1	0.841	0	2
Agxt2	0	0.832247	0.979	0.588	0	2
Sh3d19	0	0.829829	0.987	0.654	0	2
Lrig1	0	0.822355	0.962	0.627	0	2
Slc3a1	0	0.821673	0.9	0.658	0	2
Zc3h13	0	0.821171	0.976	0.73	0	2
Raph1	0	0.820594	1	0.899	0	2
Prlr	0	0.815164	0.781	0.474	0	2
Fgfr2	0	0.815049	0.995	0.714	0	2
Slc38a4	0	0.81363	0.979	0.66	0	2
Gas2	0	0.811564	0.886	0.596	0	2
Lactb2	0	0.810662	0.986	0.631	0	2
Ypel21	0	0.804876	0.98	0.737	0	2
Ctcflos	0	0.796642	0.764	0.561	0	2
Spata13	0	0.79179	0.965	0.568	0	2
Dab1	0	0.786022	0.853	0.602	0	2
Onecut1	0	0.785248	0.887	0.487	0	2
Gm4951	0	0.784938	0.996	0.76	0	2
Itih2	0	0.783292	0.983	0.695	0	2
Strbp	0	0.781967	0.978	0.626	0	2
Serpinc1	0	0.779154	1	0.84	0	2
Cpn1	0	0.778857	0.98	0.631	0	2
Dhtkd1	0	0.775429	0.94	0.555	0	2
Osgin1	0	0.769707	0.956	0.696	0	2
Txndc11	0	0.768205	0.985	0.688	0	2
Ugt2b5	0	0.764627	0.99	0.794	0	2
Baat	0	0.761257	0.959	0.647	0	2
Myo5b	0	0.757891	0.92	0.531	0	2
Lbp	0	0.755572	0.962	0.692	0	2
Atp1b1	0	0.752335	0.937	0.599	0	2
Fmo5	0	0.752179	0.985	0.698	0	2
Acss2	0	0.752096	0.93	0.599	0	2
Plk3	0	0.750225	0.957	0.664	0	2
Fhit	0	0.748029	0.871	0.574	0	2
Map3k13	0	0.744459	0.92	0.542	0	2
Tuft1	0	0.744351	0.918	0.633	0	2
Prkaa2	0	0.74309	0.915	0.578	0	2
Crp	0	0.742767	0.984	0.681	0	2
Hsd17b6	0	0.740104	0.79	0.539	0	2
Ppm1l	0	0.736452	0.941	0.607	0	2
Gramd3	0	0.735106	0.966	0.572	0	2
Fam214a	0	0.729494	0.981	0.613	0	2
Ctif	0	0.728416	0.975	0.659	0	2
Cacna1d	0	0.723316	0.902	0.562	0	2
Slc2a2	0	0.720551	0.927	0.63	0	2
Slc17a2	0	0.713769	0.911	0.588	0	2
Dpys	0	0.71371	0.943	0.501	0	2
Slc17a4	0	0.712381	0.946	0.72	0	2
Cyp3a25	0	0.708136	0.985	0.747	0	2
Rgs16	0	0.705723	0.888	0.62	0	2
Dapk1	0	0.70356	0.982	0.696	0	2
Nr5a2	0	0.702236	0.977	0.647	0	2
Gpc4	0	0.699982	0.945	0.559	0	2
Cyp2j5	0	0.698692	0.914	0.609	0	2
Ahsg	0	0.69862	1	0.92	0	2
Hgd	0	0.697116	0.991	0.651	0	2
Slc22a30	0	0.697098	0.985	0.631	0	2
Ap3m1	0	0.689073	0.971	0.709	0	2
Ppp2r3a	0	0.686528	0.948	0.557	0	2
Abcb4	0	0.68386	0.96	0.62	0	2
Steap4	0	0.681823	0.988	0.831	0	2
Lrpprc	0	0.680785	0.962	0.606	0	2
Cldn14	0	0.676741	0.9	0.625	0	2
Shroom1	0	0.67592	0.934	0.623	0	2
Gtf2ird1	0	0.675362	0.953	0.555	0	2
Kng1	0	0.673259	1	0.877	0	2
Slc22a23	0	0.668157	0.955	0.536	0	2
Gadd45g	0	0.661201	0.944	0.673	0	2
Slc35d2	0	0.651975	0.949	0.624	0	2
Xkr9	0	0.651758	0.857	0.488	0	2
Gm15622	0	0.647767	0.797	0.509	0	2
Pfkfb1	0	0.644333	0.914	0.485	0	2
Cyp2f2	0	0.643306	0.979	0.781	0	2
Fam47e	0	0.640438	0.881	0.661	0	2
Ar	0	0.637799	0.869	0.497	0	2
Fads2	0	0.637645	0.93	0.607	0	2
Otc	0	0.637413	0.948	0.662	0	2
Gabbr2	0	0.636571	0.868	0.644	0	2
Cdh2	0	0.636124	0.993	0.646	0	2
Hormad2	0	0.634203	0.808	0.639	0	2
Maob	0	0.632188	0.864	0.469	0	2
Zfand4	0	0.631645	0.948	0.615	0	2
Rnf144b	0	0.631257	0.898	0.576	0	2
Plin2	0	0.629946	0.982	0.714	0	2
Kcnq1ot1	0	0.625718	0.958	0.657	0	2
Sfxn1	0	0.621884	0.92	0.623	0	2
Cpeb4	0	0.618109	0.985	0.706	0	2
Sntg2	0	0.615194	0.783	0.461	0	2
Zfp568	0	0.612828	0.934	0.569	0	2
Hamp	0	0.608561	0.901	0.771	0	2
Ugt2b36	0	0.607336	0.992	0.78	0	2
Them7	0	0.606266	0.771	0.491	0	2
Crem	0	0.603439	0.94	0.598	0	2
Adcy9	0	0.602597	0.948	0.57	0	2
Arrdc3	0	0.601979	0.941	0.678	0	2
Gramd1c	0	0.601955	0.743	0.48	0	2
Asl	0	0.595885	0.925	0.606	0	2
Slc27a2	0	0.59439	0.973	0.559	0	2
Pcsk6	0	0.591665	0.855	0.557	0	2
Ass1	0	0.590773	0.988	0.712	0	2
Slc30a10	0	0.588664	0.922	0.698	0	2
Caprin1	0	0.587584	0.995	0.744	0	2
Rbm47	0	0.587347	0.991	0.68	0	2
Hdac8	0	0.58378	0.97	0.648	0	2
Lin7a	0	0.582695	0.791	0.427	0	2
Afm	0	0.580594	0.92	0.632	0	2
Gm19619	0	0.580117	0.846	0.6	0	2
Enpp3	0	0.579435	0.862	0.563	0	2
Il1r1	0	0.579102	0.99	0.858	0	2
Dhcr24	0	0.578354	0.973	0.661	0	2
Slc10a1	0	0.577783	0.847	0.577	0	2
Fgb	0	0.576364	1	0.969	0	2
Acsm1	0	0.5696	0.942	0.539	0	2
Rtn4rl1	0	0.565207	0.86	0.484	0	2
Aacs	0	0.56411	0.872	0.565	0	2
Pabpn1	0	0.563688	0.98	0.714	0	2
Usp6nl	0	0.5631	0.961	0.598	0	2
Fam20a1	0	0.562722	0.933	0.635	0	2
Gm11437	0	0.562086	0.859	0.614	0	2
Sfxn5	0	0.561752	0.906	0.589	0	2
Glt1d1	0	0.561514	0.839	0.48	0	2
Gbf1	0	0.559894	0.991	0.697	0	2
Mapt	0	0.558851	0.829	0.649	0	2
Nnmt	0	0.557683	0.847	0.547	0	2
Fdft1	0	0.55715	0.849	0.485	0	2
Zfp36l1	0	0.554584	0.992	0.794	0	2
Insc	0	0.550624	0.827	0.561	0	2
Cpeb2	0	0.549191	0.966	0.702	0	2
Ppargc1a	0	0.548799	0.68	0.509	0	2
Etnppl	0	0.547264	0.699	0.593	0	2
Depdc7	0	0.545536	0.863	0.544	0	2
Got1	0	0.544428	0.876	0.548	0	2
Chd7	0	0.544064	0.993	0.743	0	2
Gk	0	0.54235	0.925	0.603	0	2
Akr1d1	0	0.540597	0.928	0.591	0	2
Fgg	0	0.540051	1	0.952	0	2
Luc7l2	0	0.538123	1	0.898	0	2
Herpud1	0	0.537586	0.957	0.725	0	2
Clmn	0	0.536374	0.805	0.594	0	2
Irs2	0	0.535953	0.829	0.52	0	2
Txnrd1	0	0.534277	0.955	0.65	0	2
Elovl5	0	0.534052	0.983	0.793	0	2
Sil1	0	0.533331	0.957	0.645	0	2
Hmgcr	0	0.53322	0.796	0.512	0	2
Keg1	0	0.532474	0.722	0.465	0	2
Eps8l2	0	0.531506	0.943	0.656	0	2
Psmd11	0	0.522797	0.976	0.653	0	2
Nlrp12	0	0.522034	0.689	0.418	0	2
Gm10069	0	0.516272	0.869	0.567	0	2
Eda	0	0.515171	0.728	0.442	0	2
Tmc7	0	0.513702	0.873	0.543	0	2
Ptges	0	0.509857	0.722	0.556	0	2
Lmo7	0	0.509643	0.91	0.554	0	2
Sgms2	0	0.507785	0.882	0.527	0	2
Cda	0	0.506055	0.783	0.487	0	2
Desi2	0	0.505016	0.963	0.672	0	2
Selenbp1	0	0.504756	0.854	0.532	0	2
Slc16a12	0	0.504405	0.854	0.514	0	2
Rnf125	0	0.499641	0.845	0.514	0	2
Hmgcs1	0	0.495517	0.875	0.574	0	2
Malat1	0	0.494621	1	1	0	2
Scarb1	0	0.49364	0.958	0.622	0	2
Ccdc141	0	0.493614	0.827	0.504	0	2
Arntl	0	0.492854	0.944	0.676	0	2
Etnk2	0	0.492359	0.885	0.604	0	2
Saa2	0	0.489926	0.91	0.691	0	2
Mast2	0	0.485471	0.932	0.592	0	2
Cspp1	0	0.485439	0.969	0.672	0	2
Taok3	0	0.483943	0.989	0.728	0	2
Zhx31	0	0.480901	0.95	0.64	0	2
Pclo	0	0.480123	0.722	0.531	0	2
Tm4sf4	0	0.479917	0.926	0.613	0	2
Atrn	0	0.479298	0.965	0.653	0	2
Slc10a2	0	0.477429	0.861	0.629	0	2
Hopx	0	0.475431	0.892	0.63	0	2
Sel1l3	0	0.470936	0.768	0.452	0	2
Sntb11	0	0.470251	0.997	0.768	0	2
Pqlc1	0	0.469855	0.929	0.635	0	2
Neo1	0	0.469313	0.861	0.536	0	2
Osbp	0	0.467433	0.955	0.686	0	2
Selenbp2	0	0.467287	0.979	0.786	0	2
Atf5	0	0.466613	0.956	0.613	0	2
Nudt7	0	0.464254	0.894	0.56	0	2
Ttpa	0	0.463469	0.958	0.654	0	2
Zfp36	0	0.461885	0.95	0.683	0	2
Ahdc1	0	0.461181	0.904	0.577	0	2
Nsdhl	0	0.459885	0.814	0.496	0	2
F11	0	0.456611	0.721	0.498	0	2
Insig1	0	0.454031	0.897	0.528	0	2
Pcca	0	0.450457	0.943	0.597	0	2
Comt	0	0.449345	0.999	0.799	0	2
Orm1	0	0.447987	0.942	0.66	0	2
Kifc3	0	0.44794	0.896	0.681	0	2
Acnat2	0	0.446691	0.87	0.652	0	2
Golim4	0	0.445761	0.921	0.625	0	2
Kif13b	0	0.444976	0.977	0.675	0	2
Pir	0	0.442796	0.756	0.437	0	2
Fam13a	0	0.442452	0.671	0.414	0	2
Macrod1	0	0.442218	0.875	0.561	0	2
Lgals9	0	0.44097	0.993	0.778	0	2
Arsg	0	0.440422	0.742	0.436	0	2
Irs1	0	0.440081	0.847	0.498	0	2
Ube2g1	0	0.439001	0.965	0.655	0	2
Hook1	0	0.437757	0.876	0.526	0	2
Camk2b	0	0.436026	0.839	0.521	0	2
Sqle	0	0.435014	0.814	0.489	0	2
Npas2	0	0.427787	0.844	0.621	0	2
Map3k5	0	0.424364	0.981	0.688	0	2
Slc47a1	0	0.422361	0.711	0.429	0	2
Snhg11	0	0.422024	0.895	0.603	0	2
Kcnt2	0	0.419645	0.825	0.552	0	2
Gm3839	0	0.418123	0.66	0.512	0	2
Ces1b	0	0.417429	0.686	0.517	0	2
Egfros	0	0.416528	0.661	0.375	0	2
Serpina3n	0	0.416451	0.981	0.784	0	2
Itih1	0	0.41632	0.971	0.731	0	2
Pik3ap1	0	0.414617	0.979	0.705	0	2
Cers6	0	0.409075	0.976	0.74	0	2
Saa1	0	0.408077	0.937	0.768	0	2
Cald1	0	0.40753	0.988	0.712	0	2
Ptprd	0	0.406493	0.961	0.508	0	2
Efna1	0	0.404989	0.894	0.593	0	2
Ccnl1	0	0.404708	0.99	0.783	0	2
F12	0	0.402903	0.976	0.703	0	2
Ppp4r4	0	0.399941	0.853	0.558	0	2
Sult1a1	0	0.397929	0.981	0.762	0	2
Tbcel	0	0.39593	0.898	0.548	0	2
Abtb2	0	0.395545	0.878	0.537	0	2
Nox4	0	0.395507	0.764	0.45	0	2
Cyp2a12	0	0.395485	0.903	0.678	0	2
Bcl3	0	0.394345	0.945	0.745	0	2
Enpp2	0	0.393794	0.666	0.473	0	2
Id2	0	0.393776	0.982	0.807	0	2
Adtrp	0	0.393415	0.722	0.47	0	2
Pls1	0	0.390074	0.647	0.526	0	2
Prkca	0	0.388131	0.95	0.694	0	2
Tmprss6	0	0.386733	0.917	0.626	0	2
Cpne81	0	0.386438	0.969	0.777	0	2
Atp2b2	0	0.385827	0.736	0.565	0	2
Ero1lb	0	0.38511	0.875	0.599	0	2
Tmem56	0	0.380646	0.968	0.663	0	2
Ngef	0	0.380572	0.679	0.453	0	2
Ifrd1	0	0.38044	0.905	0.58	0	2
Palmd	0	0.380195	0.834	0.518	0	2
Inhba	0	0.379431	0.844	0.642	0	2
Srebf2	0	0.378628	0.852	0.556	0	2
Gm15883	0	0.37767	0.641	0.495	0	2
Rnf217	0	0.376836	0.879	0.546	0	2
Ces3b	0	0.376228	0.821	0.503	0	2
Tiam2	0	0.375514	0.698	0.509	0	2
Pdxdc1	0	0.375337	0.956	0.668	0	2
Dcakd	0	0.374302	0.861	0.501	0	2
Rab30	0	0.371764	0.704	0.432	0	2
Bckdhb	0	0.371096	0.92	0.513	0	2
Foxq1	0	0.370856	0.736	0.569	0	2
Cenpv	0	0.370008	0.769	0.435	0	2
Pah	0	0.369265	0.974	0.694	0	2
Bphl	0	0.367212	0.836	0.55	0	2
Fat1	0	0.365353	0.681	0.496	0	2
Angptl8	0	0.362667	0.914	0.67	0	2
Acsm3	0	0.362092	0.726	0.463	0	2
Ggact	0	0.36118	0.733	0.428	0	2
Igfbp1	0	0.360923	0.9	0.617	0	2
Klb	0	0.359969	0.649	0.408	0	2
Nipal1	0	0.357252	0.745	0.588	0	2
Slc16a21	0	0.35689	0.829	0.528	0	2
Bhlhe40	0	0.354048	0.899	0.611	0	2
Dsg2	0	0.350829	0.828	0.509	0	2
Bdh1	0	0.34968	0.813	0.491	0	2
Gpd2	0	0.349567	0.911	0.57	0	2
Abhd18	0	0.346381	0.831	0.514	0	2
Cobll1	0	0.345117	0.895	0.516	0	2
Nckap5	0	0.343985	0.756	0.448	0	2
Apex2	0	0.343638	0.865	0.527	0	2
Aldh1a7	0	0.343619	0.799	0.561	0	2
Gm12909	0	0.343598	0.783	0.543	0	2
Ildr2	0	0.343373	0.765	0.484	0	2
Shank2	0	0.343013	0.767	0.469	0	2
Hunk	0	0.342491	0.662	0.388	0	2
Cdo1	0	0.342117	0.948	0.631	0	2
Rtn3	0	0.341763	0.99	0.782	0	2
Kank1	0	0.339174	0.71	0.472	0	2
Dcaf6	0	0.337366	0.913	0.57	0	2
Sybu	0	0.337215	0.57	0.395	0	2
Acsl1	0	0.335233	0.881	0.523	0	2
Kdm5b	0	0.334914	0.899	0.589	0	2
Thrsp	0	0.334427	0.858	0.642	0	2
Cib3	0	0.334228	0.839	0.699	0	2
Msmo1	0	0.332173	0.814	0.456	0	2
Cyp2c68	0	0.329146	0.69	0.442	0	2
Inpp5f	0	0.3267	0.893	0.536	0	2
Nudt12	0	0.323705	0.775	0.544	0	2
Nabp1	0	0.322454	0.883	0.584	0	2
Gpr39	0	0.321422	0.741	0.468	0	2
Cdkl5	0	0.321266	0.727	0.477	0	2
Nr0b2	0	0.319815	0.76	0.571	0	2
Dsc2	0	0.319802	0.676	0.471	0	2
Fdps	0	0.318394	0.939	0.627	0	2
Ankrd28	0	0.318116	0.926	0.63	0	2
Hs6st1	0	0.315709	0.92	0.608	0	2
Zswim5	0	0.312963	0.641	0.413	0	2
Acsm5	0	0.31256	0.729	0.44	0	2
Gm37240	0	0.312455	0.753	0.506	0	2
Prkd3	0	0.312161	0.944	0.632	0	2
Hrg	0	0.311525	0.949	0.64	0	2
Usp53	0	0.31006	0.846	0.565	0	2
Tifa	0	0.307126	0.807	0.628	0	2
Bag3	0	0.306045	0.903	0.616	0	2
Cth	0	0.30557	0.78	0.504	0	2
Acmsd	0	0.305402	0.735	0.498	0	2
St3gal5	0	0.305197	0.974	0.735	0	2
Zfp950	0	0.304848	0.945	0.647	0	2
Akr1c19	0	0.304549	0.751	0.553	0	2
Bcar3	0	0.304365	0.869	0.489	0	2
Tmem260	0	0.30356	0.913	0.645	0	2
Cdc14b	0	0.301568	0.787	0.488	0	2
Fh1	0	0.299299	0.837	0.557	0	2
Usp47	0	0.299253	0.973	0.683	0	2
Plscr1	0	0.299055	0.871	0.601	0	2
Epha2	0	0.298068	0.857	0.574	0	2
Tbccd1	0	0.297491	0.842	0.564	0	2
Platr22	0	0.296144	0.589	0.452	0	2
Hyou1	0	0.295485	0.935	0.716	0	2
Trim28	0	0.293035	0.811	0.564	0	2
Mocs1	0	0.291167	0.857	0.579	0	2
R3hcc1l	0	0.290537	0.958	0.716	0	2
Pnpla3	0	0.288558	0.668	0.474	0	2
Mn1	0	0.286637	0.684	0.516	0	2
Fasn	0	0.285773	0.978	0.796	0	2
Qrich1	0	0.285204	0.97	0.7	0	2
Zfp444	0	0.284099	0.744	0.471	0	2
Ndrg3	0	0.283561	0.751	0.524	0	2
Enpep1	0	0.282573	0.905	0.661	0	2
Epha1	0	0.280994	0.799	0.581	0	2
Noct	0	0.278699	0.848	0.613	0	2
Eno1	0	0.278028	0.848	0.53	0	2
Adprm	0	0.277792	0.773	0.548	0	2
Ubn2	0	0.276575	0.995	0.809	0	2
Rxra	0	0.273845	0.941	0.655	0	2
Lima11	0	0.273661	0.975	0.737	0	2
Lars	0	0.272481	0.918	0.596	0	2
Kcnk5	0	0.270471	0.687	0.447	0	2
Wfdc21	0	0.269149	0.99	0.762	0	2
Trabd	0	0.269124	0.912	0.664	0	2
Abat	0	0.267866	0.741	0.481	0	2
Rell11	0	0.265373	0.928	0.654	0	2
Shpk	0	0.264942	0.701	0.538	0	2
Nacc2	0	0.264272	0.816	0.59	0	2
Gfod2	0	0.264108	0.848	0.581	0	2
Aff4	0	0.263969	0.985	0.765	0	2
Jazf11	0	0.263939	0.785	0.482	0	2
Nt5c2	0	0.263547	0.883	0.586	0	2
Crot	0	0.263133	0.901	0.628	0	2
Rhpn2	0	0.262757	0.577	0.406	0	2
Cyp27a1	0	0.262686	0.895	0.59	0	2
Hhex	0	0.260671	0.892	0.637	0	2
Sytl5	0	0.259584	0.55	0.378	0	2
Zkscan7	0	0.259255	0.854	0.709	0	2
Slc17a1	0	0.258654	0.634	0.442	0	2
Khnyn	0	0.258568	0.806	0.544	0	2
Isoc2a	0	0.256973	0.641	0.399	0	2
Ank	0	0.256255	0.801	0.503	0	2
Creld1	0	0.256091	0.841	0.594	0	2
Slc25a20	0	0.254633	0.717	0.469	0	2
Colec12	0	0.254158	0.859	0.551	0	2
Mst1	0	0.253686	0.934	0.698	0	2
Pabpc4	0	0.253466	0.851	0.521	0	2
Cul1	0	0.253236	0.982	0.754	0	2
Prrc1	0	0.251194	0.874	0.585	0	2
G0s2	0	0.250647	0.818	0.649	0	2
Col5a3	0	0.250566	0.616	0.502	0	2
St8sia3os	5.20487e-302	0.289917	0.638	0.508	1.93413e-298	2
Foxp2	4.07438e-239	0.291939	0.52	0.327	1.51404e-235	2
Ces1f	1.59655e-184	0.276437	0.614	0.578	5.93278e-181	2
Cyp2b9	2.11188e-13	0.396766	0.533	0.527	7.84775e-10	2
Cyp7b1	0	2.05252	0.996	0.632	0	3
Slc16a10	0	2.04282	0.998	0.701	0	3
Cdh181	0	2.00763	0.991	0.747	0	3
Slco1b2	0	1.83107	1	0.778	0	3
Kynu1	0	1.80002	1	0.808	0	3
C6	0	1.78404	0.998	0.742	0	3
Gfra11	0	1.76893	1	0.833	0	3
Hao11	0	1.72043	0.99	0.695	0	3
Gm31121	0	1.66571	0.979	0.69	0	3
Pah1	0	1.66427	0.998	0.716	0	3
Slc25a21	0	1.64716	0.991	0.479	0	3
Egfr1	0	1.62764	1	0.93	0	3
Slco1a1	0	1.54671	0.984	0.622	0	3
Abcc21	0	1.5447	1	0.766	0	3
Ghr1	0	1.51767	1	0.857	0	3
Klf121	0	1.51657	1	0.69	0	3
Ttc39c1	0	1.50513	0.992	0.652	0	3
Cps11	0	1.50012	1	0.952	0	3
Fmo51	0	1.45952	0.999	0.722	0	3
Ablim3	0	1.45926	0.976	0.516	0	3
Hgd1	0	1.4535	0.999	0.68	0	3
Nos1ap1	0	1.40882	1	0.825	0	3
Prr161	0	1.4046	1	0.808	0	3
Pid11	0	1.38671	1	0.888	0	3
Aqp9	0	1.38121	0.988	0.564	0	3
Ptprd1	0	1.37572	0.995	0.545	0	3
C91	0	1.35077	0.995	0.782	0	3
Fam214a1	0	1.34647	0.998	0.644	0	3
Erc21	0	1.33353	0.992	0.589	0	3
Stard131	0	1.33147	0.999	0.708	0	3
Rapgef41	0	1.32507	1	0.703	0	3
Arid5b1	0	1.31669	1	0.838	0	3
Rmdn2	0	1.30726	0.991	0.625	0	3
Il1r11	0	1.3032	1	0.868	0	3
Neat11	0	1.30149	1	0.983	0	3
Aox3	0	1.30114	0.982	0.486	0	3
Cdh21	0	1.29843	0.999	0.676	0	3
Atp11c1	0	1.29276	0.999	0.855	0	3
Onecut21	0	1.28293	0.998	0.744	0	3
Tenm3	0	1.27843	0.904	0.504	0	3
Mtus11	0	1.27678	0.999	0.767	0	3
Zbtb161	0	1.27614	1	0.835	0	3
Nudt71	0	1.26259	0.981	0.581	0	3
Slc22a301	0	1.25462	0.997	0.661	0	3
Zfand41	0	1.25248	0.994	0.64	0	3
Slc38a41	0	1.24571	0.995	0.687	0	3
Ppara1	0	1.24158	0.995	0.597	0	3
Ces3a	0	1.23251	0.979	0.525	0	3
Slc22a231	0	1.22263	0.984	0.57	0	3
Ap3m11	0	1.21805	0.995	0.73	0	3
Arhgef261	0	1.21333	0.997	0.723	0	3
Sorbs21	0	1.20611	1	0.826	0	3
Grb141	0	1.20516	0.994	0.657	0	3
Akr1c6	0	1.20237	0.995	0.633	0	3
Rnf43	0	1.2023	0.96	0.492	0	3
Elovl61	0	1.18988	0.999	0.822	0	3
Mlxipl1	0	1.1668	0.999	0.843	0	3
Slc7a21	0	1.1654	0.997	0.775	0	3
Errfi11	0	1.15928	1	0.923	0	3
Hnf1aos11	0	1.15777	0.986	0.675	0	3
Abcb111	0	1.15712	0.999	0.738	0	3
Abca61	0	1.15124	0.991	0.67	0	3
Plcxd21	0	1.12131	0.995	0.615	0	3
Dhtkd11	0	1.1158	0.973	0.585	0	3
Acnat11	0	1.11549	0.992	0.67	0	3
Cyp27a11	0	1.11459	0.989	0.607	0	3
Mob3b1	0	1.10358	0.999	0.685	0	3
Selenbp21	0	1.10152	0.994	0.801	0	3
Necab11	0	1.10105	0.998	0.71	0	3
Cmah1	0	1.09777	0.997	0.752	0	3
Agxt21	0	1.09769	0.993	0.621	0	3
Dnajc121	0	1.086	0.981	0.645	0	3
Abcb41	0	1.08398	0.987	0.647	0	3
Cyp2c701	0	1.07598	0.999	0.813	0	3
Smoc11	0	1.07085	1	0.767	0	3
Slc4a41	0	1.06934	0.999	0.786	0	3
Cyp3a251	0	1.06545	0.995	0.767	0	3
A1cf1	0	1.03915	0.987	0.592	0	3
Cyp2c67	0	1.03753	0.982	0.638	0	3
Zkscan71	0	1.03372	0.978	0.71	0	3
Slc39a141	0	1.03155	1	0.821	0	3
Gbe11	0	1.03022	1	0.865	0	3
Alas11	0	1.02676	0.997	0.771	0	3
Mug11	0	1.01903	0.998	0.804	0	3
C4bp1	0	1.01658	1	0.846	0	3
Fn11	0	1.00787	1	0.931	0	3
Glt1d11	0	1.00742	0.949	0.501	0	3
Bhmt1	0	1.00695	0.993	0.769	0	3
Adipor21	0	1.00397	0.999	0.796	0	3
Pzp1	0	1.00103	1	0.949	0	3
Irs11	0	0.998261	0.946	0.519	0	3
Ppp1r3b1	0	0.992442	0.998	0.761	0	3
Shroom31	0	0.986211	1	0.775	0	3
Hsd3b3	0	0.976631	0.951	0.442	0	3
Cyp2e1	0	0.976376	0.934	0.539	0	3
Pcsk51	0	0.973675	0.997	0.688	0	3
Gckr1	0	0.971859	1	0.827	0	3
Tat1	0	0.971063	1	0.874	0	3
Prox11	0	0.968168	0.996	0.685	0	3
Nav21	0	0.964183	0.999	0.693	0	3
Ptpn31	0	0.958561	0.994	0.674	0	3
Arrdc31	0	0.956708	0.987	0.696	0	3
Tacc21	0	0.948374	0.999	0.812	0	3
Dmgdh1	0	0.947223	0.991	0.675	0	3
Prox1os1	0	0.94429	0.945	0.572	0	3
Sdc21	0	0.937854	0.994	0.648	0	3
Fgl11	0	0.937377	0.999	0.762	0	3
Hsd3b2	0	0.93734	0.835	0.353	0	3
Chd1l	0	0.935947	0.983	0.611	0	3
Ugp21	0	0.93516	0.999	0.831	0	3
Cyp3a131	0	0.934798	0.998	0.763	0	3
Sugct1	0	0.932289	0.976	0.646	0	3
Colec121	0	0.930553	0.955	0.569	0	3
Mat1a1	0	0.929937	0.999	0.792	0	3
Lrrc281	0	0.928187	0.992	0.71	0	3
Sntb12	0	0.924667	1	0.788	0	3
Megf91	0	0.923401	0.996	0.752	0	3
Ddc1	0	0.922022	0.965	0.595	0	3
Uox1	0	0.914858	0.999	0.779	0	3
C8a1	0	0.904878	0.997	0.791	0	3
Hnf4aos1	0	0.904135	0.959	0.584	0	3
Gck1	0	0.903652	0.998	0.761	0	3
Glud11	0	0.90355	1	0.861	0	3
Adra1b1	0	0.900319	0.988	0.679	0	3
Cobll11	0	0.898616	0.967	0.543	0	3
Lipc1	0	0.890739	0.992	0.714	0	3
Rhobtb11	0	0.88801	0.997	0.765	0	3
Cpeb21	0	0.884362	0.992	0.722	0	3
Lin7a1	0	0.884025	0.918	0.447	0	3
Phldb21	0	0.879073	0.998	0.771	0	3
Aox11	0	0.873813	0.989	0.709	0	3
Abca8b1	0	0.864575	0.974	0.593	0	3
Lpin11	0	0.852286	0.996	0.775	0	3
Hsd17b21	0	0.851011	0.972	0.611	0	3
Adcy91	0	0.844265	0.976	0.601	0	3
Tsc22d3	0	0.842025	0.97	0.687	0	3
Cth1	0	0.841804	0.905	0.517	0	3
Bckdhb1	0	0.840696	0.977	0.544	0	3
Myo5b1	0	0.838166	0.97	0.561	0	3
Gsta3	0	0.835503	0.994	0.73	0	3
Cecr21	0	0.831505	0.995	0.675	0	3
Pfkfb11	0	0.829729	0.932	0.521	0	3
Adh4	0	0.827582	0.926	0.553	0	3
Zfp385b1	0	0.826367	0.935	0.522	0	3
Nr5a21	0	0.825091	0.993	0.674	0	3
Enpp31	0	0.821069	0.959	0.58	0	3
Kng21	0	0.820426	0.998	0.759	0	3
Pklr1	0	0.815879	0.968	0.676	0	3
Lonp21	0	0.815785	0.991	0.687	0	3
Wwc11	0	0.814985	0.998	0.722	0	3
Rnase4	0	0.809437	0.996	0.747	0	3
Ube2e21	0	0.808249	0.985	0.63	0	3
Osbpl1a1	0	0.80641	0.978	0.651	0	3
Gm49511	0	0.803018	0.999	0.781	0	3
Rgn	0	0.802057	0.985	0.67	0	3
Gulo	0	0.800471	0.914	0.446	0	3
Map3k131	0	0.799063	0.938	0.573	0	3
Nedd4l1	0	0.797547	1	0.883	0	3
Gpc41	0	0.794941	0.976	0.59	0	3
Plekha7	0	0.793995	0.891	0.501	0	3
Rbm471	0	0.792617	0.997	0.706	0	3
Mup21	0	0.791772	0.962	0.678	0	3
Aass1	0	0.786454	0.986	0.773	0	3
Heatr61	0	0.783413	0.994	0.733	0	3
Exph5	0	0.780206	0.859	0.384	0	3
St8sia3os1	0	0.776693	0.873	0.497	0	3
Slc27a21	0	0.77512	0.982	0.594	0	3
Mylk	0	0.772417	0.975	0.617	0	3
Ar1	0	0.764732	0.915	0.525	0	3
Evi51	0	0.764416	0.999	0.804	0	3
Gramd31	0	0.763663	0.979	0.606	0	3
Eps8l21	0	0.760571	0.984	0.677	0	3
Clpx1	0	0.760065	0.996	0.793	0	3
Zfhx41	0	0.75928	0.98	0.601	0	3
Sh3d191	0	0.757807	0.991	0.683	0	3
Pter1	0	0.754024	0.999	0.777	0	3
Macrod11	0	0.744999	0.943	0.582	0	3
Crp1	0	0.742767	0.99	0.707	0	3
Clmn1	0	0.740584	0.93	0.601	0	3
Hamp1	0	0.734476	0.962	0.777	0	3
Sntg21	0	0.734256	0.897	0.478	0	3
Epb41l4b	0	0.732698	0.922	0.513	0	3
Akr1c20	0	0.731431	0.936	0.546	0	3
Nr1i3	0	0.730627	0.885	0.406	0	3
Znrf3	0	0.728562	0.979	0.592	0	3
Hacl11	0	0.723978	0.992	0.632	0	3
Ass11	0	0.722191	0.991	0.736	0	3
Plg1	0	0.718771	1	0.83	0	3
Pcsk61	0	0.71544	0.923	0.576	0	3
Palmd1	0	0.714893	0.933	0.536	0	3
Ccdc1411	0	0.713472	0.933	0.522	0	3
Gcnt21	0	0.710631	0.999	0.751	0	3
Angptl81	0	0.710562	0.981	0.685	0	3
Cpn11	0	0.707756	0.994	0.66	0	3
Cyp2d9	0	0.701934	0.979	0.681	0	3
Kmo1	0	0.696742	0.988	0.664	0	3
Sfxn51	0	0.695493	0.964	0.611	0	3
Gabbr21	0	0.692843	0.939	0.657	0	3
Fam47e1	0	0.690883	0.968	0.672	0	3
Lrpprc1	0	0.680385	0.978	0.636	0	3
Cacna1d1	0	0.678899	0.954	0.587	0	3
Nox41	0	0.678829	0.906	0.464	0	3
Mocs11	0	0.676649	0.931	0.596	0	3
Lrig11	0	0.676455	0.985	0.654	0	3
Gprin31	0	0.675732	0.97	0.554	0	3
Hmgcs21	0	0.675431	0.998	0.739	0	3
Cadps21	0	0.674632	0.992	0.707	0	3
Cyp2j51	0	0.674412	0.962	0.631	0	3
Atrn1	0	0.674035	0.98	0.679	0	3
Otc1	0	0.669683	0.97	0.685	0	3
Gpam1	0	0.660538	0.997	0.745	0	3
Lactb21	0	0.660065	0.981	0.663	0	3
Caprin11	0	0.659652	0.996	0.766	0	3
Etnk21	0	0.659579	0.951	0.623	0	3
St3gal11	0	0.657638	0.998	0.807	0	3
Mcc	0	0.655826	0.958	0.523	0	3
Naaladl21	0	0.655763	0.952	0.535	0	3
Map3k51	0	0.654311	0.993	0.713	0	3
Cyb5a	0	0.651405	0.985	0.733	0	3
Ugt2b1	0	0.649364	0.923	0.637	0	3
Ugdh1	0	0.648374	0.989	0.701	0	3
Cped11	0	0.647942	0.99	0.698	0	3
Scarb11	0	0.645447	0.985	0.649	0	3
Cbs1	0	0.644191	0.995	0.752	0	3
Phlda1	0	0.642737	0.957	0.585	0	3
Gm129091	0	0.641668	0.952	0.548	0	3
Serpina7	0	0.638384	0.902	0.456	0	3
Baat1	0	0.636837	0.986	0.672	0	3
Slc35d21	0	0.635262	0.983	0.649	0	3
Cobl1	0	0.632674	0.877	0.582	0	3
Lmo71	0	0.628792	0.941	0.583	0	3
Acsm11	0	0.628046	0.935	0.575	0	3
Insc1	0	0.627213	0.9	0.577	0	3
Acsm31	0	0.626294	0.858	0.473	0	3
Slc22a1	0	0.625379	0.915	0.494	0	3
Dpys1	0	0.624957	0.949	0.539	0	3
Akr1d11	0	0.621814	0.959	0.617	0	3
Slc16a121	0	0.621697	0.902	0.54	0	3
Gm156221	0	0.620903	0.919	0.523	0	3
Stra6l1	0	0.62014	0.995	0.741	0	3
Comt1	0	0.616581	0.997	0.816	0	3
Slc41a21	0	0.615641	0.968	0.714	0	3
Mup12	0	0.613326	0.925	0.568	0	3
Hip1r	0	0.609007	0.853	0.486	0	3
Adtrp1	0	0.608191	0.851	0.48	0	3
Usp6nl1	0	0.608048	0.976	0.628	0	3
Abtb21	0	0.607303	0.939	0.561	0	3
Ctcflos1	0	0.60678	0.83	0.572	0	3
Chka1	0	0.606221	0.998	0.765	0	3
Sgms21	0	0.606176	0.931	0.553	0	3
Baiap2l11	0	0.603636	0.936	0.555	0	3
Tspan12	0	0.603351	0.97	0.566	0	3
Acsm51	0	0.59643	0.854	0.454	0	3
Sult1d1	0	0.596043	0.913	0.568	0	3
Hsd3b5	0	0.595353	0.816	0.384	0	3
Adh1	0	0.595111	0.987	0.7	0	3
Dlgap11	0	0.593892	0.925	0.516	0	3
Gpd21	0	0.593545	0.963	0.595	0	3
F111	0	0.588108	0.865	0.504	0	3
Tbcel1	0	0.588032	0.958	0.573	0	3
Keg11	0	0.583989	0.812	0.479	0	3
Tfpi21	0	0.582274	0.939	0.589	0	3
Itih21	0	0.582125	0.985	0.721	0	3
Ugt2b361	0	0.578584	0.996	0.799	0	3
Slco1a4	0	0.57804	0.783	0.496	0	3
Pqlc11	0	0.572217	0.977	0.656	0	3
Ahr1	0	0.572047	0.921	0.648	0	3
Vtcn11	0	0.568289	0.926	0.563	0	3
Pxmp41	0	0.568245	0.945	0.641	0	3
Kif13b1	0	0.566234	0.992	0.7	0	3
Sord	0	0.565967	0.975	0.576	0	3
Ppp2r3a1	0	0.564599	0.94	0.593	0	3
Mad1l1	0	0.563459	0.945	0.609	0	3
Aars	0	0.563241	0.975	0.62	0	3
Shank21	0	0.562961	0.88	0.484	0	3
Cxcl11	0	0.562756	0.993	0.818	0	3
Nnmt1	0	0.562667	0.912	0.567	0	3
Ppp4r41	0	0.561772	0.931	0.576	0	3
Rtn4rl11	0	0.560308	0.91	0.512	0	3
Hopx1	0	0.559947	0.965	0.646	0	3
Aadac	0	0.558331	0.989	0.709	0	3
Bcar31	0	0.557493	0.947	0.515	0	3
Rxra1	0	0.555705	0.955	0.679	0	3
Gramd1c1	0	0.550377	0.785	0.499	0	3
Ugt2b351	0	0.545524	0.976	0.718	0	3
Pcca1	0	0.54483	0.953	0.627	0	3
Zfp36l11	0	0.543969	0.996	0.811	0	3
Prodh	0	0.542779	0.884	0.499	0	3
Bdh11	0	0.54229	0.883	0.513	0	3
Fbp11	0	0.541898	0.989	0.744	0	3
Prkd31	0	0.541535	0.988	0.655	0	3
Mpp4	0	0.540665	0.956	0.582	0	3
Acnat21	0	0.538958	0.962	0.662	0	3
Insig21	0	0.537384	0.991	0.785	0	3
Dapk11	0	0.535723	0.992	0.72	0	3
Stxbp61	0	0.535203	0.952	0.591	0	3
Gk1	0	0.534717	0.964	0.628	0	3
Plk31	0	0.533176	0.968	0.688	0	3
Gm269171	0	0.532143	1	0.823	0	3
Hrg1	0	0.529414	0.968	0.665	0	3
Gbf11	0	0.528046	0.993	0.723	0	3
Pabpn11	0	0.525904	0.996	0.735	0	3
Ror11	0	0.524443	0.964	0.602	0	3
Slc22a28	0	0.524404	0.832	0.387	0	3
Ctif1	0	0.523828	0.98	0.687	0	3
Uroc11	0	0.521159	0.99	0.758	0	3
Itih31	0	0.515902	1	0.923	0	3
Prg41	0	0.514607	0.962	0.661	0	3
Ahsg1	0	0.512742	1	0.927	0	3
Pde4c1	0	0.512613	0.957	0.631	0	3
Slc17a41	0	0.512013	0.976	0.737	0	3
Slc19a2	0	0.511382	0.861	0.483	0	3
Acmsd1	0	0.508517	0.88	0.505	0	3
Gm12718	0	0.508203	0.74	0.328	0	3
Mup10	0	0.507106	0.915	0.545	0	3
Taok31	0	0.506399	0.993	0.751	0	3
Golim41	0	0.506102	0.944	0.649	0	3
Serpinc11	0	0.50517	1	0.854	0	3
Fhit1	0	0.505162	0.932	0.594	0	3
Zhx32	0	0.504373	0.963	0.666	0	3
Cp1	0	0.504057	1	0.943	0	3
Maob1	0	0.503302	0.894	0.501	0	3
Sult2a8	0	0.502339	0.764	0.357	0	3
G6pc1	0	0.499547	0.958	0.744	0	3
Spata131	0	0.499433	0.971	0.602	0	3
Tbx3	0	0.496821	0.794	0.351	0	3
Ugt2a3	0	0.494577	0.856	0.564	0	3
Acsl4	0	0.492902	0.96	0.624	0	3
Fam20a2	0	0.490485	0.975	0.657	0	3
Snhg111	0	0.489719	0.941	0.624	0	3
Gm295711	0	0.48908	0.96	0.673	0	3
Igf11	0	0.48779	0.991	0.779	0	3
Gtf2ird11	0	0.486994	0.969	0.589	0	3
Luc7l21	0	0.484045	1	0.907	0	3
Dhcr241	0	0.481936	0.988	0.687	0	3
Amdhd11	0	0.481677	0.977	0.672	0	3
Abcg5	0	0.480092	0.76	0.436	0	3
Cyp4f14	0	0.480051	0.956	0.635	0	3
Ttpa1	0	0.479404	0.975	0.679	0	3
Fga1	0	0.477411	1	0.948	0	3
Neo11	0	0.474089	0.907	0.561	0	3
Them71	0	0.473358	0.795	0.514	0	3
Pon1	0	0.473039	0.827	0.412	0	3
Shroom11	0	0.472198	0.971	0.647	0	3
Ppm1l1	0	0.471963	0.942	0.636	0	3
Crem1	0	0.470416	0.964	0.626	0	3
Txndc111	0	0.470305	0.992	0.714	0	3
Rnf144b1	0	0.469768	0.945	0.6	0	3
Rnf2171	0	0.467277	0.913	0.572	0	3
Pdilt	0	0.466992	0.691	0.318	0	3
Sult1a11	0	0.466581	0.995	0.779	0	3
Cspp11	0	0.464047	0.973	0.698	0	3
Hs6st11	0	0.462127	0.947	0.633	0	3
Chpt1	0	0.45857	0.9	0.586	0	3
Tmc71	0	0.457571	0.934	0.566	0	3
F121	0	0.45679	0.994	0.725	0	3
Atp11a	0	0.454939	0.975	0.7	0	3
Bcl6	0	0.452977	0.895	0.588	0	3
Depdc71	0	0.451837	0.943	0.564	0	3
Ppfibp21	0	0.450964	0.928	0.523	0	3
Cpb21	0	0.450612	0.97	0.671	0	3
Acacb1	0	0.446791	0.923	0.653	0	3
Cpox	0	0.444448	0.838	0.485	0	3
Lrp5	0	0.442046	0.975	0.661	0	3
Papss2	0	0.440941	0.944	0.606	0	3
Pck11	0	0.439571	0.983	0.788	0	3
Slc2a21	0	0.438214	0.936	0.656	0	3
Strbp1	0	0.437353	0.96	0.659	0	3
Kcnk51	0	0.43658	0.87	0.45	0	3
Nrn1	0	0.435882	0.976	0.64	0	3
Slc10a11	0	0.433918	0.884	0.597	0	3
Aacs1	0	0.433138	0.92	0.588	0	3
Prkaa21	0	0.431657	0.921	0.607	0	3
Ube2g11	0	0.429373	0.98	0.681	0	3
Apex21	0	0.428847	0.85	0.558	0	3
Trim281	0	0.428844	0.865	0.58	0	3
Aldh1a1	0	0.427412	0.969	0.665	0	3
Grem2	0	0.427204	0.661	0.308	0	3
Zfp5681	0	0.426343	0.95	0.6	0	3
Gm38391	0	0.425367	0.903	0.501	0	3
Tuft11	0	0.424747	0.908	0.659	0	3
Afm1	0	0.424033	0.95	0.654	0	3
Eci2	0	0.421393	0.891	0.534	0	3
Zfp361	0	0.420364	0.968	0.705	0	3
Psmd111	0	0.417368	0.976	0.682	0	3
Abcg8	0	0.417116	0.755	0.433	0	3
Ncam21	0	0.415921	0.966	0.67	0	3
Efna11	0	0.414265	0.94	0.615	0	3
Klb1	0	0.414165	0.807	0.414	0	3
Wipf3	0	0.41387	0.695	0.39	0	3
Ugt2b51	0	0.409135	0.992	0.811	0	3
Ces1b1	0	0.407438	0.865	0.515	0	3
Pde7b	0	0.403429	0.996	0.806	0	3
Amy1	0	0.402531	0.939	0.607	0	3
Egfros1	0	0.3971	0.759	0.391	0	3
Gm100691	0	0.39605	0.915	0.589	0	3
Onecut11	0	0.395875	0.894	0.522	0	3
Cpeb41	0	0.394356	0.986	0.73	0	3
Sil11	0	0.393801	0.96	0.672	0	3
Acss21	0	0.391285	0.913	0.63	0	3
Enpep2	0	0.389495	0.972	0.675	0	3
Bphl1	0	0.389084	0.917	0.568	0	3
Slc17a21	0	0.387423	0.926	0.615	0	3
Xkr91	0	0.386635	0.818	0.525	0	3
Slc1a4	0	0.386367	0.775	0.39	0	3
Abhd181	0	0.384025	0.872	0.538	0	3
Neb	0	0.383996	0.761	0.432	0	3
Aldh2	0	0.38223	0.983	0.734	0	3
Tgfa1	0	0.379405	0.811	0.48	0	3
Hdac81	0	0.378258	0.981	0.676	0	3
Cdo11	0	0.374375	0.963	0.657	0	3
Ugt3a2	0	0.373927	0.76	0.415	0	3
Hook11	0	0.373748	0.913	0.553	0	3
Zfp9501	0	0.37362	0.967	0.671	0	3
Tle11	0	0.373446	0.943	0.691	0	3
Cenpv1	0	0.372279	0.823	0.459	0	3
Herpud11	0	0.371411	0.955	0.745	0	3
Gm196191	0	0.371393	0.934	0.613	0	3
Dlat	0	0.370467	0.887	0.575	0	3
Rbbp4	0	0.366461	0.942	0.615	0	3
Fam107b	0	0.361165	0.89	0.512	0	3
Bhlhe401	0	0.35953	0.957	0.631	0	3
Kdm5b1	0	0.358036	0.921	0.614	0	3
Isoc2a1	0	0.352907	0.722	0.413	0	3
Timmdc1	0	0.347798	0.877	0.544	0	3
Ttc38	0	0.347389	0.744	0.413	0	3
Tmprss61	0	0.346734	0.952	0.649	0	3
Notum	0	0.346171	0.717	0.405	0	3
Gadd45g1	0	0.344434	0.957	0.696	0	3
Parp16	0	0.343791	0.811	0.515	0	3
Ahdc11	0	0.342874	0.924	0.604	0	3
Rcbtb1	0	0.341785	0.943	0.62	0	3
Tapt1	0	0.341785	0.907	0.574	0	3
Gas21	0	0.341655	0.91	0.619	0	3
Slc30a101	0	0.340257	0.965	0.713	0	3
Malat11	0	0.336135	1	1	0	3
Crot1	0	0.335098	0.946	0.648	0	3
Arg11	0	0.335036	0.983	0.828	0	3
Itih41	0	0.334645	1	0.896	0	3
Rnf152	0	0.334565	0.793	0.455	0	3
Adam11	0	0.333682	0.803	0.459	0	3
Leap2	0	0.332244	0.972	0.707	0	3
Car5a	0	0.33137	0.785	0.377	0	3
Got11	0	0.331067	0.899	0.574	0	3
Mast21	0	0.330845	0.948	0.62	0	3
Cxadr1	0	0.330601	0.977	0.682	0	3
Ftcd1	0	0.329375	0.986	0.776	0	3
Ggact1	0	0.329339	0.798	0.448	0	3
Ldhd	0	0.32927	0.95	0.605	0	3
Tsku	0	0.326426	0.857	0.551	0	3
Upp2	0	0.326178	0.881	0.559	0	3
Lgr5	0	0.325293	0.731	0.342	0	3
Bcl9l	0	0.323732	0.772	0.524	0	3
Hhex1	0	0.323248	0.952	0.653	0	3
Pdxdc11	0	0.323018	0.98	0.691	0	3
Igfbp2	0	0.321407	0.894	0.587	0	3
Chp1	0	0.321232	0.913	0.586	0	3
Itch	0	0.314781	0.983	0.774	0	3
Lbp1	0	0.313325	0.967	0.715	0	3
Ngef1	0	0.313248	0.778	0.463	0	3
Cyp2c681	0	0.311543	0.822	0.451	0	3
Pde6c	0	0.309543	0.693	0.371	0	3
Pwwp2a	0	0.30919	0.92	0.645	0	3
Steap41	0	0.3085	0.995	0.844	0	3
Cdkl51	0	0.307787	0.812	0.491	0	3
Gm15638	0	0.307413	0.74	0.468	0	3
Noct1	0	0.305043	0.924	0.626	0	3
Tmem266	0	0.305023	0.863	0.516	0	3
Hspb8	0	0.303127	0.949	0.627	0	3
Cabyr	0	0.301157	0.662	0.389	0	3
Zswim51	0	0.300797	0.717	0.425	0	3
G0s21	0	0.298051	0.936	0.652	0	3
Nudt121	0	0.298003	0.838	0.558	0	3
Rgs161	0	0.297628	0.911	0.641	0	3
Iffo2	0	0.297549	0.96	0.625	0	3
Ces1c	0	0.297254	0.988	0.785	0	3
Zfp4441	0	0.296418	0.815	0.488	0	3
Cdc14b1	0	0.295037	0.821	0.511	0	3
C8b	0	0.294568	0.887	0.583	0	3
Irs21	0	0.294405	0.817	0.549	0	3
Mgst1	0	0.293881	0.999	0.84	0	3
Cebpb	0	0.293762	0.973	0.717	0	3
Ifrd11	0	0.293507	0.919	0.607	0	3
Mpzl3	0	0.293296	0.913	0.548	0	3
Slc16a22	0	0.291352	0.889	0.548	0	3
Itih11	0	0.291171	0.981	0.751	0	3
Fat11	0	0.290012	0.815	0.5	0	3
Ddah1	0	0.287386	0.86	0.558	0	3
Elovl3	0	0.286603	0.897	0.626	0	3
Epha11	0	0.284388	0.923	0.588	0	3
Gabrb3	0	0.284132	0.755	0.456	0	3
Gm4876	0	0.283384	0.684	0.345	0	3
Eda1	0	0.281916	0.754	0.465	0	3
Tmem561	0	0.281354	0.973	0.689	0	3
Ces3b1	0	0.278293	0.873	0.526	0	3
Rdx	0	0.278222	0.906	0.611	0	3
Tbccd11	0	0.277203	0.899	0.583	0	3
Susd4	0	0.27703	0.65	0.363	0	3
Fancl	0	0.276032	0.945	0.556	0	3
Wdr71	0	0.275337	0.968	0.699	0	3
C4b	0	0.27483	0.997	0.851	0	3
Akr1c14	0	0.274498	0.807	0.496	0	3
Tmem243	0	0.272108	0.897	0.591	0	3
Safb	0	0.272023	0.973	0.662	0	3
Dsg21	0	0.270315	0.84	0.536	0	3
Ildr21	0	0.270005	0.805	0.504	0	3
Apol9a	0	0.269796	0.901	0.582	0	3
Ankrd281	0	0.269027	0.931	0.655	0	3
Nr0b21	0	0.266489	0.812	0.583	0	3
Tshz1	0	0.266486	0.842	0.541	0	3
Lima12	0	0.26645	0.989	0.757	0	3
Usp471	0	0.266161	0.981	0.708	0	3
Slc17a11	0	0.264823	0.798	0.443	0	3
Camk2b1	0	0.264621	0.892	0.544	0	3
Ndrg31	0	0.260601	0.812	0.538	0	3
Ypel22	0	0.260519	0.984	0.758	0	3
Igsf11	0	0.260476	0.717	0.444	0	3
Shpk1	0	0.260405	0.826	0.54	0	3
Txnrd11	0	0.258682	0.972	0.676	0	3
Mst11	0	0.258077	0.972	0.715	0	3
Cyp2c29	0	0.257629	0.783	0.501	0	3
Avpr1a	0	0.255612	0.729	0.392	0	3
Inpp5f1	0	0.254866	0.912	0.565	0	3
Tshz21	0	0.254826	0.986	0.741	0	3
Nacc21	0	0.253468	0.896	0.602	0	3
Plin21	0	0.252585	0.989	0.737	0	3
Selenbp11	0	0.252096	0.845	0.561	0	3
Bcl31	0	0.251462	0.983	0.759	0	3
Acsl11	0	0.250702	0.892	0.553	0	3
Zfhx31	1.55994e-307	0.266633	0.981	0.752	5.79673e-304	3
Raph11	4.145e-300	0.342898	1	0.908	1.54028e-296	3
Arhgef37	1.17545e-299	0.36354	0.682	0.453	4.36796e-296	3
Dcakd1	3.48594e-296	0.251222	0.798	0.539	1.29538e-292	3
Mllt10	6.6628e-296	0.286074	0.995	0.825	2.47589e-292	3
Sgk2	2.94681e-293	0.313477	0.713	0.414	1.09503e-289	3
Atxn1	3.75573e-289	0.278268	0.995	0.825	1.39563e-285	3
Sel1l31	3.19088e-286	0.322211	0.731	0.484	1.18573e-282	3
Prlr1	3.84964e-284	0.325759	0.777	0.502	1.43053e-280	3
Syt1	3.55328e-270	0.459786	0.643	0.324	1.3204e-266	3
Rcan2	2.07011e-243	0.449536	0.611	0.367	7.69252e-240	3
Kank11	2.6064e-243	0.271298	0.723	0.492	9.6854e-240	3
Pir1	2.65368e-220	0.279332	0.712	0.469	9.86109e-217	3
Foxp21	1.67701e-216	0.281883	0.637	0.333	6.23176e-213	3
Abat1	1.78941e-206	0.263372	0.742	0.503	6.64945e-203	3
Esrrg1	3.35483e-204	0.327028	0.632	0.346	1.24665e-200	3
Ccdc171	8.70826e-203	0.270707	0.718	0.502	3.23599e-199	3
Lhpp	2.72198e-198	0.275559	0.589	0.304	1.01149e-194	3
Cyp7a1	2.85599e-191	0.413045	0.588	0.236	1.06128e-187	3
Cyp3a59	1.97116e-180	0.2873	0.637	0.403	7.32484e-177	3
Adgrv1	7.7976e-128	0.330133	0.568	0.315	2.89759e-124	3
Aadat	1.79379e-92	0.281067	0.574	0.344	6.66573e-89	3
Rapgef4os1	1.62637e-40	0.285342	0.496	0.254	6.0436e-37	3
Cd5l	0	3.87302	0.902	0.633	0	4
Clec4f	0	3.42299	0.926	0.694	0	4
Vsig4	0	3.27778	0.902	0.653	0	4
Fyb	0	3.16463	0.985	0.6	0	4
Ctsc	0	3.13221	0.975	0.718	0	4
Slc40a1	0	3.07621	0.937	0.754	0	4
Abr	0	3.06989	0.949	0.491	0	4
Kcnk13	0	2.96906	0.911	0.584	0	4
Adgre1	0	2.94456	0.912	0.573	0	4
Myo9a	0	2.9431	0.933	0.664	0	4
Adgb	0	2.90391	0.885	0.59	0	4
Ksr2	0	2.89243	0.813	0.497	0	4
Ank2	0	2.86693	0.792	0.405	0	4
Hdac9	0	2.84083	0.85	0.491	0	4
Mertk1	0	2.81345	0.972	0.58	0	4
Ccr5	0	2.77824	0.923	0.591	0	4
Madd	0	2.72507	0.909	0.637	0	4
Lgmn1	0	2.72394	0.976	0.709	0	4
Cadm1	0	2.67413	0.954	0.732	0	4
C1qa	0	2.66214	0.932	0.615	0	4
Rasgef1b1	0	2.65983	0.956	0.703	0	4
Fam129a	0	2.63521	0.89	0.55	0	4
Frmd4b	0	2.61899	0.981	0.839	0	4
Cd44	0	2.59192	0.947	0.592	0	4
Zeb21	0	2.58973	0.992	0.794	0	4
Lair1	0	2.56808	0.89	0.548	0	4
Msr11	0	2.5676	0.967	0.713	0	4
Abcg3	0	2.56389	0.809	0.496	0	4
Atp8a1	0	2.55593	0.931	0.606	0	4
Cdk14	0	2.53494	0.915	0.597	0	4
C1qc	0	2.53471	0.919	0.621	0	4
Gm5150	0	2.52924	0.83	0.601	0	4
Tbxas1	0	2.52891	0.848	0.57	0	4
Pvt1	0	2.52233	0.96	0.721	0	4
Entpd1	0	2.52026	0.907	0.621	0	4
Ctss	0	2.47947	0.958	0.665	0	4
Pla2g4a	0	2.44874	0.858	0.518	0	4
Fmn11	0	2.42751	0.888	0.507	0	4
Slc7a8	0	2.41428	0.868	0.578	0	4
Pde7b1	0	2.38623	0.956	0.81	0	4
Adgrl3	0	2.37935	0.622	0.464	0	4
Ppm1h	0	2.3787	0.964	0.579	0	4
Csf1r	0	2.37361	0.917	0.644	0	4
Siglec1	0	2.36637	0.873	0.587	0	4
Aoah	0	2.35178	0.763	0.422	0	4
C1qb	0	2.34557	0.904	0.62	0	4
Tmcc31	0	2.33396	0.961	0.725	0	4
Runx1	0	2.31687	0.9	0.607	0	4
Dock10	0	2.29265	0.978	0.651	0	4
Klra2	0	2.29046	0.901	0.598	0	4
Sirpa	0	2.2691	0.917	0.665	0	4
Ano6	0	2.26484	0.927	0.648	0	4
Epb41l3	0	2.2534	0.768	0.445	0	4
Adam33	0	2.19956	0.863	0.592	0	4
Zdhhc14	0	2.19231	0.841	0.581	0	4
Hck	0	2.18624	0.888	0.576	0	4
Elmo1	0	2.17261	0.93	0.481	0	4
Itga91	0	2.17223	0.968	0.738	0	4
Inpp5d	0	2.1542	0.942	0.616	0	4
Gab21	0	2.15325	0.974	0.717	0	4
Axl	0	2.12913	0.862	0.565	0	4
2024-03-01	0	2.12547	0.873	0.533	0	4
Cd86	0	2.12347	0.769	0.54	0	4
Pdgfc	0	2.10603	0.839	0.593	0	4
Cd84	0	2.10547	0.848	0.627	0	4
Tnfrsf11a	0	2.1052	0.814	0.467	0	4
Apbb1ip	0	2.09804	0.886	0.556	0	4
Trpm2	0	2.08335	0.834	0.551	0	4
Arhgap25	0	2.08281	0.786	0.528	0	4
Lcp2	0	2.07747	0.893	0.586	0	4
Cers61	0	2.04275	0.964	0.762	0	4
Arhgap22	0	1.99488	0.616	0.484	0	4
Myo1f	0	1.99161	0.888	0.576	0	4
Ly86	0	1.97732	0.823	0.528	0	4
Itgal	0	1.97412	0.912	0.657	0	4
Lpcat2	0	1.93499	0.757	0.532	0	4
Tgfbr1	0	1.89623	0.785	0.699	0	4
St3gal51	0	1.88588	0.941	0.76	0	4
Ust	0	1.861	0.846	0.623	0	4
Cybb	0	1.85728	0.881	0.6	0	4
Spi1	0	1.85126	0.868	0.608	0	4
Fmnl21	0	1.84711	0.966	0.755	0	4
Ptgs11	0	1.84467	0.841	0.63	0	4
Epsti1	0	1.84176	0.826	0.505	0	4
Nckap1l	0	1.83497	0.808	0.534	0	4
Adgre4	0	1.83156	0.766	0.477	0	4
Evl	0	1.81986	0.766	0.485	0	4
Cd300a	0	1.81745	0.808	0.505	0	4
Tanc21	0	1.81005	0.844	0.7	0	4
Fgd4	0	1.79876	0.904	0.668	0	4
Ptprm1	0	1.78188	0.808	0.689	0	4
Iqgap1	0	1.78128	0.895	0.619	0	4
Myof	0	1.75773	0.799	0.547	0	4
Plcl1	0	1.75483	0.755	0.465	0	4
Abcc3	0	1.74887	0.823	0.562	0	4
Trps11	0	1.74301	0.937	0.659	0	4
Tfec1	0	1.73914	0.851	0.634	0	4
B4galt6	0	1.73028	0.776	0.517	0	4
Prkcb	0	1.72653	0.858	0.619	0	4
Ptprc	0	1.72034	0.976	0.722	0	4
Bank1	0	1.71286	0.888	0.544	0	4
Celf2	0	1.6846	0.903	0.539	0	4
Cd300lf	0	1.68174	0.805	0.57	0	4
Dst	0	1.67639	0.897	0.667	0	4
Cmklr1	0	1.67016	0.796	0.558	0	4
Pltp	0	1.6682	0.806	0.552	0	4
Sema6d1	0	1.6674	0.882	0.635	0	4
Vcam1	0	1.65377	0.674	0.636	0	4
Pik3ap11	0	1.6536	0.949	0.732	0	4
Lgals3	0	1.64553	0.733	0.48	0	4
Il15	0	1.64468	0.746	0.461	0	4
Mafb	0	1.62149	0.815	0.447	0	4
Ubash3b1	0	1.61334	0.845	0.607	0	4
Rgl11	0	1.59203	0.875	0.655	0	4
Aig1	0	1.58757	0.773	0.625	0	4
Dock2	0	1.57837	0.939	0.601	0	4
Wfdc17	0	1.56638	0.815	0.57	0	4
Pik3cd	0	1.55917	0.821	0.579	0	4
Ston2	0	1.55914	0.784	0.493	0	4
Lilra5	0	1.55736	0.799	0.513	0	4
Sh3kbp1	0	1.54632	0.816	0.547	0	4
Syk	0	1.54159	0.803	0.563	0	4
Stk10	0	1.5342	0.812	0.474	0	4
Pou2f2	0	1.53141	0.781	0.531	0	4
Pla2g7	0	1.53087	0.785	0.555	0	4
Ddx601	0	1.52948	0.839	0.734	0	4
Hip11	0	1.5239	0.913	0.698	0	4
Ms4a6d	0	1.52061	0.828	0.588	0	4
Psap	0	1.51196	0.953	0.806	0	4
Cd74	0	1.51055	0.862	0.667	0	4
Fam49a	0	1.50475	0.746	0.495	0	4
Tbc1d9	0	1.49526	0.677	0.494	0	4
Cd381	0	1.48336	0.902	0.726	0	4
Slc43a21	0	1.48205	0.855	0.59	0	4
Rnf150	0	1.47973	0.68	0.514	0	4
Dip2c1	0	1.47631	0.9	0.791	0	4
Ccdc148	0	1.46806	0.646	0.448	0	4
Fgr	0	1.46755	0.75	0.575	0	4
Ikzf1	0	1.46016	0.841	0.564	0	4
Trim30a1	0	1.45445	0.93	0.734	0	4
Rgs1	0	1.45152	0.632	0.475	0	4
Timd4	0	1.45132	0.574	0.403	0	4
Slc9a91	0	1.44752	0.933	0.725	0	4
Clec12a	0	1.44545	0.609	0.502	0	4
Fcna	0	1.44469	0.786	0.607	0	4
Wipf11	0	1.44394	0.914	0.681	0	4
Abca1	0	1.44363	0.935	0.812	0	4
Acer31	0	1.44299	0.881	0.675	0	4
Ms4a6c	0	1.44257	0.841	0.59	0	4
Tlr7	0	1.44247	0.769	0.489	0	4
Mpeg1	0	1.44059	0.865	0.681	0	4
Basp1	0	1.43071	0.602	0.423	0	4
Btbd11	0	1.43007	0.684	0.532	0	4
Pcolce2	0	1.42784	0.626	0.374	0	4
Cyth4	0	1.42573	0.771	0.514	0	4
Vrk2	0	1.42504	0.785	0.635	0	4
Dse1	0	1.42179	0.843	0.673	0	4
Elf4	0	1.41543	0.826	0.544	0	4
Gm26740	0	1.40721	0.876	0.575	0	4
Arhgap30	0	1.40587	0.83	0.566	0	4
Plcg2	0	1.40151	0.768	0.567	0	4
Ccl6	0	1.39654	0.784	0.593	0	4
Eepd1	0	1.39631	0.694	0.51	0	4
Rhoh	0	1.38099	0.722	0.572	0	4
Nfam1	0	1.36369	0.792	0.571	0	4
Prkcd	0	1.33526	0.764	0.604	0	4
P2ry12	0	1.33091	0.674	0.45	0	4
Tnfaip8	0	1.32277	0.757	0.552	0	4
Rtn4	0	1.31982	0.84	0.642	0	4
Rbm472	0	1.31341	0.955	0.71	0	4
Lyz2	0	1.3017	0.909	0.704	0	4
Il10ra	0	1.29547	0.773	0.551	0	4
Pirb	0	1.29327	0.775	0.633	0	4
Jdp2	0	1.2914	0.768	0.582	0	4
Pip4k2a1	0	1.28534	0.894	0.682	0	4
Frmd4a1	0	1.2826	0.804	0.497	0	4
Cerk1	0	1.28025	0.734	0.594	0	4
Sash11	0	1.27937	0.95	0.725	0	4
Fcer1g	0	1.27934	0.793	0.614	0	4
Lcp1	0	1.274	0.869	0.685	0	4
Prex1	0	1.25897	0.712	0.544	0	4
Specc1	0	1.25361	0.619	0.49	0	4
Wdfy4	0	1.23719	0.784	0.538	0	4
Aim2	0	1.23504	0.699	0.516	0	4
Stk17b	0	1.23187	0.815	0.478	0	4
Tm6sf1	0	1.22877	0.734	0.545	0	4
Themis2	0	1.22393	0.675	0.472	0	4
Tmsb4x	0	1.22362	0.932	0.798	0	4
Samhd1	0	1.22069	0.877	0.65	0	4
Tbc1d11	0	1.21638	0.782	0.563	0	4
Rnf2131	0	1.20958	0.948	0.852	0	4
Plek	0	1.1933	0.709	0.592	0	4
Parp141	0	1.19296	0.865	0.784	0	4
Skil	0	1.17666	0.816	0.665	0	4
Dab21	0	1.17575	0.902	0.713	0	4
Gng2	0	1.16851	0.646	0.449	0	4
Btk	0	1.164	0.687	0.442	0	4
Dysf1	0	1.16351	0.779	0.633	0	4
Acp2	0	1.15859	0.801	0.609	0	4
Nlrp1b	0	1.14358	0.591	0.436	0	4
Folr2	0	1.13938	0.742	0.506	0	4
Hk2	0	1.13558	0.65	0.475	0	4
Pilra	0	1.13422	0.677	0.477	0	4
Cd274	0	1.12764	0.64	0.523	0	4
Dock11	0	1.12473	0.763	0.566	0	4
Mndal1	0	1.10635	0.92	0.763	0	4
Stambpl1	0	1.10007	0.679	0.503	0	4
Spic	0	1.09698	0.567	0.429	0	4
Pag1	0	1.07921	0.831	0.598	0	4
Itga4	0	1.07664	0.82	0.568	0	4
Tyrobp	0	1.07357	0.805	0.595	0	4
Irf5	0	1.05809	0.712	0.459	0	4
Hmox1	0	1.05757	0.606	0.518	0	4
Etv6	0	1.05311	0.958	0.871	0	4
Rcsd11	0	1.05072	0.82	0.65	0	4
Pak1	0	1.03954	0.597	0.382	0	4
Tmem1641	0	1.03864	0.896	0.664	0	4
Dapk12	0	1.03322	0.893	0.73	0	4
Tnfrsf21	0	1.03146	0.715	0.55	0	4
Slc16a7	0	1.02622	0.693	0.537	0	4
Rab311	0	1.01387	0.733	0.565	0	4
Clec4n	0	1.00407	0.623	0.519	0	4
Nedd9	0	0.997439	0.811	0.617	0	4
Amz1	0	0.994254	0.573	0.44	0	4
Cyba	0	0.993862	0.748	0.603	0	4
Mvb12b	0	0.99198	0.667	0.424	0	4
Atp7a	0	0.98191	0.743	0.64	0	4
Laptm5	0	0.980403	0.759	0.585	0	4
Abca9	0	0.976531	0.728	0.483	0	4
Mrc11	0	0.964809	0.906	0.758	0	4
Dclre1c	0	0.959733	0.687	0.448	0	4
Lst1	0	0.958425	0.74	0.566	0	4
Vav31	0	0.950333	0.769	0.624	0	4
Mbnl1	0	0.936416	0.96	0.888	0	4
Tle4	0	0.934335	0.851	0.748	0	4
Pla2g15	0	0.925683	0.619	0.464	0	4
Maml21	0	0.925489	0.9	0.703	0	4
Pik3r1	0	0.925206	0.828	0.73	0	4
Nod11	0	0.898359	0.742	0.598	0	4
Pilrb1	0	0.89503	0.635	0.491	0	4
Arhgap15	0	0.891156	0.864	0.612	0	4
Anapc151	0	0.885587	0.794	0.653	0	4
Ttll3	0	0.88436	0.693	0.5	0	4
Slc45a41	0	0.857389	0.705	0.446	0	4
Ppp1r9a1	0	0.850376	0.668	0.444	0	4
Ms4a6b	0	0.849681	0.77	0.605	0	4
Nlrp3	0	0.84179	0.667	0.401	0	4
Ncf1	0	0.82084	0.725	0.59	0	4
Gda	0	0.820244	0.801	0.553	0	4
Gbp2b	0	0.807632	0.704	0.534	0	4
Cd80	0	0.796593	0.691	0.497	0	4
Tmem86a	0	0.757576	0.63	0.458	0	4
Cap1	0	0.750934	0.725	0.583	0	4
Mycbp2	0	0.734615	0.906	0.832	0	4
Fli11	0	0.723163	0.891	0.708	0	4
Pik3r5	0	0.717404	0.633	0.527	0	4
Maf1	0	0.709558	0.922	0.787	0	4
Adamdec1	0	0.693553	0.64	0.432	0	4
Cd163	0	0.662399	0.63	0.436	0	4
Akt31	0	0.636178	0.831	0.691	0	4
Havcr2	0	0.632616	0.592	0.497	0	4
Emilin2	0	0.631902	0.673	0.556	0	4
Spire1	0	0.626977	0.542	0.373	0	4
Pira2	0	0.626446	0.613	0.517	0	4
Ucp2	0	0.620166	0.632	0.53	0	4
Dennd1c	0	0.609788	0.678	0.593	0	4
Apoe	0	0.609661	0.999	0.996	0	4
Rasgrp21	0	0.557523	0.709	0.558	0	4
Il1b	0	0.530214	0.642	0.496	0	4
Pald1	0	0.51659	0.693	0.352	0	4
Sp1001	0	0.504386	0.839	0.732	0	4
Pygb	0	0.45354	0.577	0.447	0	4
Tex14	0	0.437096	0.548	0.311	0	4
Ezr	0	0.43115	0.661	0.536	0	4
App1	0	0.402425	0.88	0.746	0	4
Slfn1	0	0.39569	0.649	0.454	0	4
Samsn1	0	0.391656	0.601	0.473	0	4
Cd14	0	0.366129	0.643	0.504	0	4
Nr4a1	0	0.308497	0.609	0.487	0	4
Stab11	0	0.305526	0.804	0.696	0	4
Engase	0	0.294632	0.51	0.341	0	4
Etv11	0	0.257882	0.647	0.447	0	4
Fam117b1	2.94768e-306	0.268619	0.711	0.524	1.09536e-302	4
Marco	5.58656e-306	1.13368	0.611	0.574	2.07597e-302	4
Slc16a9	1.20874e-305	0.80389	0.588	0.457	4.49167e-302	4
Ehd4	3.35957e-303	1.05828	0.627	0.498	1.24842e-299	4
Il18bp	4.32172e-302	0.838751	0.623	0.565	1.60595e-298	4
Stard91	4.57695e-298	0.786561	0.657	0.525	1.70079e-294	4
Rnpep	8.82311e-295	0.882412	0.722	0.596	3.27867e-291	4
Igf2bp2	3.53678e-294	0.379281	0.314	0.618	1.31427e-290	4
P2ry14	4.78054e-294	0.974639	0.565	0.429	1.77645e-290	4
Atxn11	2.46022e-290	0.691136	0.895	0.834	9.14219e-287	4
Slc38a1	4.15821e-285	0.786697	0.593	0.471	1.54519e-281	4
Cdh51	6.78382e-282	0.448135	0.72	0.623	2.52087e-278	4
Ctnnbip1	1.5622e-281	0.260408	0.63	0.529	5.80514e-278	4
Nrip1	9.24026e-277	0.953362	0.813	0.73	3.43368e-273	4
Hpgd1	4.9891e-275	0.844508	0.735	0.568	1.85395e-271	4
Tmem65	1.34666e-274	1.22538	0.641	0.547	5.00419e-271	4
Crlf3	4.92949e-274	0.712685	0.749	0.654	1.8318e-270	4
Actb	2.5223e-267	0.528147	0.857	0.815	9.37288e-264	4
Tsga10	2.38335e-261	0.558349	0.614	0.539	8.85653e-258	4
Rftn11	9.91516e-260	0.865029	0.711	0.627	3.68447e-256	4
Maml31	3.01574e-257	0.927041	0.729	0.587	1.12065e-253	4
Trim14	1.9461e-254	0.859128	0.763	0.668	7.23172e-251	4
Cxcl16	2.4478e-250	0.780853	0.628	0.599	9.09603e-247	4
Gab31	3.42307e-250	0.994754	0.632	0.558	1.27201e-246	4
Tor3a	3.63178e-248	0.759922	0.582	0.471	1.34957e-244	4
Sh3bgrl2	6.54622e-248	0.400254	0.558	0.387	2.43257e-244	4
Tmem37	7.85933e-248	0.251465	0.613	0.496	2.92053e-244	4
Clec1b1	1.4725e-244	0.841946	0.659	0.608	5.47182e-241	4
Rap1gap2	4.10401e-244	0.817232	0.603	0.529	1.52505e-240	4
Parp81	6.32923e-244	0.918	0.687	0.607	2.35194e-240	4
Oasl1	1.55987e-242	0.723717	0.701	0.614	5.79649e-239	4
Mill2	1.1411e-231	0.265238	0.654	0.61	4.24034e-228	4
Snx18	4.91389e-231	0.845096	0.723	0.636	1.826e-227	4
Tbc1d22a1	3.42948e-227	0.665058	0.712	0.6	1.27439e-223	4
Sp140	1.22639e-224	0.545766	0.631	0.565	4.55726e-221	4
Rps6ka5	9.98547e-224	0.507101	0.54	0.387	3.7106e-220	4
Morc3	4.63481e-223	0.654231	0.75	0.649	1.72229e-219	4
Cbfb	4.7546e-223	0.692561	0.761	0.652	1.76681e-219	4
Ccl2	1.50435e-222	0.325019	0.637	0.624	5.59015e-219	4
Cd68	3.33438e-219	0.751752	0.576	0.502	1.23906e-215	4
Irf2	5.71009e-219	0.644857	0.909	0.84	2.12187e-215	4
Clic11	3.48082e-216	0.41705	0.73	0.641	1.29347e-212	4
Ccl4	4.93705e-216	0.544339	0.527	0.432	1.83461e-212	4
Oasl21	9.94118e-216	0.722559	0.674	0.595	3.69414e-212	4
Dhx40	1.34447e-214	0.934118	0.723	0.617	4.99606e-211	4
Man1c11	9.79446e-213	0.907157	0.639	0.566	3.63962e-209	4
Tmem106a1	2.59013e-206	0.676735	0.741	0.703	9.62493e-203	4
Ttyh3	4.60441e-204	0.417913	0.595	0.527	1.711e-200	4
Fut81	8.68108e-203	0.524485	0.654	0.532	3.22589e-199	4
Ankrd11	3.86781e-201	0.538393	0.932	0.84	1.43728e-197	4
Med12l	4.4838e-199	0.38857	0.497	0.364	1.66618e-195	4
P2rx7	4.111e-196	0.981644	0.571	0.506	1.52765e-192	4
Lrp51	3.77829e-195	0.583453	0.807	0.678	1.40401e-191	4
Ikbke	6.01798e-195	0.762758	0.692	0.652	2.23628e-191	4
Cd200r1	1.55231e-190	0.735183	0.582	0.525	5.76839e-187	4
Rps6ka3	5.20937e-188	0.624298	0.762	0.714	1.9358e-184	4
Rgs10	3.93061e-186	0.497434	0.507	0.411	1.46062e-182	4
Parp111	3.41696e-185	0.663636	0.67	0.586	1.26974e-181	4
Far1	1.11298e-184	0.563837	0.663	0.607	4.13583e-181	4
Dock71	4.99215e-182	0.752954	0.749	0.699	1.85508e-178	4
Map3k52	1.83534e-181	0.550631	0.883	0.724	6.82014e-178	4
Cep128	1.37513e-179	0.53531	0.53	0.381	5.10998e-176	4
Il1a1	6.11488e-179	0.477876	0.577	0.554	2.27229e-175	4
Cask	2.94483e-176	0.634367	0.781	0.685	1.0943e-172	4
Pitpnm1	9.96429e-175	0.414932	0.565	0.535	3.70273e-171	4
Gtdc1	1.19733e-172	0.802472	0.761	0.695	4.44927e-169	4
Stk391	3.88756e-172	0.540164	0.592	0.444	1.44462e-168	4
Plxdc2	2.20073e-171	0.570292	0.291	0.539	8.17793e-168	4
Heatr1	1.00304e-170	0.462282	0.669	0.599	3.72731e-167	4
Cx3cr1	5.32563e-170	1.00326	0.559	0.513	1.97901e-166	4
Lcorl	1.68329e-156	0.641896	0.741	0.679	6.25511e-153	4
Ptpro	2.03093e-155	0.465641	0.493	0.391	7.54693e-152	4
Sirpb1b	3.31559e-152	0.820787	0.552	0.516	1.23207e-148	4
Epb41l21	1.7495e-146	0.413865	0.764	0.729	6.50116e-143	4
Herc61	3.34452e-146	0.624801	0.78	0.729	1.24282e-142	4
Plekhm1	2.01083e-143	0.874909	0.585	0.54	7.47226e-140	4
Pparg1	2.42421e-141	0.956154	0.531	0.414	9.00837e-138	4
Creb5	9.07587e-140	1.37596	0.506	0.413	3.37259e-136	4
Irf7	2.35595e-138	0.574772	0.676	0.632	8.7547e-135	4
Dapp1	6.26382e-138	0.83133	0.576	0.556	2.32763e-134	4
Ccnl11	5.23987e-137	0.496681	0.879	0.812	1.94713e-133	4
Samd4	1.62029e-136	0.797509	0.727	0.694	6.021e-133	4
Trafd1	8.78158e-136	0.675167	0.756	0.726	3.26323e-132	4
Hpgds	1.86962e-133	1.32482	0.505	0.434	6.94752e-130	4
Mmp27	6.57013e-133	0.912957	0.479	0.349	2.44146e-129	4
Ifit21	3.59507e-131	0.382793	0.529	0.458	1.33593e-127	4
Zfhx32	3.80836e-131	0.568209	0.829	0.767	1.41519e-127	4
Nipbl	1.62577e-129	0.388653	0.916	0.856	6.04135e-126	4
Fbxl5	2.89567e-129	0.271773	0.684	0.601	1.07603e-125	4
Vps37b	1.13128e-128	0.579458	0.585	0.506	4.20384e-125	4
Plekha2	3.3436e-128	0.634409	0.58	0.535	1.24248e-124	4
Lrrc8d	7.57483e-128	0.510646	0.759	0.654	2.81481e-124	4
Slc1a3	2.21176e-127	0.524609	0.443	0.307	8.21888e-124	4
Hat1	3.41123e-127	0.555446	0.527	0.44	1.26761e-123	4
Pkib	6.99183e-127	0.795677	0.486	0.392	2.59816e-123	4
Plod11	7.59853e-127	0.583846	0.643	0.595	2.82361e-123	4
Ptger2	4.10023e-126	0.281439	0.498	0.437	1.52365e-122	4
Rsrp1	1.36135e-125	0.334636	0.98	0.957	5.05878e-122	4
Csf3r	2.84317e-124	0.311223	0.567	0.58	1.05652e-120	4
Ist1	4.23931e-124	0.354555	0.626	0.533	1.57533e-120	4
Serpinb6a1	2.24058e-119	0.536336	0.603	0.529	8.326e-116	4
Mast41	2.65057e-119	0.429286	0.693	0.604	9.84951e-116	4
St6gal1	9.58876e-119	0.4043	0.757	0.7	3.56318e-115	4
Timp2	3.73519e-118	0.406627	0.574	0.557	1.388e-114	4
Osbpl11	3.04298e-116	0.533527	0.65	0.554	1.13077e-112	4
Rtn31	3.69756e-116	0.486229	0.885	0.81	1.37401e-112	4
Phf201	1.07252e-115	0.534338	0.741	0.696	3.98547e-112	4
Arap2	1.98044e-115	0.536205	0.755	0.69	7.35931e-112	4
Ear2	2.31282e-115	0.32757	0.489	0.454	8.59444e-112	4
Mapre21	3.70165e-115	0.689291	0.57	0.52	1.37553e-111	4
Prune2	9.7452e-115	0.792399	0.471	0.337	3.62132e-111	4
Syn1	1.10819e-113	0.539934	0.486	0.416	4.11802e-110	4
Ttc39b1	5.28929e-113	0.390345	0.725	0.611	1.9655e-109	4
Luc7l3	7.61301e-107	0.433397	0.796	0.736	2.82899e-103	4
Cd180	8.58927e-105	1.03705	0.499	0.417	3.19177e-101	4
Nfkbia	5.23501e-104	0.275427	0.711	0.664	1.94533e-100	4
[truncated: 6,546 more rows]

## Sheet: Sheet 3. Markers for annotation
Sheet 3. Markers for cell type annotation.
marker	cell type
Cd19	B cell
Cd79a	B cell
Cd79b	B cell
Ms4a1	B cell
Epcam	Chol
Krt19	Chol
Krt7	Chol
Spp1	Chol
Cd80	DC
Cd83	DC
Irf8	DC
Itgax	DC
Cdh5	Endo
Erg	Endo
Icam2	Endo
Kdr	Endo
Pecam1	Endo
Alb	Hep
Cyp2a4	Hep
Cyp2a5	Hep
Hnf4a	Hep
Trf	Hep
Ttr	Hep
Acta2	HSC
Col1a1	HSC
Col3a1	HSC
Dcn	HSC
Pdgfrb	HSC
Cd68	Kupffer
Clec4f	Kupffer
Irf7	Kupffer
Spic	Kupffer
Cd14	Macrophage
Cd68	Macrophage
Csf1r	Macrophage
Itgam	Macrophage
Camp	Neutrophil
Ngp	Neutrophil
S100a8	Neutrophil
Mxd1	Neutrophil
S100a9	Neutrophil
Il1b	Neutrophil
Cd3d	T cell
Cd3e	T cell
Cd3g	T cell
Cd8a	T cell

## Sheet: Sheet 4. Statistic
Sheet 4. Number of cells from different cell types.
	HSC	Endo	Hep_portal	Hep_midcentral	T cell	B cell	Hep_central	Kupffer	DC	Macrophage	Hep_midportal	Neutrophil	Chol
adjacent-non-tumorous tissues	1861	5982	5607	3176	1329	1070	688	2984	449	724	2883	416	170
Tumor	1002	4898	1646	4624	536	305	902	1713	296	885	205	361	82
Normal	865	1019	1836	2694	161	134	1055	43	11	9	1181	64	138
