# Supplementary material for: Arid1a Deficiency Drives Aristolochic Acid‐Induced Liver Tumorigenesis through Ctnnb1 Mutation and Defective Nucleotide Excision Repair
Source: Adv Sci (Weinh). 2025 Oct 24;13(3):e13981. doi: 10.1002/advs.202513981 (PMC12806303; doi:10.1002/advs.202513981)
Supplement: Supplementary file 5 — Supporting Information [file ADVS-13-e13981-s001.xlsx]

## Sheet: Sheet 1. Matrix
Sheet 1. Count matrix of RNA-seq.
Genes	SH12T1	SH12T2	SH12T3	SH12T4	SH30T1	SH30T2	SH30T3	SH12N	SH30N
0610005C13Rik	499	967	1384	1376	1633	1139	1416	1306	1294
0610009B22Rik	311	346	396	426	369	401	465	276	335
0610009L18Rik	13	12	18	6	8	11	9	7	6
0610010F05Rik	377	470	306	359	334	263	179	262	146
0610010K14Rik	3	0	1	1	4	4	4	1	14
0610012G03Rik	1109	623	950	935	1026	676	1471	761	1063
0610030E20Rik	446	401	535	463	637	541	436	550	409
0610031O16Rik	187	264	281	182	205	127	248	201	191
0610037L13Rik	421	217	413	266	344	560	449	290	539
0610038B21Rik	7	0	2	1	0	2	0	0	0
0610039K10Rik	1	0	0	1	1	3	3	4	4
0610040B10Rik	18	24	10	16	17	11	11	17	12
0610040F04Rik	1	3	7	2	4	4	3	0	3
0610040J01Rik	798	634	655	685	454	639	815	630	618
0610043K17Rik	19	8	10	8	12	17	21	30	26
1010001N08Rik	32	11	15	26	22	34	28	21	40
1110002L01Rik	34	42	34	39	25	24	4	16	12
1110004F10Rik	1110	1246	1040	1123	978	1094	899	920	927
1110006O24Rik	13	14	0	15	8	10	19	7	8
1110008L16Rik	121	408	272	255	168	251	131	182	140
1110008P14Rik	552	282	311	209	270	160	361	382	335
1110012L19Rik	169	196	186	191	260	183	164	154	135
1110017D15Rik	0	0	1	0	0	0	0	0	1
1110019D14Rik	70	53	42	65	35	88	84	45	53
1110020A21Rik	31	18	12	24	51	42	64	23	49
1110028F11Rik	7	32	100	80	57	235	214	42	148
1110028F18Rik	0	0	0	0	0	0	0	0	0
1110032A03Rik	309	470	442	298	313	632	623	410	567
1110032F04Rik	2	0	0	0	0	1	0	0	0
1110036E04Rik	0	0	0	0	0	0	0	2	0
1110038B12Rik	568	170	238	318	189	267	295	140	305
1110038F14Rik	243	229	179	207	174	258	158	146	128
1110046J04Rik	32	16	6	3	2	1	3	3	3
1110051M20Rik	58	67	39	64	56	16	16	21	22
1110059E24Rik	326	473	254	253	218	188	291	263	282
1110059G10Rik	126	199	118	122	106	222	233	128	141
1110065P20Rik	330	164	277	222	322	423	488	279	329
1190002N15Rik	1487	930	1084	915	804	1184	892	705	779
1190005I06Rik	2	4	2	1	12	48	31	3	2
1190007I07Rik	110	232	291	199	194	486	390	187	355
1300002E11Rik	174	171	225	211	126	99	155	132	113
1300017J02Rik	5101	7618	8766	6880	5397	6987	5389	9488	7828
1500004A13Rik	14	27	16	17	14	12	7	8	12
1500009C09Rik	0	0	0	0	2	0	0	0	0
1500009L16Rik	4	0	0	0	0	3	0	0	1
1500011B03Rik	15	15	17	23	5	9	29	13	17
1500011K16Rik	289	323	406	415	642	511	425	276	503
1500015A07Rik	19	16	22	13	30	23	29	6	13
1500015L24Rik	0	4	0	0	0	0	0	2	0
1500015O10Rik	2	1	0	0	0	1	0	0	0
1500026H17Rik	36	37	19	43	59	21	55	13	29
1600002K03Rik	170	90	106	108	71	108	142	67	116
1600010M07Rik	5	1	3	5	1	0	3	6	1
1600012H06Rik	723	673	621	635	380	504	641	455	491
1600014C10Rik	3519	3008	2465	2301	2536	3631	3664	2220	2493
1600014C23Rik	0	0	0	2	0	1	0	0	0
1600020E01Rik	60	27	61	52	71	121	144	70	119
1600023N17Rik	7	1	0	1	1	2	1	1	0
1700001C02Rik	0	0	0	0	0	0	0	0	0
1700001C19Rik	79	121	132	137	144	123	60	123	113
1700001G11Rik	2	0	5	0	0	0	0	0	0
1700001G17Rik	0	1	0	1	3	0	2	1	1
1700001J03Rik	1	0	1	1	1	0	1	1	2
1700001J11Rik	0	0	0	0	0	0	0	0	0
1700001K19Rik	0	2	1	3	3	1	1	2	0
1700001L05Rik	46	72	48	29	35	76	30	49	96
1700001L19Rik	0	0	0	0	0	0	0	0	0
1700001O22Rik	4	1	1	1	0	0	0	0	1
1700001P01Rik	0	0	1	1	0	1	0	1	0
1700003E16Rik	15	10	30	30	19	12	12	36	13
1700003F12Rik	9	13	40	9	28	12	2	5	0
1700003G18Rik	1	0	1	0	0	1	1	2	0
1700003M07Rik	0	0	2	0	0	0	0	0	0
1700007F19Rik	0	10	2	5	4	11	3	1	2
1700007J10Rik	0	1	2	1	1	1	5	1	1
1700007K13Rik	5	6	9	10	10	4	1	3	1
1700007L15Rik	21	44	60	83	47	56	42	58	28
1700008J07Rik	5	11	9	15	18	26	28	10	10
1700008K24Rik	0	0	0	0	0	0	0	0	0
1700008O03Rik	0	0	1	0	1	0	0	0	0
1700009J07Rik	0	0	0	0	0	0	0	0	0
1700010I14Rik	14	21	5	3	7	1	5	11	6
1700011B04Rik	0	0	0	0	0	0	0	0	0
1700011L22Rik	0	0	0	0	0	0	0	0	0
1700012B07Rik	0	2	0	0	0	1	0	0	0
1700012B09Rik	0	0	3	0	0	0	0	0	0
1700012D14Rik	0	13	10	14	11	19	12	12	11
1700013F07Rik	0	0	0	1	0	0	1	0	0
1700016C15Rik	8	4	3	0	3	5	10	2	2
1700016G22Rik	0	2	0	0	5	0	0	0	0
1700016H13Rik	2	2	0	0	0	0	0	0	0
1700016K19Rik	0	0	0	0	0	0	2	1	0
1700016L21Rik	0	0	3	5	0	0	0	0	0
1700017B05Rik	659	272	220	212	281	258	279	159	203
1700018A04Rik	0	0	0	0	0	0	0	0	0
1700018L02Rik	11	9	73	17	12	12	9	37	19
1700019A02Rik	1	1	1	0	2	2	3	0	0
1700019D03Rik	0	4	2	2	7	5	7	3	3
1700020A23Rik	0	0	0	0	0	0	0	0	0
1700020D05Rik	0	3	2	1	1	0	0	2	2
1700020I14Rik	1160	1425	989	1271	1086	815	842	921	563
1700020L24Rik	0	4	1	3	2	0	0	0	1
1700020N01Rik	0	0	0	0	0	0	0	0	0
1700020N18Rik	0	0	2	0	0	2	0	0	0
1700021F05Rik	307	293	239	196	241	320	331	248	316
1700021N21Rik	0	0	0	0	0	0	2	0	0
1700022H01Rik	0	0	3	1	3	0	0	3	5
1700022I11Rik	0	0	0	0	0	0	0	0	0
1700023F06Rik	0	0	0	0	0	0	0	0	1
1700024I08Rik	0	0	0	0	0	0	0	0	0
1700024P04Rik	0	2	0	0	0	0	0	0	0
1700025B11Rik	0	0	0	0	0	0	0	1	0
1700025F22Rik	0	0	0	0	0	0	0	1	0
1700025G04Rik	138	39	28	35	57	61	47	58	22
1700025N23Rik	1	0	0	0	0	0	0	0	0
1700026D11Rik	0	0	0	0	0	0	0	0	0
1700027F06Rik	0	0	0	0	0	0	0	0	0
1700027F09Rik	0	1	0	0	0	0	0	0	0
1700027J07Rik	0	0	0	0	0	0	0	0	0
1700028E10Rik	39	732	1271	842	434	862	997	163	645
1700028I16Rik	4	4	3	5	4	4	4	0	4
1700028J19Rik	13	12	16	5	5	1	9	1	3
1700028K03Rik	0	0	1	1	0	0	1	3	1
1700029I15Rik	17	14	12	7	8	10	15	2	11
1700029J03Rik	0	0	0	0	0	10	0	2	2
1700029J07Rik	35	16	21	9	18	10	14	14	8
1700029N11Rik	0	0	0	0	0	0	5	0	0
1700030A11Rik	0	1	0	0	0	0	0	0	0
1700030C10Rik	1	0	2	14.5	0	0	0	3	0
1700030F04Rik	0	0	0	0	0	0	0	0	0
1700030J22Rik	10	22	8	6	2	12	14	6	4
1700030K09Rik	61	89	75	64	61	79	74	68	61
1700030M09Rik	0	0	0	0	1	0	0	0	0
1700030N03Rik	0	0	1	1	0	0	0	0	1
1700031A10Rik	0	0	0	0	0	0	0	0	1
1700034H15Rik	1	4	0	2	2	4	0	6	1
1700034I23Rik	0	0	0	1	0	0	0	0	0
1700034J05Rik	0	0	0	0	0	0	0	2	0
1700034P13Rik	18	29	9	18	26	25	23	18	17
1700036G14Rik	1	0	0	0	0	0	0	0	0
1700037C18Rik	35	19	26	26	31	23	30	17	16
1700037H04Rik	480	165	134	127	170	319	208	220	153
1700042G07Rik	0	0	0	0	0	0	0	0	0
1700042O10Rik	0	0	0	0	1	0	0	0	0
1700045H11Rik	0	1	0	0	10	5	2	0	3
1700047I17Rik2	31	90	30	20	47	133	89	20	28
1700047M11Rik	3	0	7	1	3	5	6	2	8
1700048M11Rik	0	1	0	1	5	0	3	2	1
1700048O20Rik	22	74	11	7	477	53	404	19	93
1700049E15Rik	0	0	2	0	0	0	0	0	0
1700051A21Rik	1	1	0	3	0	0	7	3	0
1700052I22Rik	0	0	1	0	0	0	0	0	0
1700052K11Rik	53	123	96	103	64	79	119	85	56
1700054A03Rik	0	0	0	3	0	0	0	0	0
1700054M17Rik	0	2	3	5	1	4	2	1	0
1700056E22Rik	14	12	41	42	18	24	19	20	28
1700057G04Rik	1	0	0	1	0	0	2	0	0
1700060C16Rik	0	0	0	0	0	0	1	0	0
1700061G19Rik	0	3	0	2	3	2	1	0	0
1700061I17Rik	8	10	9	7	6	6	16	2	15
1700063D05Rik	0	0	1	0	0	0	0	0	0
1700065D16Rik	0	1	0	1	3	0	1	0	0
1700065J11Rik	0	0	0	0	0	0	0	0	0
1700066B19Rik	7	1	15	1	1	0	4	0	3
1700066M21Rik	289	402	333	375	427	300	288	330	361
1700067K01Rik	2	8	12	9	8	7	15	9	10
1700071M16Rik	6	2	1	0	0	1	0	0	0
1700074H08Rik	0	0	0	0	0	0	0	0	0
1700084E18Rik	5	4	6	9	23	15	11	3	8
1700086O06Rik	45	37	11	17	30	13	34	15	12
1700088E04Rik	7	8	4	7	1	1	3	4	0
1700092C10Rik	0	2	0	9	11	15	2	0	7
1700092M07Rik	0	0	0	0	0	0	0	1	0
1700093K21Rik	0	0	0	0	0	0	0	0	0
1700095A21Rik	0	5	3	0	0	0	1	1	0
1700095J12Rik	0	0	0	0	0	0	0	0	0
1700096J18Rik	0	0	0	0	0	0	0	0	0
1700096K18Rik	32	16	29	37	19	16	29	30	27
1700097N02Rik	1	1	1	0	0	0	2	0	2
1700099I09Rik	0	0	0	0	0	0	0	0	1
1700101I11Rik	3	2	0	1	5	4	3	4	4
1700102P08Rik	3	14	4	1	4	2	12	5	10
1700105P06Rik	0	0	0	1	0	0	0	0	0
1700108F19Rik	3	0	0	0	0	1	3	0	1
1700108J01Rik	0	0	0	0	0	0	0	0	0
1700109G14Rik	0	0	0	0	0	3	0	0	0
1700109H08Rik	7	10	1	6	4	11	9	1	3
1700109K24Rik	1	5	4	7	2	2	3	3	0
1700110C19Rik	0	0	0	0	0	1	2	0	0
1700110K17Rik	15	1	2	1	2	0	4	0	0
1700112J05Rik	0	0	0	0	0	0	0	0	0
1700112J16Rik	2	7	4	14	14	5	5	4	1
1700113A16Rik	22	23	25	38	48	19	27	7	18
1700113B09Rik	6	5	1	8	4	5	8	3	9
1700113H08Rik	0	0	0	1	0	0	0	0	0
1700119H24Rik	5	0	1	0	0	2	3	2	7
1700120C14Rik	6	0	5	6	6	2	7	1	8
1700120K04Rik	0	0	0	0	0	0	0	0	0
1700121N20Rik	0	3	0	0	0	0	0	0	0
1700123J17Rik	1	2	0	0	0	0	2	0	0
1700123M08Rik	6	2	1	0	0	2	0	0	1
1700123O20Rik	490	286	383	416	270	321	363	312	407
1700124L16Rik	1	0	0	0	0	0	0	0	0
1700125H03Rik	0	0	0	1	0	0	0	0	0
1810006J02Rik	4	1	0	0	0	0	3	4	0
1810008I18Rik	121	95	109	119	680	386	233	96	552
1810009A15Rik	1	0	1	1	6	2	1	0	1
1810009J06Rik	0	0	0	0	0	3	0	0	0
1810010D01Rik	10	0	2	0	0	2	5	0	1
1810010H24Rik	123	23	80	15	32	23	57	118	65
1810012K16Rik	2	0	0	4	1	0	3	2	0
1810013L24Rik	741	891	783	818	713	861	618	632	579
1810014B01Rik	50	27	61	78	45	50	53	28	46
1810019D21Rik	151	77	194	159	210	209	290	124	254
1810020O05Rik	0	0	0	0	0	0	0	0	0
1810021B22Rik	36	20	17	19	26	30	29	23	21
1810022K09Rik	529	464	418	452	505	581	636	345	574
1810024B03Rik	21	13	43	34	21	17	48	47	50
1810026B05Rik	372	230	220	189	248	224	252	118	214
1810030O07Rik	297	204	217	228	182	206	163	162	120
1810032O08Rik	93	31	31	31	25	30	33	36	55
1810034E14Rik	171	229	202	214	111	158	289	180	113
1810037I17Rik	535	388	478	449	468	371	689	336	554
1810041H14Rik	5	2	1	3	2	2	10	4	6
1810043G02Rik	171	115	145	181	131	136	193	104	115
1810044D09Rik	17	23	56	41	40	25	56	27	21
1810046K07Rik	22	10	2	0	7	0	0	28	15
1810053B23Rik	7	7	78	4	170	38	14	149	32
1810055G02Rik	336	859	459	912	614	546	663	369	643
1810058I24Rik	1135	1394	1533	1712	2211	2522	3727	668	2427
1810062G17Rik	35	15	38	44	16	18	36	6	14
1810062O18Rik	4	5	1	4	2	4	12	0	5
1810064F22Rik	356	136	35	65	399	237	216	46	252
1810065E05Rik	0	0	0	0	0	0	0	0	0
2010001A14Rik	55	28	47	38	75	23	30	53	27
2010003K11Rik	1685	1950	1618	2678	512	1095	1413	993	1671
2010005H15Rik	1	1	0	2	0	0	1	0	0
2010010A06Rik	0	0	1	0	0	1	0	0	1
2010016I18Rik	4	9	4	10	1	1	5	7	1
2010106C02Rik	1	0	0	0	0	0	1	3	0
2010106E10Rik	0	0	0	0	0	0	0	0	0
2010109A12Rik	1	4	4	14	2	2	5	2	1
2010109I03Rik	0	1	1	2	0	2	1	0	1
2010111I01Rik	430	368	375	365	249	240	234	248	300
2010204K13Rik	19	15	15	22	7	9	1	1	6
2010300C02Rik	2	2	3	1	0	0	2	0	1
2010308F09Rik	1	1	4	2	1	1	4	1	3
2010310C07Rik	0	5	3	3	1	0	0	0	0
2010315B03Rik	183	194	155	168	124	194	190	200	172
2010320M18Rik	156	76	98	83	142	100	193	77	135
2200002D01Rik	363	576	583	829	1112	785	1127	565	1050
2200002J24Rik	0	0	0	10	0	0	0	0	1
2210011C24Rik	20	0	6	3	1	2	9	2	5
2210016F16Rik	538	908	1002	734	570	871	723	813	732
2210016L21Rik	312	285	305	310	237	254	361	209	247
2210039B01Rik	14	12	25	23	11	29	19	21	47
2210404E10Rik	0	0	0	0	0	0	0	0	0
2210406O10Rik	11	2	2	2	3	2	14	6	1
2210407C18Rik	3	0	1	0	1	0	0	0	0
2210408F21Rik	242	141	192	176	175	194	188	190	167
2210408I21Rik	49	68	25	31	38	37	19	49	34
2210417A02Rik	21	13	72	56	37	41	59	42	49
2300009A05Rik	74	28	64	57	75	66	115	50	91
2310001H17Rik	131	72	141	107	132	162	95	154	143
2310001K24Rik	5	0	0	0	1	2	0	0	0
2310003N18Rik	0	0	0	0	1	0	0	0	0
2310005A03Rik	0	0	0	0	2	0	0	0	0
2310007B03Rik	47	1	1	10	5	9	26	19	10
2310009A05Rik	81	91	115	99	66	80	121	71	78
2310009B15Rik	75	74	116	79	162	153	91	69	114
2310010J17Rik	52	72	82	77	115	91	118	81	101
2310011J03Rik	485	482	490	509	283	477	423	354	333
2310015A10Rik	45	36	67	45	51	39	22	37	24
2310015D24Rik	0	1	0	0	0	0	0	0	0
2310022A10Rik	203	195	156	145	129	129	184	102	115
2310022B05Rik	468	441	407	288	220	388	381	344	305
2310030A07Rik	0	0	0	0	0	0	0	0	0
2310030G06Rik	479	564	347	398	209	432	522	386	418
2310033P09Rik	86	157	142	110	66	92	96	102	133
2310034G01Rik	8	0	1	0	1	6	6	1	3
2310034O05Rik	1	5	2	1	8	0	0	0	0
2310039H08Rik	416	406	624	644	606	383	698	411	618
2310039L15Rik	0	0	0	0	0	0	0	0	0
2310040G24Rik	36	27	38	33	32	25	48	26	28
2310043O21Rik	0	0	1	0	0	0	1	0	0
2310057J18Rik	0	0	0	0	0	0	0	0	1
2310057M21Rik	116	69	81	66	80	85	114	65	66
2310061I04Rik	507	359	486	417	328	458	567	338	463
2310068J16Rik	3	3	4	6	1	8	6	1	4
2310069B03Rik	0	0	0	0	0	0	0	0	0
2400006E01Rik	0	0	0	0	0	0	0	0	0
2410002F23Rik	223	151	192	147	94	157	119	90	150
2410003L11Rik	1	0	0	0	2	0	3	4	0
2410004B18Rik	163	159	185	183	220	168	188	114	154
2410004P03Rik	0	0	10	0	2	0	0	2	4
2410006H16Rik	890	263	346	347	364	713	410	286	314
2410015M20Rik	1051	1269	1309	1315	1388	1394	1448	1433	1386
2410017I17Rik	1	0	0	0	2	0	0	0	0
2410018L13Rik	0	27	1	2	0	1	0	0	0
2410021H03Rik	0	0	0	0	0	2	0	0	0
2410124H12Rik	0	0	0	0	0	0	0	0	0
2410131K14Rik	130	133	116	285	250	151	341	135	141
2410137M14Rik	0	0	0	0	0	0	0	0	0
2500002B13Rik	44	38	25	36	18	60	71	26	38
2500004C02Rik	40	40	38	32	36	30	55	9	23
2510002D24Rik	130	143	187	209	163	205	403	141	255
2510009E07Rik	469	371	169	93	299	131	137	219	126
2510039O18Rik	1174	752	846	633	574	922	847	634	642
2610001J05Rik	426	306	313	309	373	354	491	296	381
2610002M06Rik	523	654	421	533	495	373	290	431	265
2610005L07Rik	93	65	49	42	29	34	42	33	22
2610008E11Rik	107	120	90	92	73	54	83	128	64
2610016A17Rik	0	1	1	0	0	0	0	0	0
2610020C07Rik	5	2	3	0	3	1	12	0	2
2610027K06Rik	3	0	1	1	1	2	0	1	0
2610028H24Rik	4	0	0	0	1	1	0	2	0
2610035D17Rik	5	0	3	1	0	0	0	2	1
2610037D02Rik	13	11	11	9	15	16	5	1	6
2610042L04Rik	0	0	0	0	0	0	0	0	0
2610044O15Rik8	68	87	50	52	89	60	86	59	59
2610203C22Rik	25	41	33	44	22	16	27	15	16
2610206C17Rik	2	0	0	0	0	1	0	0	0
2610301B20Rik	101	82	92	82	66	110	60	106	87
2610306M01Rik	16	22	42	34	30	19	47	34	23
2610307P16Rik	5	10	3	3	6	0	7	0	3
2610316D01Rik	0	0	0	5	2	0	0	0	0
2610318N02Rik	3	2	3	0	0	2	0	0	0
2610507B11Rik	3518	4506	3001	3107	2084	2361	2329	3373	1809
2610507I01Rik	144	110	129	126	117	65	90	99	65
2610524H06Rik	18	14	7	20	3	7	13	4	5
2610528A11Rik	0	2	3	0	0	0	0	0	0
2610528J11Rik	232	129	168	115	143	243	286	211	211
2700038G22Rik	11	7	6	5	3	4	5	4	13
2700046A07Rik	0	0	0	0	0	0	2	2	0
2700046G09Rik	4	7	17	13	13	4	9	15	6
2700049A03Rik	48	83	74	79	29	78	37	52	25
2700062C07Rik	144	114	115	83	83	86	112	84	116
2700069I18Rik	0	4	5	2	1	0	0	1	0
2700081O15Rik	162	75	60	71	36	37	28	39	29
2700097O09Rik	75	106	95	90	123	136	67	78	99
2700099C18Rik	7	7	15	10	10	30	50	0	25
2810001G20Rik	52	29	38	29	46	22	28	37	21
2810002D19Rik	70	36	22	36	28	27	41	12	18
2810004N23Rik	853	830	704	610	446	582	515	613	445
2810006K23Rik	238	308	267	169	121	190	191	223	146
2810013P06Rik	129	96	132	195	99	113	162	84	113
2810021J22Rik	75	70	43	70	54	52	51	77	36
2810025M15Rik	105	111	106	76	103	111	99	69	137
2810029C07Rik	1	1	0	5	4	1	1	1	3
2810032G03Rik	0	0	0	0	0	5	0	0	0
2810047C21Rik1	4	40	9	1	15	1	6	3	5
2810403D21Rik	18	48	28	38	22	23	15	15	13
2810408A11Rik	7	2	1	1	4	9	8	0	1
2810408I11Rik	26	38	6	21	10	8	43	6	32
2810410L24Rik	42	27	34	28	34	42	31	51	72
2810429I04Rik	2	0	2	0	0	0	0	1	0
2810433D01Rik	0	0	0	0	0	0	0	0	0
2810442N19Rik	0	0	2	0	0	0	2	0	0
2810454H06Rik	5	10	10	6	14	3	12	2	3
2810459M11Rik	2174	1799	1980	2789	1697	1779	1622	1728	1228
2810468N07Rik	3	0	0	1	0	0	0	4	0
2900005J15Rik	11	17	25	8	19	16	9	14	19
2900009J06Rik	12	17	9	6	2	3	12	7	6
2900011O08Rik	14	20	14	4	5	1	10	6	1
2900026A02Rik	1737	2046	1099	1142	886	1657	942	1044	788
2900041M22Rik	1	0	0	0	0	0	0	0	0
2900060B14Rik	0	0	0	0	0	0	0	0	0
2900076A07Rik	25	25	29	16	19	34	22	22	26
2900097C17Rik	2144	1700	1880	2326	2111	1613	1399	2103	1111
3000002C10Rik	21	16	18	23	15	9	14	27	22
3010001F23Rik	0	0	0	0	0	0	0	0	0
3110001I22Rik	35	26	42	38	40	51	33	24	29
3110009E18Rik	12	7	9	13	2	7	10	9	13
3110009F21Rik	1	2	6	0	14	1	1	0	0
3110015C05Rik	0	0	0	0	0	0	0	0	0
3110021N24Rik	0	1	0	1	0	4	0	0	2
3110039I08Rik	7	7	14	10	6	3	6	5	33
3110040N11Rik	351	296	331	286	257	302	330	288	278
3110045C21Rik	16	58	43	52	34	28	31	28	40
3110056K07Rik	27	14	26	27	15	32	22	12	33
3110070M22Rik	2	8	6	2	0	9	3	8	1
3110082I17Rik	124	124	198	221	97	82	43	169	57
3110099E03Rik	0	0	0	0	0	0	0	0	0
3200001D21Rik	0	0	0	0	0	0	0	0	0
3300002I08Rik	8	8	10	10	8	10	5	15	1
3300005D01Rik	5	1	3	2	1	1	0	0	0
3425401B19Rik	3	0	0	0	0	0	0	1	0
3632454L22Rik	2	0	0	0	0	0	0	0	0
3830403N18Rik	9	0	7	0	0	3	0	13	2
3830406C13Rik	175	276	218	262	186	178	218	168	193
3830408C21Rik	3	3	13	5	8	4	3	10	3
3830432H09Rik	4	1	4	2	3	0	1	0	0
3930402G23Rik	14	9	24	19	31	7	7	22	17
4430402I18Rik	99	36	37	10	65	16	74	33	59
4631405J19Rik	0	0	0	0	0	1	0	0	0
4632404H12Rik	48	52	46	90	55	38	53	29	31
4632415L05Rik	123	155	101	181	143	95	90	126	101
4632427E13Rik	7	11	22	7	16	7	4	12	19
4632428C04Rik	88	38	54	120	37	26	42	25	17
4732416N19Rik	8	3	10	9	2	5	2	0	2
4732471J01Rik	3	6	12	8	18	6	4	0	2
4732490B19Rik	0	0	0	3	0	0	0	0	0
4732491K20Rik	15	23	28	25	11	16	18	14	18
4831440E17Rik	5	6	6	1	5	4	5	2	0
4833411C07Rik	18	175	154	237	163	170	164	134	70
4833412C05Rik	0	0	0	0	0	0	1	0	0
4833415N18Rik	0	0	0	1	3	0	0	0	0
4833417C18Rik	0	2	2	1	0	6	4	1	0
4833418N02Rik	56	60	82	68	51	36	42	72	29
4833420G17Rik	263	329	178	261	200	329	274	211	226
4833422C13Rik	34	23	19	10	17	16	23	16	18
4833422M21Rik	1	1	1	2	0	0	0	2	0
4833427G06Rik	0	0	0	0	0	0	0	0	0
4833439L19Rik	1531	1413	1186	1108	743	1045	1049	1163	762
4921504A21Rik	0	0	0	0	0	0	0	0	0
4921507P07Rik	21	12	4	5	0	7	5	9	6
4921509O07Rik	2	0	0	0	0	0	0	0	0
4921511C10Rik	0	0	1	0	0	0	0	0	0
4921513I03Rik	0	0	0	0	0	0	1	0	0
4921518K17Rik	0	0	1	0	0	0	0	0	0
4921524J17Rik	202	141	128	136	193	196	168	122	150
4921529L05Rik	0	0	0	1	0	0	0	1	0
4921531C22Rik	22	44	56	43	55	23	63	53	26
4921536K21Rik	3	8	6	1	0	0	0	0	0
4930402H24Rik	1724	1517	910	865	621	972	1145	662	508
4930404H11Rik	12	20	8	10	17	7	8	3	22
4930404I05Rik	0	1	7	1	2	3	8	1	10
4930404N11Rik	5	4	4	0	3	1	1	0	2
4930405A21Rik	4	7	3	3	1	10	9	9	2
4930405D11Rik	1	0	0	0	0	0	0	0	0
4930405J17Rik	0	0	1	0	0	0	0	0	2
4930405O22Rik	0	2	0	0	0	0	2	0	0
4930412C18Rik	67	122	103	120	120	98	75	90	56
4930413G21Rik	32	35	48	30	54	14	20	8	14
4930415O20Rik	56	15	19	11	1	20	32	1	10
4930417O13Rik	1	0	0	2	0	0	0	0	0
4930425O10Rik	0	0	0	0	0	0	0	0	0
4930426D05Rik	2	0	2	2	0	0	0	0	0
4930426L09Rik	0	0	4	1	0	0	0	2	0
4930429F24Rik	5	2	8	4	5	2	7	2	7
4930430F08Rik	59	81	95	54	60	112	101	56	71
4930431P03Rik	0	0	0	0	0	0	0	0	0
4930432J09Rik	0	1	0	0	0	1	0	0	0
4930432K21Rik	12	11	2	2	2	1	2	1	0
4930433N12Rik	2	1	2	0	0	0	0	0	0
4930434J06Rik	0	0	0	0	0	0	0	0	0
4930440I19Rik	0	0	0	0	1	0	0	0	0
4930442L01Rik	2	4	2	1	3	1	1	4	1
4930443O20Rik	0	0	0	0	1	1	0	0	0
4930444M15Rik	0	0	0	0	0	1	0	0	0
4930447C04Rik	0	0	0	1	0	0	0	0	0
4930447F24Rik	1	0	1	1	0	0	0	0	0
4930447K03Rik	0	1	0	1	0	0	0	0	0
4930447M23Rik	0	0	0	0	0	0	0	0	0
4930447N08Rik	0	1	0	0	0	0	0	0	0
4930448I18Rik	0	0	0	0	0	1	0	0	0
4930451G09Rik	7	9	8	8	1	10	4	9	4
4930452B06Rik	24	161	58	57	86	19	125	59	53
4930453L07Rik	0	0	0	0	0	0	0	0	0
4930453N24Rik	518	685	596	574	529	468	555	475	482
4930455C13Rik	0	0	0	1	0	1	0	0	0
4930455G09Rik	8	2	4	4	4	6	2	5	1
4930455H04Rik	1	3	1	2	2	5	1	0	0
4930459C07Rik	4	2	12	3	1	1	0	34	5
4930461G14Rik	0	0	0	0	0	0	0	0	0
4930465K10Rik	0	0	0	0	0	0	0	0	1
4930467K11Rik	0	0	0	0	0	0	2	0	0
4930471C04Rik	0	3	0	0	0	3	1	0	0
4930471M09Rik	1	0	0	0	1	0	0	0	0
4930473A02Rik	1	4	0	10	3	4	3	2	2
4930477N07Rik	0	0	0	0	3	0	0	0	1
4930479D17Rik	0	0	0	0	0	0	0	0	0
4930480G23Rik	4	0	8	0	5	12	9	10	17
4930480K15Rik	0	0	0	0	0	0	0	0	0
4930480K23Rik	18	26	42	22	17	19	18	27	15
4930480M12Rik	0	1	0	0	0	0	0	0	0
4930481A15Rik	51	87	83	83	35	35	72	88	54
4930483K19Rik	3	0	0	0	1	0	0	0	0
4930486L24Rik	0	0	0	0	0	0	0	0	0
4930487D11Rik	0	3	0	0	1	0	3	2	0
4930502A04Rik	1	0	0	0	0	0	0	0	0
4930502E09Rik	0	0	0	1	3	0	1	0	1
4930502E18Rik	11	0	1	0	1	7	1	0	0
4930503B20Rik	0	0	0	0	0	0	0	0	0
4930503L19Rik	67	64	42	61	62	61	27	29	37
4930505A04Rik	0	1	0	0	0	0	0	0	0
4930505K14Rik	0	2	0	0	0	0	0	0	0
4930506C21Rik	1	5	3	4	7	5	6	1	2
4930507D05Rik	2	0	0	0	0	1	0	0	0
4930509E16Rik	2	6	5	8	1	4	0	0	0
4930511M06Rik	0	0	0	0	0	0	0	0	0
4930512B01Rik	2	0	1	0	1	0	3	0	2
4930512J16Rik	0	1	2	2	0	0	0	0	0
4930513N10Rik	13	23	5	12	7	6	3	11	5
4930513O06Rik	0	0	3	4	14	18	9	7	4
4930515G01Rik	5	4	5	14	2	3	1	0	1
4930519F09Rik	0	0	0	0	0	0	0	0	0
4930519F16Rik	1	0	0	0	0	0	0	0	0
4930519G04Rik	1	0	2	0	0	1	0	0	0
4930520O04Rik	22	32	2	18	8	14	62	0	30
4930522O17Rik	0	0	0	0	1	0	0	0	0
4930523C07Rik	104	50	31	42	121	227	154	54	59
4930524B15Rik	0	0	0	0	0	0	0	0	0
4930525G20Rik	3	18	7	8	0	1	2	5	3
4930528G23Rik	3	0	0	0	0	0	0	0	0
4930529C04Rik	0	1	0	0	0	0	0	0	0
4930533B01Rik	0	1	0	0	0	0	0	0	0
4930533N22Rik	0	1	0	0	0	0	0	0	0
4930539E08Rik	41	31	6	23	8	6	3	7	1
4930539J05Rik	1	0	3	3	0	3	1	0	7
4930544D05Rik	1	0	0	0	0	0	0	0	0
4930545H06Rik	0	0	0	0	0	2	0	0	0
4930546K05Rik	1	2	1	1	0	0	4	1	0
4930547E08Rik	1	0	0	0	0	0	0	0	0
4930550C14Rik	2	11	1	11	2	1	5	0	1
4930550L24Rik	0	3	0	0	2	0	1	0	0
4930552P12Rik	3	1	1	1	0	0	0	2	0
4930556J02Rik	2	1	0	1	0	0	0	2	0
4930556M19Rik	91	120	79	119	97	162	188	97	74
4930556N13Rik	0	5	0	0	0	2	1	0	0
4930557F10Rik	0	0	0	0	0	0	0	0	0
4930557K07Rik	2	2	3	1	3	4	4	3	2
4930558J18Rik	0	0	2	1	2	2	2	1	5
4930558K02Rik	0	0	0	0	0	0	0	0	0
4930562C15Rik	1	0	1	0	2	0	1	0	0
4930562F07Rik	0	2	0	0	0	0	0	0	0
4930563E18Rik	1	16	1	1	2	0	4	0	2
4930563E22Rik	5	1	4	3	7	3	10	2	5
4930565N06Rik	5	5	3	9	5	6	1	10	0
4930567H12Rik	0	0	0	0	1	0	0	0	0
4930570G19Rik	0	0	0	0	0	0	0	0	0
4930577N17Rik	5	4	5	8	1	7	2	5	2
4930578C19Rik	10	12	0	3	1	0	3	0	3
4930578I06Rik	0	0	0	0	0	0	0	0	4
4930578M01Rik	0	3	0	0	0	0	0	0	0
4930579F01Rik	4	4	0	2	2	0	1	1	0
4930579G18Rik	15	10	3	10	10	4	10	12	12
4930579G24Rik	18	45	17	32	26	25	45	17	18
4930579K19Rik	2	5	9	3	2	2	1	4	2
4930581F22Rik	194	141	326	210	95	177	159	273	236
4930583K01Rik	0	0	1	1	0	0	0	4	0
4930583P06Rik	0	0	0	0	0	0	0	2	0
4930587E11Rik	0	0	0	0	2	0	0	0	0
4930590J08Rik	1	0	2	2	4	0	0	1	1
4930592A05Rik	0	0	0	0	0	0	1	0	0
4930593A02Rik	6	7	4	1	2	3	4	1	12
4930593C16Rik	0	0	0	1	0	0	0	0	0
4930595D18Rik	0	0	0	0	2	0	0	0	0
4930596I21Rik	1	0	1	4	0	0	0	0	1
4930599N23Rik	21	22	13	21	20	16	12	6	10
4931403E22Rik	0	4	1	1	3	0	1	0	3
4931403G20Rik	0	0	0	0	0	0	0	0	0
4931406B18Rik	0	0	0	0	0	0	0	0	0
4931406C07Rik	2962	4693	3004	3255	3206	7781	7242	2545	5066
4931406P16Rik	273	276	119	235	144	140	65	137	20
4931414P19Rik	113	115	90	65	57	77	64	73	35
4931423N10Rik	0	0	0	0	0	1	0	0	0
4931428F04Rik	39	30	24	10	4	15	18	20	28
4931428L18Rik	5	8	4	1	1	5	1	1	9
4931429L15Rik	0	0	0	0	9	0	5	0	4
4931431C16Rik	0	0	1	0	0	0	0	0	0
4931440F15Rik	0	0	0	0	1	0	0	0	1
4931440J10Rik	0	0	0	1	0	0	0	0	0
4931440P22Rik	8	4	13	5	19	8	4	7	9
4932438A13Rik	1092	1061	795	1035	1084	684	532	829	393
4932438H23Rik	5	0	0	0	0	0	0	1	0
4932441J04Rik	1	0	0	1	0	0	0	2	0
4932702P03Rik	1	10	2	7	2	0	4	1	6
4933402D24Rik	3	1	4	6	3	0	1	1	0
4933402E13Rik	0	0	0	0	0	6	0	0	0
4933403O08Rik	0	0	0	0	0	0	0	0	0
4933404K13Rik	0	0	0	0	0	0	0	0	0
4933404O12Rik	48	90	54	50	62	43	35	86	13
4933405D12Rik	3	2	3	1	0	3	8	2	6
4933405L10Rik	0	0	2	0	1	0	2	1	0
4933406C10Rik	2	1	0	0	8	10	0	1	0
4933406I18Rik	0	3	6	4	14	13	1	0	2
4933407I05Rik	0	1	0	0	0	0	0	0	0
4933407K13Rik	23	2	9	18	9	10	15	13	21
4933407L21Rik	3	0	0	0	1	1	0	0	0
4933408B17Rik	3	2	0	2	1	4	6	0	4
4933408J17Rik	1	0	0	0	0	0	0	0	1
4933408N05Rik	0	0	0	0	0	0	0	0	0
4933411G06Rik	0	0	0	0	4	0	0	0	0
4933411K16Rik	12	30	18	14	11	2	7	18	3
4933412E12Rik	122	17	19	21	13	17	19	13	14
4933413J09Rik	0	1	0	1	0	0	0	0	0
4933415F23Rik	0	0	0	0	0	0	0	0	0
4933417A18Rik	0	0	0	0	0	0	0	1	0
4933417D19Rik	3	0	0	0	2	2	1	0	2
4933417E11Rik	0	1	0	0	0	0	0	0	0
4933421O10Rik	115	60	120	130	83	94	124	55	78
4933422A05Rik	1	0	0	0	1	0	2	0	1
4933424G06Rik	0	0	0	0	0	0	0	0	0
4933427D14Rik	82	56	87	62	65	75	74	42	37
4933427E11Rik	3	1	2	3	0	2	4	3	1
4933428G20Rik	2	0	0	0	1	0	0	0	0
4933430I17Rik	1	3	6	2	4	0	5	1	1
4933431E20Rik	102	91	71	71	71	64	73	82	40
4933431G14Rik	0	0	3	1	3	2	1	1	0
4933432I03Rik	0	0	0	1	0	0	0	0	0
4933432K03Rik	0	0	0	1	0	0	0	0	0
4933433G15Rik	0	1	2	0	0	3	0	1	0
4933433G19Rik	4	5	6	6	4	9	10	9	1
4933434E20Rik	785	719	794	817	513	771	713	599	597
4933438K21Rik	0	0	0	0	0	0	0	0	0
4933439C10Rik	30	9	14	13	22	43	49	11	25
4933439K11Rik	2	2	3	5	0	0	0	1	2
4933440J02Rik	0	4	1	1	0	2	1	1	1
4933440M02Rik	0	0	0	0	0	0	0	1	0
5031410I06Rik	0	0	0	0	0	0	0	0	0
5031425E22Rik	129	124	148	190	105	79	139	79	147
5031425F14Rik	8	4	4	5	2	5	0	6	2
5031434C07Rik	1	0	0	0	0	0	0	0	0
5031434O11Rik	9	8	1	1	0	2	1	2	0
5031439G07Rik	2669	1845	1291	1198	1273	2201	1710	716	728
5033403F01Rik	2	1	1	1	0	0	7	0	0
5033403H07Rik	313	201	198	141	169	316	220	186	285
5033406O09Rik	233	209	144	65	134	298	233	139	120
5033428I22Rik	8	1	4	3	3	3	0	5	5
5330411J11Rik	2	0	0	0	0	0	0	0	0
5330417C22Rik	988	7	100	6	12	83	8	45	7
5330439B14Rik	0	0	0	0	0	0	0	0	0
5430402O13Rik	10	9	12	7	12	11	11	8	13
5430405H02Rik	20	3	16	9	13	9	10	21	15
5430416N02Rik	22	25	14	3	21	15	17	17	8
5430419D17Rik	0	0	0	0	0	2	0	0	0
5430421F17Rik	0	0	0	0	0	0	0	0	0
5430425K12Rik	1	0	0	0	0	0	0	0	0
5430427M07Rik	0	0	0	0	0	0	0	0	0
5430427O19Rik	16	6	16	14	11	18	3	9	5
5430431A17Rik	0	0	0	2	0	0	0	0	0
5430437J10Rik	5	8	6	2	0	4	0	1	2
5430440P10Rik	0	0	0	0	0	0	0	0	0
5530601H04Rik	68	42	54	34	70	62	87	53	56
5730405O15Rik	7	7	5	17	17	9	3	8	6
5730409E04Rik	225	198	193	156	163	102	148	187	111
5730416F02Rik	0	0	0	0	2	0	0	0	0
5730420D15Rik	18	10	27	12	4	11	8	18	3
5730422E09Rik	1	0	3	0	0	0	4	1	0
5730435O14Rik	3	5	10	0	7	4	9	4	9
5730455P16Rik	385	428	278	327	334	279	275	316	177
5730480H06Rik	121	146	136	94	51	81	78	84	66
5730507C01Rik	0	12	3	0	0	1	0	5	0
5730522E02Rik	4	17	9	2	17	30	15	0	14
5830411N06Rik	0	0	0	0	0	0	0	0	0
5830416I19Rik	0	3	0	2	0	0	0	3	0
5830417I10Rik	114	98	119	94	65	65	57	71	42
5830418P13Rik	0	0	0	0	0	0	0	0	0
5830428M24Rik	4	0	2	0	0	1	0	5	2
5830432E09Rik	6	5	2	6	2	5	0	3	1
5830444B04Rik	12	1	6	2	3	1	16	10	17
5830454E08Rik	11	5	3	6	3	13	16	4	4
5830473C10Rik	117	437	371	455	637	316	207	240	349
5930412G12Rik	0	0	7	0	0	0	0	0	1
5930430L01Rik	18	43	19	46	7	5	10	21	8
6030407O03Rik	3	0	3	4	18	42	7	3	25
6030440G07Rik	2	0	0	0	0	0	0	0	0
6030443J06Rik	16	21	8	11	7	4	3	3	2
6030458C11Rik	559	346	328	326	378	291	303	307	141
6030466F02Rik	5	0	3	0	1	0	0	0	0
6030468B19Rik	1	0	2	0	0	0	0	0	0
6030498E09Rik	0	6	5	0	2	3	2	22	3
6230400D17Rik	11	9	8	7	15	9	14	12	9
6330403K07Rik	2	7	0	0	0	0	1	1	0
6330409D20Rik	1	2	0	0	0	0	0	0	0
6330418K02Rik	3	3	1	4	6	2	7	0	2
6330549D23Rik	4	4	2	0	5	6	10	0	5
6430531B16Rik	2	1	0	2	0	0	0	0	0
6430548M08Rik	235	220	217	227	181	214	273	145	208
6430550D23Rik	3	9	11	11	9	5	12	9	8
6430562O15Rik	41	10	8	18	3	6	7	7	11
6430571L13Rik	20	33	26	7	4	1	7	10	3
6430584L05Rik	3	0	0	0	0	0	0	2	0
6430710C18Rik	7	7	7	9	5	5	3	1	0
6530402F18Rik	34	26	9	3	5	13	8	12	3
6530403H02Rik	0	0	0	0	0	0	0	0	0
6720483E21Rik	0	0	1	0	0	0	0	0	0
6720489N17Rik	2	2	2	0	2	0	4	5	2
6820408C15Rik	0	0	0	0	0	0	0	0	0
6820431F20Rik	65	47	36	47	26	57	55	41	45
8030423F21Rik	0	0	0	0	0	2	0	0	0
8030442B05Rik	0	0	0	0	0	0	1	0	0
8030462N17Rik	201	170	124	123	203	169	60	123	36
8430423G03Rik	0	0	0	0	0	0	0	0	3
8430426J06Rik	1	1	3	5	0	0	1	2	4
8430429K09Rik	3	15	8	12	1	3	9	8	10
9030025P20Rik	10	14	23	24	37	36	47	16	56
9030612E09Rik	0	0	0	0	0	0	0	0	0
9030619P08Rik	460	388	1081	753	1000	1629	1219	439	845
9030624G23Rik	0	7	0	0	0	0	0	0	1
9130008F23Rik	4	8	2	5	4	3	0	3	2
9130015A21Rik	0	5	7	13	0	3	3	0	1
9130019O22Rik	39	51	45	55	34	54	45	30	39
9130019P16Rik	4	12	2	8	2	4	5	1	0
9130023H24Rik	45	62	42	69	33	64	73	32	53
9130024F11Rik	1	0	0	0	5	1	2	3	0
9130221H12Rik	25	24	27	14	24	30	21	17	11
9130230L23Rik	2	3	0	0	1	1	0	0	0
9130401M01Rik	329	315	253	324	256	365	413	151	292
9130409I23Rik	162	278	195	154	170	542	487	144	392
9230102K24Rik	1	0	0	0	2	1	0	0	0
9230105E05Rik	0	0	0	0	0	0	0	0	0
9230112D13Rik	0	0	1	0	0	0	0	0	0
9230112J17Rik	0	2	3	0	0	0	1	0	2
9230114K14Rik	15	25	7	10	10	10	10	31	2
9230116L04Rik	12	4	2	5	0	0	4	0	0
9230116N13Rik	2	4	2	2	3	8	11	3	6
9230117E06Rik	0	0	0	0	0	0	0	0	0
9330020H09Rik	12	10	13	9	8	21	22	5	14
9330102E08Rik	13	20	10	17	28	13	8	8	0
9330111N05Rik	0	1	0	0	0	1	1	0	0
9330136K24Rik	1	2	3	0	0	0	0	2	0
9330151L19Rik	23	18	29	19	11	29	24	14	17
9330159F19Rik	0	0	0	0	0	0	0	0	0
9330159M07Rik	32	274	53	110	42	100	105	36	121
9330162012Rik	81	95	69	83	61	38	54	50	30
9330175E14Rik	21	15	6	9	24	19	11	14	18
9330179D12Rik	0	1	0	0	0	0	0	0	0
9330182L06Rik	5	55	91	162	52	42	30	25	30
9330188P03Rik	0	0	0	0	0	1	0	0	2
9430015G10Rik	80	83	94	40	93	146	122	38	75
9430037G07Rik	31	110	35	82	11	51	100	29	77
9430038I01Rik	117	142	122	94	149	142	106	96	106
9430060I03Rik	1	1	9	3	0	0	0	4	0
9430065F17Rik	7	6	11	0	2	4	11	3	2
9430069I07Rik	243	228	31	9	0	0	67	78	12
9430078K24Rik	0	0	0	0	0	0	0	0	0
9430091E24Rik	43	52	44	37	27	49	21	28	9
9530003J23Rik	0	1	1	0	0	2	2	1	0
9530020I12Rik	0	0	0	0	0	1	0	0	0
9530026P05Rik	2	1	3	0	0	4	0	0	1
9530027J09Rik	1	1	1	0	2	3	2	0	3
9530036O11Rik	0	0	0	0	0	0	0	0	0
9530051G07Rik	5	2	2	1	1	2	2	0	0
9530052E02Rik	0	0	0	0	0	0	0	0	0
9530053A07Rik	0	0	1	0	0	0	1	1	0
9530059O14Rik	0	0	0	0	0	0	0	0	0
9530062K07Rik	13	35	16	33	42	13	7	11	3
9530068E07Rik	3498	3385	2539	2659	2381	2858	2624	2247	1882
9530077C05Rik	1	1	7	4	1	1	1	7	6
9530080O11Rik	3	12	14	4	1	17	10	9	7
9530082P21Rik	82	56	71	78	65	31	60	48	43
9630013K17Rik	1	1	2	3	1	0	1	3	2
9630028B13Rik	0	0	0	4	1	0	0	0	0
9830107B12Rik	0	0	4	0	0	0	0	0	0
9930012K11Rik	7	11	7	10	4	4	4	3	6
9930014A18Rik	58	47	62	75	18	14	49	43	35
9930021J03Rik	419	298	253	296	315	223	288	258	194
9930104L06Rik	171	104	105	111	114	122	104	80	98
9930111J21Rik1	28	30	7	8	11	3	1	16	2
9930111J21Rik2	67	37	30	58	17	14	12	19	9
a	0	0	0	0	2	0	0	0	0
A130010J15Rik	139	160	191	235	130	149	129	110	94
A130077B15Rik	6	7	6	5	0	2	2	3	0
A1bg	0	0	0	0	0	0	1	10	0
A1cf	1737	3087	1719	2511	1579	1288	860	1617	401
A230001M10Rik	0	0	0	1	0	0	0	0	0
A230009B12Rik	0	0	0	0	0	0	0	0	3
A230020J21Rik	0	0	0	1	1	0	0	0	2
A230028O05Rik	7	6	15	6	0	4	2	4	2
A230050P20Rik	757	616	535	295	247	268	553	523	596
A230056P14Rik	18	33	26	14	34	11	31	10	20
A230057D06Rik	1	0	0	0	1	0	0	0	1
A230072C01Rik	34	37	44	53	76	36	41	34	55
A230072E10Rik	1	0	1	3	1	0	0	0	0
A230103J11Rik	9	12	3	3	8	6	1	0	5
A230108P19Rik	0	2	2	0	0	1	1	2	0
A2m	2	1	0	4	3	0	0	3	0
A330009N23Rik	5	3	1	2	0	1	0	1	1
A330015K06Rik	0	0	0	0	1	0	0	0	3
A330023F24Rik	15	32	14	10	11	8	7	8	17
A330032B11Rik	0	0	0	0	1	0	0	0	0
A330033J07Rik	0	0	0	0	0	0	0	0	0
A330035P11Rik	57	88	93	92	55	50	50	71	33
A330040F15Rik	46	52	55	83	54	21	57	29	27
A330041J22Rik	4	3	1	2	4	8	4	2	8
A330049N07Rik	0	0	0	0	0	0	0	0	0
A330069E16Rik	35	22	33	14	9	18	16	9	7
A330070K13Rik	0	0	0	0	0	0	0	0	0
A330074K22Rik	129	9	5	4	1	7	9	7	10
A330076H08Rik	0	0	0	0	0	0	0	0	0
A330093E20Rik	1	4	2	1	1	1	5	4	1
A330102I10Rik	0	0	0	0	0	0	0	0	0
A3galt2	6	0	0	0	2	0	0	1	0
A430005L14Rik	443	453	438	346	424	574	477	369	514
A430033K04Rik	79	74	69	76	36	61	50	65	29
A430035B10Rik	10	12	9	22	17	14	39	8	15
A430046D13Rik	65	65	47	43	56	34	83	51	54
A430078G23Rik	2	1	3	7	2	1	0	8	2
A430078I02Rik	0	0	1	1	1	0	0	0	1
A430088P11Rik	6	5	0	0	1	2	6	0	2
A430089I19Rik	0	0	0	0	0	0	0	0	0
A430090L17Rik	0	0	0	1	2	1	5	1	4
A430093F15Rik	3	1	1	0	0	2	0	0	1
A4galt	58	7	15	14	10	9	10	15	11
A4gnt	1	0	7	0	16	6	11	23	11
A530013C23Rik	9	14	4	6	5	5	12	3	1
A530016L24Rik	1	0	3	0	0	13	0	0	0
A530032D15Rik	2	1	8	4	2	7	1	0	4
A530046M15Rik	1	0	0	0	0	0	0	0	0
A530064D06Rik	12	6	11	8	3	2	7	13	5
A530065N20Rik	0	0	1	0	0	0	0	0	0
A530072M11Rik	12	19	14	8	10	23	11	10	16
A630001G21Rik	30	27	19	9	6	17	13	24	16
A630012P03Rik	0	0	2	1	1	0	0	1	0
A630019I02Rik	0	0	0	0	1	0	0	0	0
A630023P12Rik	0	0	0	0	0	0	1	0	0
A630072M18Rik	3	4	2	2	1	5	1	5	5
A630075F10Rik	0	0	0	0	0	0	0	0	0
A630076J17Rik	36	63	40	28	5	4	12	9	9
A630089N07Rik	10	18	15	34	19	3	11	20	10
A630095E13Rik	1	1	0	0	0	0	0	0	0
A630095N17Rik	0	0	6	9	3	0	0	2	0
A730017C20Rik	1	0	0	0	1	1	0	2	0
A730017L22Rik	147	185	141	204	89	71	94	106	51
A730020E08Rik	15	2	2	0	0	0	0	0	0
A730020M07Rik	1	14	0	5	2	6	6	0	0
A730036I17Rik	14	12	8	21	8	2	2	7	3
A730043L09Rik	0	0	0	0	0	0	0	0	0
A730046J19Rik	0	0	0	0	0	0	0	0	0
A730056A06Rik	0	0	0	0	0	0	0	0	0
A730085K08Rik	0	0	0	0	0	0	2	0	4
A730090N16Rik	2	0	0	1	0	0	0	0	0
A830009L08Rik	0	0	0	0	0	0	0	0	0
A830018L16Rik	1	0	0	0	0	1	2	0	0
A830052D11Rik	21	11	7	17	3	6	21	3	7
A830082K12Rik	4	6	6	0	2	2	1	5	3
A830082N09Rik	4	7	10	6	11	0	0	6	0
A930001A20Rik	0	0	0	0	0	1	5	0	1
A930001C03Rik	18	8	8	4	8	7	37	16	26
A930002C04Rik	0	0	0	0	0	0	0	0	0
A930003A15Rik	0	0	0	0	0	0	0	0	0
A930003O13Rik	3	0	0	0	1	0	0	3	0
A930004D18Rik	77	8	10	7	8	4	10	15	6
A930005H10Rik	80	59	74	73	50	84	101	28	81
A930006K02Rik	8	2	2	3	1	4	8	1	7
A930007I19Rik	14	14	6	10	10	7	14	7	7
A930009A15Rik	0	2	4	7	5	2	4	0	3
A930012L18Rik	0	0	5	4	9	3	8	3	1
A930015D03Rik	3	0	2	0	0	1	0	0	0
A930017M01Rik	1	4	7	2	6	2	1	0	3
A930018P22Rik	0	4	1	4	8	8	8	0	2
A930019D19Rik	0	1	0	0	0	0	2	0	1
A930024E05Rik	9	15	26	22	24	23	34	5	17
A930041C12Rik	0	1	0	0	1	0	0	0	1
AA413626	1	0	1	1	0	1	0	0	0
AA414768	27	4	10	8	30	1	11	5	5
AA465934	3	7	3	1	5	3	4	5	6
AA467197	187	54	6	29	2	1	1	2	5
AA543186	5	4	11	5	7	7	7	8	5
AA792892	2	4	0	1	1	0	10	0	5
AA986860	58	392	194	671	587	387	480	65	305
Aaas	617	372	304	223	338	373	521	164	210
Aacs	744	691	1039	1268	895	1764	853	1024	700
Aadac	4376	4625	7625	6337	7580	9246	9837	7135	8936
Aadacl2	0	2	0	0	0	0	2	0	0
Aadat	747	1433	1315	968	1658	1345	1499	1088	1158
Aaed1	1115	1274	996	1191	959	1298	1315	834	1003
Aagab	567	680	518	733	423	976	831	529	583
Aak1	593	454	384	446	383	351	311	359	246
Aamdc	237	251	297	286	266	238	254	306	286
Aamp	2248	1698	1913	2551	2686	2486	2425	1883	2299
Aanat	0	3	0	0	0	0	4	0	0
Aar2	451	525	511	462	346	382	245	401	233
Aard	2	14	11	2	7	5	3	16	3
Aars	3841	4953	6155	5249	3407	5434	6187	3524	6118
Aars2	318	306	287	223	193	281	305	276	228
Aarsd1	4	0	5	4	5	5	6	2	1
Aasdh	153	124	104	88	57	102	78	119	97
Aasdhppt	646	739	501	435	561	1094	922	368	594
Aass	3260	1817	2350	1529	3554	2995	3355	4311	2916
Aatf	373	304	309	333	292	309	323	152	221
Aatk	25	19	21	22	10	37	6	41	11
AB124611	129	78	101	89	44	111	26	88	57
Abat	3241	872	1843	2589	4080	4123	2788	2979	2017
Abca1	2521	2488	2976	2846	1677	2270	1124	3054	1397
Abca13	0	0	0	0	0	0	0	0	0
Abca14	1	2	0	0	1	1	2	0	2
Abca17	0	3	0	0	7	0	5	0	1
Abca2	900	653	822	691	1254	500	589	837	534
Abca3	2214	1653	1435	1061	2991	2795	2317	816	1279
Abca4	31	11	12	12	7	6	4	0	0
Abca5	1254	1708	587	940	651	492	390	173	146
Abca6	2441	5520	3331	5476	3907	3003	1471	3440	974
Abca7	217	130	103	121	142	114	133	88	95
Abca8a	412	1332	1262	1685	755	599	872	894	331
Abca8b	1460	2589	2136	2662	2285	1958	1890	1476	1224
Abca9	39	70	27	35	40	41	25	51	28
Abcb10	536	906	556	550	459	541	500	538	247
Abcb11	2806	9486	11415	11001	10766	10332	7928	10423	9888
Abcb1a	691	103	114	31	39	209	111	110	73
Abcb1b	31	40	29	13	20	42	87	12	80
Abcb4	2681	7152	5801	7242	5135	10435	6683	3277	5592
Abcb6	42	56	53	43	58	88	90	22	47
Abcb7	829	1549	874	1365	1434	852	1014	735	628
Abcb8	747	716	698	794	429	774	787	554	645
Abcb9	100	74	57	76	58	95	60	29	39
Abcc1	389	95	73	82	16	39	44	60	31
Abcc10	96	73	157	110	78	80	108	75	101
Abcc12	100	213	121	52	3	25	97	80	52
Abcc2	10377	14537	8624	11792	10939	5848	8831	6566	5441
Abcc3	9225	599	1319	178	264	997	1459	3229	1059
Abcc4	4367	3236	1718	3082	347	866	3280	518	1069
Abcc5	1519	1991	443	411	79	316	1626	276	341
Abcc6	1407	2699	2886	2947	3831	3196	3358	2101	2664
Abcc8	0	0	0	0	0	5	0	0	0
Abcc9	1173	425	215	372	238	292	109	322	176
Abcd1	950	474	397	460	569	392	302	511	247
Abcd2	339	142	243	321	80	1076	115	344	96
Abcd3	4133	7262	4396	5385	6647	6385	4570	3831	3356
Abcd4	108	287	293	338	160	218	145	240	171
Abce1	1914	2381	1644	1838	1133	1492	1419	1547	1345
Abcf1	1787	1679	1645	1514	891	1108	1288	1157	1033
Abcf2	969	1053	770	896	580	752	644	756	512
Abcf3	824	1051	1103	1085	731	770	764	862	695
Abcg1	392	238	234	208	119	203	88	159	80
Abcg2	1317	1034	337	170	2575	1564	3342	848	1474
Abcg3	122	112	126	121	49	91	34	120	35
Abcg4	0	0	0	1	0	0	0	2	1
Abcg5	675	1439	1653	3322	3673	1979	1517	1402	1221
Abcg8	856	1536	2013	4260	3624	2703	2476	1690	1303
Abhd1	7	4	5	1	0	6	0	1	0
Abhd10	97	75	125	110	87	92	141	67	92
Abhd11	476	512	550	423	344	785	929	431	808
Abhd11os	6	10	11	4	9	13	21	12	15
Abhd12	607	864	959	1311	1057	865	569	768	704
Abhd12b	0	1	0	1	0	0	0	0	0
Abhd13	546	441	408	407	318	383	389	354	295
Abhd14a	223	219	216	224	178	235	270	168	204
Abhd14b	1216	1050	1132	1068	1384	1250	1212	1094	827
Abhd15	51	247	179	259	321	292	168	203	84
Abhd16a	1030	915	767	810	601	1180	952	772	746
Abhd16b	4	2	2	1	0	0	0	0	1
Abhd17a	1914	1308	1377	1289	1156	2123	2322	1363	1806
Abhd17b	343	434	344	353	266	234	238	289	264
Abhd17c	1794	1119	1802	1491	1532	1613	1233	1402	1269
Abhd2	8570	7080	3050	4672	3116	2290	2164	2067	1181
Abhd3	1533	1169	955	701	1338	1103	1193	1096	968
Abhd4	2304	1706	1228	1797	750	1402	2557	1207	1247
Abhd5	1087	1302	807	596	525	613	697	668	570
Abhd6	605	670	464	751	691	1789	1280	244	931
Abhd8	206	223	252	200	248	243	222	101	120
Abi1	1137	1173	857	1056	789	991	803	618	611
Abi2	89	85	74	83	138	106	59	62	62
Abi3	43	23	40	29	18	28	7	25	20
Abi3bp	1	2	11	1	7	7	6	12	9
Abl1	859	941	626	682	528	515	530	606	399
Abl2	479	421	235	331	340	248	173	210	162
Ablim1	1828	1178	735	588	408	267	576	792	339
Ablim2	69	39	39	7	8	8	12	56	15
Ablim3	128	1926	912	704	1303	1305	1288	399	865
Abr	376	299	196	231	194	172	45	130	94
Abracl	382	412	219	294	188	254	211	226	226
Abt1	356	245	273	211	252	271	291	178	344
Abtb1	282	395	467	432	379	511	428	347	356
Abtb2	776	694	782	1019	1070	682	377	366	257
Acaa1a	2565	2622	2709	2515	2466	7720	6320	2383	4502
Acaa1b	12837	22925	16179	18057	24602	75834	46405	4592	28882
Acaa2	7773	13714	10018	10372	15183	20424	17191	7769	14483
Acaca	2111	2785	2786	1946	2092	1780	1661	3844	2291
Acacb	3038	3474	1880	1930	2057	2018	1021	3154	1181
Acad10	448	500	635	560	661	1240	540	546	420
Acad11	3638	4381	3172	3391	2148	3971	3222	3077	2131
Acad12	667	906	734	839	498	1898	1179	562	528
Acad8	766	787	635	696	659	916	903	859	642
Acad9	759	628	451	502	414	680	479	550	280
Acadl	3429	3391	3133	5549	4500	7521	5284	2276	4140
Acadm	6820	8504	5579	8950	8079	11821	12174	4685	6905
Acads	2916	2996	2699	2479	2521	4391	4119	2273	2448
Acadsb	1379	1473	1933	1822	2673	2580	2165	2309	1786
Acadvl	2657	4092	2713	3953	3082	4012	2240	2449	1332
Acap1	54	24	40	12	15	18	11	25	17
Acap2	703	777	714	1155	418	517	499	487	329
Acap3	96	134	120	75	59	82	76	62	57
Acat1	6657	5074	3711	4061	3876	9139	7248	2765	3905
Acat2	1281	1616	2076	2676	2456	2476	2518	2290	1858
Acat3	2615	3583	3170	2930	2558	2947	4118	3335	3561
Acbd3	1196	950	784	998	767	744	647	599	441
Acbd4	516	592	517	421	582	568	615	561	609
Acbd5	3745	3818	2609	3469	3252	3553	4872	2794	2660
Acbd6	681	537	564	705	665	660	573	490	530
Acbd7	1	0	0	0	0	0	2	0	0
Accs	94	49	56	29	39	25	38	69	39
Accsl	1	0	0	0	0	0	0	0	0
Acd	225	202	180	201	140	198	252	180	154
Ace	242	145	149	151	753	130	238	115	75
Ace2	24	9	15	5	3	4	9	17	2
Ace3	0	0	0	0	0	0	0	0	0
Acer2	233	267	291	321	325	402	276	312	292
Acer3	275	257	232	263	148	233	124	154	120
Ache	10	11	2	2	0	2	1	1	11
Acin1	1219	1107	946	1174	652	930	1017	768	876
Ackr1	5	1	21	0	4	13	0	20	12
Ackr2	46	37	53	101	74	121	99	51	68
Ackr3	496	176	31	98	62	27	26	11	7
Ackr4	2	3	7	8	3	12	6	10	7
Acly	6304	2695	4454	5027	4134	2581	2528	7543	3243
Acmsd	403	1255	1397	846	2359	1165	1068	1744	1180
Acnat1	540	816	882	766	148	777	197	848	194
Acnat2	894	2929	2813	1222	318	329	2224	3144	1528
Aco1	4485	3633	3194	2731	2637	3636	3232	3130	2308
Aco2	7272	3659	3670	2840	3974	5178	5684	3109	2899
Acot1	169	2008	876	2183	407	2288	632	88	613
Acot10	0	1	0	1	1	0	0	2	0
Acot11	236	35	58	9	16	83	7	160	41
Acot12	1213	1626	1156	1222	1089	1687	1276	1138	958
Acot13	1232	1155	873	902	1188	1890	2041	691	1415
Acot2	529	1091	553	682	256	659	201	38	220
Acot3	74	152	123	129	21	267	45	88	69
Acot4	495	563	692	917	445	737	246	523	351
Acot6	12	84	76	95	94	77	9	26	10
Acot7	487	333	267	286	366	483	373	268	360
Acot8	227	269	207	285	213	309	318	171	221
Acot9	925	1154	492	648	607	252	395	173	169
Acox1	23842	20322	18957	16977	29775	49431	33795	19908	27598
Acox2	6354	9634	5836	8335	4653	7180	5665	5343	4400
Acox3	442	424	287	291	219	297	394	426	264
Acoxl	0	6	0	0	0	0	1	1	0
Acp1	360	923	901	823	469	419	231	742	233
Acp2	933	1152	1116	1103	746	879	590	1066	491
Acp5	3599	2952	3132	2238	2090	3379	3480	2452	2853
Acp6	550	636	568	565	406	634	585	399	493
Acpp	219	0	95	2	5	2	2	843	485
Acr	1	0	1	0	0	0	0	1	1
Acrbp	26	13	21	14	21	15	26	12	42
Acrv1	0	0	0	0	0	0	0	0	0
Acsbg1	19	4	4	1	3	4	0	10	8
Acsf2	3027	2935	2451	2231	2237	4468	4705	2261	2805
Acsf3	803	570	523	439	392	764	694	416	436
Acsl1	3910	8923	5346	7276	5903	7789	7440	3974	4327
Acsl3	1113	1273	1103	1646	1182	757	504	912	452
Acsl4	3182	6765	4214	9852	5472	2934	2850	2612	1297
Acsl5	9965	3935	4692	4088	6023	4206	5843	5035	5546
Acsl6	0	0	0	0	0	3	2	0	3
Acsm1	3022	6081	5799	6158	4631	5850	7882	5154	5986
Acsm2	3	2	0	1	1	0	0	3	7
Acsm3	1097	2643	976	1323	1952	1715	1202	1041	483
Acsm4	0	6	0	2	0	10	6	1	1
Acsm5	733	1694	1450	1349	1179	2501	1923	1297	1242
Acss1	72	38	30	33	5	20	7	4	7
Acss2	3052	2917	3992	2733	9078	3960	2643	5228	3116
Acss2os	0	0	2	0	2	0	0	0	0
Acss3	47	1	11	0	0	254	1	59	5
Acta1	2	0	0	3	0	4	2	0	0
Acta2	50	104	14	36	53	87	125	22	124
Actb	20825	16022	13741	12702	8414	11679	12389	9927	14207
Actc1	3	14	7	8	0	2	1	2	3
Actg1	10973	5654	5551	3621	3743	4504	3424	3449	2612
Actg2	0	5	0	2	7	0	4	0	5
Actl10	0	0	0	0	0	0	0	1	2
Actl6a	358	394	307	418	264	280	308	241	227
Actl6b	0	0	0	1	0	1	1	0	0
Actl7b	0	0	0	0	0	0	0	0	0
Actl9	0	0	0	0	0	0	0	0	1
Actn1	547	586	668	611	399	586	231	569	347
Actn2	2	1	0	1	0	0	0	0	0
Actn3	0	6	2	0	0	0	0	6	0
Actn4	7172	5972	4585	5142	3979	3381	3189	3775	2251
Actr10	494	779	679	619	605	732	400	637	421
Actr1a	1224	1553	1288	1211	966	586	1121	1138	923
Actr1b	1905	2152	1823	2089	1696	1692	1870	1471	1477
Actr2	3619	4054	3178	3502	2487	2813	2922	2661	2283
Actr3	3384	2467	2072	2689	2025	2089	1705	1815	1223
Actr3b	0	0	1	0	0	3	1	3	0
Actr5	142	153	127	162	162	148	110	103	100
Actr6	225	320	170	247	150	280	237	180	118
Actr8	570	781	577	942	573	640	602	548	448
Actrt2	0	0	0	0	0	0	0	0	0
Acvr1	326	341	294	406	233	267	180	223	229
Acvr1b	481	272	318	338	436	402	258	292	163
Acvr1c	0	0	0	0	0	0	0	0	1
Acvr2a	358	407	338	412	338	341	249	311	175
Acvr2b	34	35	33	43	28	60	33	44	29
Acvrl1	313	207	131	175	71	119	63	121	59
Acy1	432	461	605	466	650	606	758	574	706
Acy3	820	1045	953	887	777	829	1619	856	1283
Acyp1	129	155	174	157	113	93	137	122	124
Acyp2	40	25	12	39	18	20	72	12	50
Ada	28	17	19	10	11	18	15	13	14
Adal	157	212	144	201	208	272	268	89	160
Adam10	1455	1141	852	1051	505	746	669	728	438
Adam11	753	4309	1163	1089	1417	223	431	598	260
Adam12	39	54	18	42	9	5	14	3	7
Adam15	160	126	90	85	66	83	94	51	78
Adam17	551	720	672	574	465	606	232	432	278
Adam19	201	99	47	73	20	34	18	30	8
Adam1a	7	9	2	4	5	6	9	1	5
Adam1b	0	0	0	0	0	0	1	0	1
Adam2	0	0	2	1	9	0	1	0	0
Adam21	0	0	0	0	1	2	0	0	0
Adam22	13	3	2	11	3	1	2	6	12
Adam23	33	4	133	44	52	57	50	264	104
Adam24	0	0	0	0	2	1	0	0	0
Adam28	0	0	0	0	0	0	0	0	0
Adam3	1	0	0	0	0	0	0	0	0
Adam30	0	0	1	0	0	0	0	0	0
Adam32	33	302	41	78	21	167	94	10	58
Adam33	0	4	5	1	4	3	10	10	27
Adam4	1	0	0	1	4	11	9	6	4
Adam5	0	5	2	0	0	1	2	0	8
Adam7	1	0	0	0	0	0	0	2	0
Adam8	276	67	109	112	29	54	17	41	44
Adam9	1503	1433	1151	1198	1178	1256	878	1333	749
Adamdec1	37	23	17	10	19	77	29	39	22
Adamts1	2027	715	556	767	271	371	256	189	318
Adamts10	81	32	116	42	53	99	97	86	173
Adamts12	34	21	11	15	12	23	8	15	12
Adamts13	20	3	22	20	12	24	13	54	15
Adamts14	79	145	150	219	4	149	22	16	38
Adamts15	204	179	81	24	7	55	56	18	24
Adamts16	1	0	5	1	0	1	4	6	1
Adamts17	0	2	1	6	1	3	2	0	5
Adamts2	241	110	121	128	82	172	98	109	129
Adamts3	3	0	0	0	1	1	0	0	1
Adamts4	675	185	33	139	78	22	15	7	6
Adamts5	107	32	54	72	28	75	26	36	40
Adamts6	121	60	51	40	27	26	45	49	24
Adamts7	167	265	57	162	171	186	242	46	104
Adamts8	0	0	0	0	0	0	0	0	0
Adamts9	255	109	56	76	45	32	25	48	30
Adamtsl1	43	0	6	7	2	22	1	12	24
Adamtsl2	290	19	187	63	118	240	101	248	206
Adamtsl3	5	1	3	1	2	1	1	3	1
Adamtsl4	140	759	819	1629	470	365	499	204	271
Adamtsl5	79	11	81	6	5	6	10	21	17
Adap1	776	96	127	108	27	84	121	54	32
Adap2	326	535	347	412	224	242	185	319	107
Adar	605	798	628	703	302	359	228	587	260
Adarb1	335	246	285	276	238	131	72	240	89
Adarb2	0	0	1	0	5	0	0	1	0
Adat1	108	119	71	119	64	78	82	65	47
Adat2	109	97	108	139	61	56	22	58	39
Adat3	0	0	0	0	0	0	0	0	0
Adck1	145	312	415	343	324	292	146	340	173
Adck2	164	136	141	135	134	177	105	123	56
Adck5	430	302	278	294	326	505	449	251	256
Adcy1	23	57	402	185	1186	668	81	56	123
Adcy10	2	4	0	1	1	2	2	0	0
Adcy2	3	0	0	0	2	0	0	3	3
Adcy3	55	57	19	40	11	10	1	24	1
Adcy4	218	123	59	81	42	54	40	48	55
Adcy5	26	15	12	18	7	19	21	12	9
Adcy6	1125	1599	866	1528	1483	2933	1655	479	707
Adcy7	152	87	103	103	52	65	21	92	54
Adcy8	0	0	12	3	0	7	2	4	2
Adcy9	253	361	390	414	312	259	102	364	66
Adcyap1r1	65	21	23	30	4	10	5	39	3
Add1	2179	2238	1377	1300	810	1241	1087	1060	640
Add2	0	0	0	0	1	0	0	0	0
Add3	162	270	271	689	231	143	343	151	129
Adgb	2	0	11	2	4	6	9	43	5
Adgra1	0	0	0	0	0	0	0	0	0
Adgra2	195	113	86	110	71	85	49	116	52
Adgra3	525	535	348	421	690	889	991	330	499
Adgrb1	0	2	0	0	0	0	0	0	0
Adgrb2	5	1	0	4	1	0	0	1	2
Adgrd1	3	2	9	2	4	8	3	2	4
Adgre1	292	188	262	210	143	282	43	366	52
Adgre4	38	47	43	63	28	66	29	118	21
Adgre5	440	186	195	255	205	215	142	271	162
Adgrf1	66	200	430	692	872	565	77	275	190
Adgrf2	1	0	0	1	0	0	0	0	0
Adgrf3	0	0	0	0	0	0	2	0	0
Adgrf4	0	1	0	0	3	0	0	2	0
Adgrf5	1098	676	271	426	277	261	227	273	203
Adgrg1	515	130	107	120	41	23	98	73	49
Adgrg2	23	62	46	96	104	82	317	11	107
Adgrg3	44	8	64	68	65	96	55	87	58
Adgrg5	13	4	6	2	0	5	1	5	9
Adgrg6	13	10	23	18	7	11	11	19	12
Adgrg7	0	0	0	0	0	1	0	0	0
Adgrl1	32	15	45	22	19	30	30	54	38
Adgrl2	1155	1336	927	982	532	536	489	1054	416
Adgrl3	5	5	0	2	0	11	1	6	1
Adgrl4	319	224	102	183	140	120	98	166	78
Adgrv1	35	490	713	1997	15	493	10083	172	1206
Adh1	23083	39676	24363	37367	32554	43596	40780	18246	29023
Adh4	36	1526	1550	1815	1640	2144	1110	1474	959
Adh5	3631	5268	5005	5713	7002	6335	5918	6107	6135
Adh6-ps1	51	197	470	326	105	487	614	401	360
Adh6a	0	0	1	1	3	7	6	0	3
Adh7	112	132	231	197	181	215	258	125	228
Adhfe1	810	2349	2234	2870	2617	3208	3599	1825	2280
Adi1	1332	2205	2237	1932	1851	3057	1674	2213	2222
Adig	0	1	0	1	1	0	4	0	0
Adipoq	0	0	0	0	0	0	0	0	0
Adipor1	2662	2017	2157	2467	2932	2190	1824	2099	1380
Adipor2	5963	5669	4696	4356	5911	9835	6712	6614	4806
Adk	5153	8457	5997	11327	6941	9583	9627	9467	9778
Adm	343	95	20	60	25	57	28	18	18
Adm2	136	15	39	8	4	15	3	0	0
Adnp	62	63	33	61	36	26	5	29	3
Adnp2	292	310	203	184	181	163	107	168	124
Ado	543	592	414	405	331	421	445	341	312
Adora1	1202	1112	681	941	313	491	829	810	368
Adora2a	176	93	39	65	38	43	34	49	27
Adora2b	33	9	11	8	3	3	0	2	1
Adora3	2	0	0	0	0	0	0	2	3
Adpgk	489	517	510	425	324	371	392	324	289
Adprh	307	227	570	358	257	154	102	338	160
Adprhl1	0	0	1	0	0	0	0	0	0
Adprhl2	480	270	372	282	265	530	472	298	340
Adprm	390	314	348	290	296	370	296	323	290
Adra1a	49	164	93	266	71	79	59	80	32
Adra1b	698	647	982	691	900	866	955	843	1061
Adra1d	53	2	0	0	0	81	14	2	13
Adra2a	4	4	0	0	0	1	1	0	0
Adra2b	30	1	13	12	11	45	6	60	21
Adra2c	0	0	0	0	0	1	0	2	0
Adrb1	22	4	16	10	4	23	7	33	14
Adrb2	82	266	174	177	202	84	131	59	85
Adrb3	6	40	11	29	38	52	12	11	6
Adrm1	2008	1295	1984	1878	1935	2200	1834	1410	2004
Adsl	681	636	655	644	547	656	547	426	331
Adss	1621	2014	1236	2036	1410	1517	2090	994	1348
Adssl1	136	185	265	219	226	609	211	311	274
Adtrp	942	1236	1102	769	1074	1680	1494	988	1626
Aebp1	115	20	59	57	43	96	34	41	55
Aebp2	767	474	488	433	472	771	538	384	389
Aen	866	717	632	554	413	502	439	438	272
Aes	8067	7595	10105	8301	8634	10007	14078	10245	13525
AF357399	3	5	4	2	1	2	0	1	1
AF366264	0	0	0	0	0	0	0	1	0
AF529169	1	0	3	0	0	0	0	0	0
Afap1	108	47	20	9	12	27	16	19	28
Afap1l1	352	214	83	164	48	68	75	49	52
Afap1l2	57	20	19	14	9	15	5	5	8
Aff1	718	634	555	624	504	540	502	458	357
Aff2	1	4	0	0	0	0	0	0	0
Aff3	11	10	8	4	2	7	1	2	0
Aff4	2310	2851	1866	2135	2087	1875	1380	1581	1041
Afg3l1	1890	1993	1846	1854	1318	2151	1834	1484	1337
Afg3l2	2115	1850	1524	1295	1503	1615	1219	1470	1005
Afm	1849	2726	3707	5109	2246	5134	2986	3221	3215
Afmid	179	309	441	417	756	412	225	316	226
Afp	6	254	159	999	167	20	53	495	188
Aftph	1112	1080	745	920	814	861	648	735	456
Aga	416	365	353	364	390	437	396	286	289
Agap1	380	198	166	165	140	260	129	124	152
Agap2	86	29	54	53	11	13	22	35	22
Agap3	857	597	700	602	657	859	880	514	755
Agbl2	1	2	0	0	1	0	1	0	3
Agbl3	65	77	73	60	94	85	95	64	63
Agbl5	240	154	155	181	106	185	142	98	70
Ager	1	2	1	3	5	3	3	1	7
Agfg1	2214	1537	843	1047	648	651	706	556	375
Agfg2	551	947	551	945	845	1095	690	600	428
Aggf1	727	775	531	512	495	623	450	543	348
Agk	133	100	109	129	113	99	97	122	83
Agl	1652	4466	2343	2889	1476	1523	2035	1451	1305
Agmat	668	968	1967	1795	2309	2193	2206	1628	2255
Agmo	612	1522	1396	1738	1135	1878	556	908	559
Ago1	754	600	478	456	411	507	371	545	271
Ago2	1952	1111	826	958	1301	1174	720	557	408
Ago3	130	117	127	92	106	125	107	97	112
Ago4	77	50	50	31	45	86	57	58	74
Agpat1	351	209	277	219	118	231	261	177	188
Agpat2	3902	3690	3676	2414	3997	3059	3444	3227	3377
Agpat3	4775	5209	4884	5277	3976	6226	5044	4649	4256
Agpat4	73	32	27	21	16	18	16	14	18
Agpat5	308	314	255	305	213	242	185	216	191
Agps	593	697	449	504	336	341	330	332	245
Agr3	0	0	0	0	0	0	0	0	0
Agrn	1970	1480	1080	1035	787	714	922	765	635
Agrp	0	3	2	3	3	3	1	2	10
Agt	8197	10934	11303	10594	8748	11755	10874	8485	8267
Agtpbp1	341	308	167	71	138	169	214	212	147
Agtr1a	583	1287	800	898	602	716	543	849	641
Agtrap	117	139	111	59	38	53	31	105	52
Agxt	26	1	152	142	1011	38	10	2430	1090
Agxt2	2069	2256	2677	2726	3990	3770	5499	1807	3435
Ahctf1	1250	1913	1490	2345	1552	1611	1347	954	879
Ahcy	9022	10205	15795	15086	28620	20172	12790	18625	14945
Ahcyl1	2250	2320	1664	1911	1730	1914	2087	1736	1270
Ahcyl2	402	277	275	255	490	334	288	340	199
Ahdc1	379	236	258	157	257	321	276	206	230
Ahi1	30	42	16	12	26	8	3	19	15
Ahnak	1071	537	487	315	327	171	357	296	379
Ahr	201	2206	1349	2142	984	2062	769	717	761
Ahrr	1	0	3	3	2	0	0	2	0
Ahsa1	1235	2260	2010	2045	1772	2129	1249	1604	1360
Ahsa2	384	585	440	397	512	442	473	303	332
Ahsg	119399	197534	191637	213750	237988	108409	127858	157237	116716
AI182371	3722	4871	6052	5809	6205	4204	3853	7146	4434
AI197445	0	1	4	0	0	0	1	4	0
AI314278	155	147	92	42	4	1	83	56	13
AI413582	265	134	214	218	91	144	150	89	107
AI427809	49	26	12	25	8	19	1	9	2
AI429214	20	23	7	3	12	15	13	8	9
AI463170	2	0	0	0	2	0	0	11	8
AI464131	743	905	1253	765	762	977	878	1089	673
AI467606	45	16	18	10	10	17	7	6	9
AI504432	38	6	18	9	3	6	4	10	10
AI506816	807	815	585	389	404	294	461	204	206
AI507597	0	0	0	0	0	0	0	0	0
AI593442	1	0	0	0	0	0	0	0	0
AI597479	248	240	181	225	228	233	207	232	140
AI646519	0	0	0	0	0	0	0	1	0
AI661453	1105	1133	781	736	458	534	561	685	334
AI662270	49	20	27	30	17	35	5	22	13
AI837181	501	377	413	407	299	260	401	362	406
AI839979	2	1	4	1	1	1	0	4	1
AI847159	1	0	0	0	0	0	0	0	2
AI854703	0	0	17	17	23	4	1	11	2
AI987944	239	187	158	217	145	159	202	189	153
Aicda	0	0	0	0	0	1	0	0	1
Aida	792	621	374	396	303	242	368	212	254
Aif1	162	81	149	113	55	186	83	132	107
Aif1l	2	22	7	49	27	3	56	0	9
Aifm1	1525	1603	1583	2170	2469	2432	2008	1463	1691
Aifm2	668	498	281	244	295	753	536	455	307
Aifm3	59	126	114	159	183	80	195	54	50
Aig1	380	146	208	97	49	144	167	202	160
Aim2	63	17	23	22	10	15	7	17	15
Aimp1	961	1069	794	869	763	867	877	648	746
Aimp2	255	240	156	161	119	127	167	112	95
Aip	725	457	483	490	463	422	739	431	535
Aipl1	2	0	0	0	0	0	0	0	0
Aire	0	0	5	0	0	0	0	0	0
Airn	34	43	39	138	31	73	119	7	48
Ajap1	1	0	2	0	1	2	0	0	0
Ajuba	1444	675	525	652	248	314	495	367	197
Ak1	26	9	18	14	9	9	10	5	5
Ak2	2754	1888	2376	2407	2924	4179	3654	2089	3177
Ak3	4710	3592	3598	2880	2853	1715	5294	4524	4499
Ak4	2151	371	607	168	618	651	479	1002	440
Ak5	4	1	4	2	0	2	1	0	1
Ak6	246	229	186	175	207	252	267	120	225
Ak7	34	1	145	85	1	0	16	32	13
Ak8	1	1	0	1	2	1	0	0	0
Akap1	1616	2424	1744	2054	1732	2326	1252	1529	1102
Akap10	394	348	266	306	175	237	207	196	154
Akap11	685	948	524	774	572	574	365	679	316
Akap12	688	169	90	210	218	99	63	39	43
Akap13	1271	1387	985	1136	1049	645	606	895	465
Akap14	0	3	0	0	0	0	0	0	0
Akap17b	99	161	149	166	222	59	75	147	70
Akap2	2	0	0	0	0	0	0	0	0
Akap3	0	0	0	0	1	0	2	0	3
Akap5	5	2	1	1	2	1	0	3	2
Akap6	4	3	4	3	0	2	4	2	9
Akap7	81	74	64	47	25	185	14	55	43
Akap8	528	546	514	571	440	513	471	404	481
Akap8l	250	267	285	291	240	422	361	133	343
Akap9	1224	1334	824	1035	427	560	544	685	390
Akip1	397	452	283	331	412	469	543	274	401
Akirin1	666	502	555	393	335	540	385	530	334
Akirin2	570	389	372	296	355	644	479	243	439
Akna	168	82	52	48	36	44	15	51	28
Akp3	0	0	0	0	0	0	0	0	0
Akr1a1	7952	9226	7301	7233	6443	11388	11525	5977	8152
Akr1b10	26	12	37	30	14	50	20	32	12
Akr1b3	344	382	219	281	202	192	177	332	134
Akr1b7	32	205	604	236	499	777	99	289	255
Akr1b8	137	23	107	108	79	74	56	46	42
Akr1c12	967	1004	730	643	593	1261	842	643	833
Akr1c13	2413	2263	1166	1132	883	1660	1238	1180	1021
Akr1c14	3403	7983	4495	5921	6126	8585	9725	4062	5810
Akr1c18	0	0	19	2	2	43	1	2	8
Akr1c19	1273	879	607	469	382	527	765	748	635
Akr1c20	1558	4021	2671	2730	1955	4183	3552	1266	2112
Akr1c21	2	3	1	2	3	5	0	0	0
Akr1c6	946	12205	13160	14685	17743	33019	31612	7403	19897
Akr1cl	0	0	0	0	0	0	0	0	0
Akr1d1	2161	2770	3601	2845	3570	2536	3646	4368	3117
Akr1e1	887	947	620	464	552	635	722	640	634
Akr7a5	1889	2174	2191	2023	2154	3982	3874	1878	2943
Akt1	1352	1708	1659	1653	1051	1179	644	1081	784
Akt1s1	1435	1484	1389	1301	1282	1698	1843	964	1543
Akt2	2001	2333	2228	2051	988	2453	1669	2175	1493
Akt3	102	64	35	44	24	37	10	34	13
Aktip	364	293	187	162	151	186	198	190	117
Alad	980	1775	1890	1643	1687	4688	3583	1460	2831
Alas1	8711	9859	4765	5947	5924	5147	4575	2992	3632
Alas2	1020	1642	875	687	3439	2568	2757	1373	1607
Alb	1180682	410346	751840	601785	488222	563228	461055	796397	784362
Alcam	2815	2135	1736	1709	463	497	993	1440	839
Aldh16a1	899	1270	1176	1231	1046	1128	826	1164	1354
Aldh18a1	628	245	249	138	48	109	101	73	98
Aldh1a1	23399	41656	18727	15497	15600	12191	31768	12812	23771
Aldh1a2	12	10	736	442	11	25	8	154	106
Aldh1a3	1	0	4	4	5	1	2	18	3
Aldh1a7	9767	11819	2797	3319	6940	6795	11143	3827	6259
Aldh1b1	4957	52	466	91	1727	42	27	3839	1627
Aldh1l1	5310	3694	7306	3059	12340	4720	4592	22280	9334
Aldh1l2	138	3	5	12	7	45	3	3	5
Aldh2	19694	30811	33181	30227	30779	52724	44715	31432	45023
Aldh3a1	0	0	0	0	1	2	0	2	0
Aldh3a2	5660	11977	3116	6397	6189	18329	12719	918	6957
Aldh3b1	148	116	91	107	28	67	70	122	66
Aldh3b2	0	0	0	0	0	0	0	0	0
Aldh3b3	0	2	2	0	0	0	1	0	0
Aldh4a1	1707	1791	2633	2326	3174	6507	4253	2561	3243
Aldh5a1	1129	1064	686	678	625	808	1050	743	647
Aldh6a1	1684	4078	3788	4283	4101	7954	3126	4213	3399
Aldh7a1	6453	5550	6305	5695	10425	7909	10155	6967	8162
Aldh8a1	1711	3168	2321	2823	3273	4033	3085	3356	2863
Aldh9a1	3769	3493	3153	4325	4893	5368	3455	3598	3419
Aldoa	4455	2013	1888	2060	1437.5	2237	2066	1062	1538.5
Aldoart1	0	0	0	0	0	0	0	1	0
Aldob	90602	36335	45153	28158	42577	56704	49456	79263	79873
Aldoc	242	312	306	581	635	589	448	267	315
Alg1	449	468	536	577	404	450	305	365	206
Alg10b	1408	922	708	806	1054	906	850	718	406
Alg11	568	440	428	402	321	489	466	364	406
Alg12	366	236	324	289	371	289	407	203	221
Alg13	106	111	81	127	186	130	120	86	89
Alg14	412	508	442	555	518	574	508	288	358
Alg2	620	388	521	431	202	316	418	504	369
Alg3	300	269	321	327	133	231	308	203	246
Alg5	652	767	746	744	730	852	961	627	744
Alg6	228	117	190	144	199	137	163	138	116
Alg8	238	250	272	208	183	172	229	123	189
Alg9	651	477	486	501	345	463	460	362	372
Alk	3	0	0	0	4	0	0	0	2
Alkbh1	89	113	90	86	69	103	53	86	133
Alkbh2	150	137	139	123	62	94	80	61	90
Alkbh3	277	421	359	356	275	208	357	263	262
Alkbh4	94	75	80	73	60	74	92	50	73
Alkbh5	2801	2732	1844	2154	1980	2427	1560	1724	1126
Alkbh6	153	129	154	149	184	202	244	153	210
Alkbh7	147	215	216	226	171	248	165	169	221
Alkbh8	242	222	195	194	112	159	155	161	124
Allc	0	0	0	0	0	0	0	0	0
Alms1	43	70	31	28	44	26	31	35	17
Alms1-ps2	3	2	0	4	0	6	4	0	0
Alox12	34	24	38	31	10	7	10	24	11
Alox12e	5	3	0	0	2	0	0	0	0
Alox15	0	0	0	0	0	3	0	0	0
Alox5	5	3	10	3	0	3	3	3	2
Alox5ap	56	30	32	34	30	13	14	31	24
Alox8	1	3	0	0	0	0	0	0	0
Aloxe3	4	5	2	7	5	0	0	5	2
Alpi	0	0	0	1	0	0	0	0	0
Alpk1	50	19	48	17	25	15	28	95	52
Alpk2	2	1	2	0	0	0	3	0	1
Alpk3	4	5	0	0	0	1	2	0	1
Alpl	1096	1158	818	636	544	950	1179	500	590
Als2	1205	3539	2811	3178	2400	1768	1174	1966	746
Als2cl	677	691	488	428	400	640	759	353	566
Als2cr12	0	0	0	0	0	3	8	4	0
Alx4	0	0	1	0	0	1	0	0	0
Alyref	438	367	304	309	260	381	297	279	242
Alyref2	15	31	21	30	28	19	26	16	19
Amacr	1569	2653	3635	3857	3635	3394	4440	1954	3276
Ambp	51108	46605	74450	59788	54622	58937	64430	68208	74768
Ambra1	581	683	573	637	555	549	464	459	465
Amd1	738	930	576	891	427	534	503	432	374
Amd2	16	35	20	35	21	11	15	16	15
Amdhd1	1609	719	1648	1187	705	2650	784	3272	1943
Amdhd2	531	644	508	734	403	573	627	339	422
Amelx	0	0	0	0	0	0	0	1	0
Amer1	172	133	105	108	212	160	99	101	102
Amer2	5	6	14	4	6	20	3	3	1
Amfr	5115	8663	7032	6036	5426	6178	5747	6787	4889
Amh	3	3	5	46	46	3	9	0	7
Amhr2	9	12	15	17	19	32	32	5	13
Amigo1	51	167	154	99	42	221	90	102	97
Amigo2	121	56	91	84	169	123	78	189	116
Amigo3	28	22	21	24	9	10	37	22	30
Ammecr1	49	72	33	58	21	72	8	27	26
Ammecr1l	756	1148	714	617	669	713	677	553	696
Amn	9	5	2	1	6	28	4	4	0
Amn1	234	158	188	131	207	180	309	97	237
Amot	510	510	327	336	268	134	205	221	113
Amotl1	264	189	80	118	76	84	70	128	77
Amotl2	951	626	485	415	602	710	789	382	537
Ampd1	0	0	0	0	0	0	0	0	0
Ampd2	777	783	624	792	460	514	550	486	551
Ampd3	35	29	27	34	20	15	12	32	19
Amph	0	0	0	2	0	0	0	0	0
Amt	1211	1550	1090	1313	951	1519	1451	984	939
Amy1	1711	4174	3079	2743	1227	2519	1852	3272	3059
Amy2a2	0	2	1	0	0	0	0	0	0
Amy2a3	0	7	23	13	0	0	0	34	2
Amy2a4	0	2	0	2	0	0	0	2	0
Amy2a5	0	56	31	0	0	0	0	3	0
Amy2b	0	3	3	12	0	0	0	2	1
Amz1	70	14	45	60	20	91	23	56	23
Amz2	491	526	447	415	453	486	413	359	338
Anapc1	1540	1498	987	1101	740	825	784	867	550
Anapc10	86	88	99	69	71	91	88	55	59
Anapc11	458	369	388	381	480	471	555	366	387
Anapc13	900	731	752	768	660	1035	1292	665	1326
Anapc15	80	57	52	62	66	52	80	72	68
Anapc16	783	576	522	559	526	891	855	464	699
Anapc2	1563	1512	1258	1335	793	985	957	878	718
Anapc4	710	895	559	538	356	415	530	423	333
Anapc5	1628	1886	1205	1212	1050	1451	1475	935	948
Anapc7	505	565	531	562	330	522	530	408	359
Ang	118	6995	12706	16422	8667	8771	8549	10955	11230
Angel1	92	182	88	66	56	107	34	86	40
Angel2	420	613	418	478	353	380	304	305	231
Angpt1	15	2	10	2	1	7	4	14	1
Angpt2	943	395	62	231	94	140	54	32	14
Angpt4	5	4	1	2	0	3	2	4	4
Angptl1	1	4	1	1	18	1	3	3	8
Angptl2	245	280	424	700	322	410	285	257	108
Angptl3	8976	12746	9356	5868	9451	14255	8714	11373	12992
Angptl4	2242	1585	1335	1444	1459	3415	3169	648	2255
Angptl6	70	55	81	31	59	125	49	83	63
Angptl7	2	1	2	0	0	21	2	4	4
Ank	478	224	393	232	895	602	339	357	387
Ank1	4	3	8	11	1	1	0	0	0
Ank2	117	566	141	415	82	100	44	58	5
Ank3	442	595	379	628	310	234	427	518	223
Ankar	0	0	0	0	0	0	0	0	0
Ankdd1b	5	0	0	0	0	0	0	0	0
Ankef1	0	0	0	0	0	0	0	0	0
Ankfy1	1219	1415	939	874	597	690	519	966	374
Ankhd1	862	991	619	580	518	561	439	718	339
Ankib1	795	848	557	601	422	547	527	535	349
Ankle1	5	12	12	18	21	14	51	0	13
Ankle2	675	611	529	547	419	636	507	480	343
Ankmy1	4	10	2	1	0	1	0	1	0
Ankmy2	119	201	132	162	108	137	91	146	119
Ankra2	239	260	197	178	132	206	228	220	169
Ankrd1	26	1	17	8	8	10	47	15	31
Ankrd10	241	197	191	161	101	157	175	111	229
Ankrd11	1353	1413	1091	1226	837	1027	959	831	624
Ankrd12	130	92	85	97	104	125	91	55	72
Ankrd13a	814	1133	777	780	534	656	605	707	493
Ankrd13b	360	131	190	171	87	119	182	45	75
Ankrd13c	536	677	626	804	619	662	664	551	456
Ankrd13d	10	4	6	3	5	6	6	10	2
Ankrd16	158	126	126	105	115	179	162	112	158
Ankrd17	1265	1380	1119	1374	974	1094	777	962	560
Ankrd2	4	2	3	8	52	58	21	7	18
Ankrd22	1	0	0	1	0	0	0	0	0
Ankrd23	3	3	6	5	9	3	3	3	0
Ankrd24	89	90	75	56	68	65	105	89	76
Ankrd26	75	119	82	93	130	87	122	119	43
Ankrd27	1385	1231	896	1076	502	504	538	704	475
Ankrd28	745	504	384	567	356	507	394	552	325
Ankrd29	2	3	1	5	22	2	2	8	7
Ankrd33	0	2	1	0	0	0	0	0	0
Ankrd33b	691	4	65	27	297	11	173	363	79
Ankrd34a	0	0	0	1	0	0	0	0	0
Ankrd34b	0	0	0	0	1	0	0	0	1
Ankrd34c	3	0	0	0	0	0	0	0	0
Ankrd35	2	0	1	0	2	0	0	2	2
Ankrd36	0	0	0	0	0	0	0	0	0
Ankrd37	75	104	45	46	20	154	29	42	17
Ankrd39	75	59	53	53	72	49	32	41	27
Ankrd40	1574	1677	1378	1303	1459	1311	1454	1085	1042
Ankrd42	65	79	45	35	20	25	8	27	18
Ankrd44	95	90	38	77	89	43	13	37	23
Ankrd45	0	1	0	0	0	0	2	0	0
Ankrd46	1405	846	648	480	868	698	622	747	267
Ankrd49	187	253	156	196	112	110	151	163	116
Ankrd50	428	387	205	232	197	205	209	193	145
Ankrd52	653	765	452	625	465	318	283	419	155
Ankrd53	0	0	0	0	0	0	0	0	0
Ankrd54	329	226	272	221	336	357	416	169	214
Ankrd55	11	3	5	5	1	8	2	13	8
Ankrd6	50	7	9	2	2	0	3	9	2
Ankrd61	0	2	3	7	2	2	4	3	0
Ankrd63	1	0	0	0	0	0	0	0	0
Ankrd66	1	0	0	0	0	1	0	0	2
Ankrd9	42	47	75	65	32	34	28	22	20
Anks1	457	371	348	303	320	308	283	457	257
Anks3	420	181	196	194	259	284	276	156	237
Anks4b	1023	1296	1206	1081	1104	979	954	1193	834
Anks6	83	33	15	9	5	38	27	17	18
Ankub1	2	3	11	1	4	1	5	4	1
Ankzf1	279	310	227	372	312	186	208	198	155
Anln	24	103	49	152	97	128	216	17	69
Ano1	17	13	24	2	4	5	8	10	6
Ano10	741	835	501	384	411	200	344	375	205
Ano2	2	7	8	25	7	14	7	4	24
Ano3	0	0	0	0	0	0	0	0	0
Ano4	0	0	1	0	0	2	0	0	3
Ano5	0	0	0	0	0	0	0	1	1
Ano6	845	662	686	830	562	563	454	278	230
Ano7	0	0	0	1	0	0	2	0	3
Ano8	177	128	145	175	70	114	123	53	63
Ano9	5	1	0	0	0	0	0	0	1
Anp32a	1673	1699	1602	1848	1780	2915	1910	1603	1429
Anp32b	1600	1216	1398	1200	1048	1674	1148	999	993
Anp32e	580	595	537	557	616	683	479	585	296
Anpep	3647	4542	3571	4972	3514	4061	2352	2002	2184
Antxr1	75	28	15	13	29	39	14	16	27
Antxr2	732	762	218	57	123	317	257	299	195
Anxa1	209	204	89	160	96	137	61	60	105
Anxa10	6	2	0	0	1	0	0	0	0
Anxa11	283	343	205	250	114	136	97	203	62
Anxa13	888	0	111	1	11	5	225	112	115
Anxa2	6472	5241	4909	7169	794	2758	2196	589	2038
Anxa3	195	120	121	102	76	128	63	74	93
Anxa4	1965	1108	1499	1314	980	1551	2178	939	1266
Anxa5	16720	13583	5651	6022	3320	4855	7362	3576	3351
Anxa6	3490	3238	2973	2408	2834	2370	2923	2755	2404
Anxa7	4330	4393	3068	4464	2624	3736	4036	2613	3411
Anxa8	4	0	2	3	3	0	0	1	3
Anxa9	54	56	67	59	42	32	35	27	35
Aoah	42	25	20	22	20	66	20	30	7
Aoc1	17	1	13	2	3	43	19	6	17
Aoc2	42	20	14	20	29	13	35	2	12
Aoc3	25	47	1	7	4	10	15	1	14
Aox1	3600	5464	2688	2991	1745	1901	3137	2233	2549
Aox2	13	16	22	34	5	21	19	10	11
Aox3	733	7765	5890	12812	8221	9222	7532	3564	3950
Aox4	0	0	0	0	0	0	0	0	0
Ap1ar	510	531	465	479	512	598	507	475	429
Ap1b1	1497	1237	1162	1008	871	993	1016	1214	988
Ap1g1	1335	1507	944	1000	854	1029	730	1013	608
Ap1g2	257	481	242	241	129	174	214	128	146
Ap1m1	692	628	644	707	410	734	736	456	502
Ap1m2	1	0	10	0	0	0	1	6	4
Ap1s1	1381	1247	1037	1044	655	916	1218	702	918
Ap1s2	112	79	84	59	26	55	56	54	58
Ap1s3	55	70	33	57	12	13	5	23	8
Ap2a1	727	956	671	841	473	532	476	650	372
Ap2a2	2614	2770	2127	1715	1426	1659	1873	1799	1347
Ap2b1	2229	2709	1835	1849	1144	1334	1426	1370	1042
Ap2m1	3311	3917	3241	4047	3271	2953	3350	2816	2507
Ap2s1	1394	1133	1398	1314	1329	1365	1853	1034	1719
Ap3b1	1095	1516	964	957	786	943	868	1132	762
Ap3b2	0	0	0	1	0	2	0	0	2
Ap3d1	1875	2334	1781	1964	1178	1447	1376	1461	1009
Ap3m1	906	1762	1329	2353	1509	3343	1707	1576	1782
Ap3m2	119	107	100	89	50	43	74	71	39
Ap3s1	966	1029	633	684	750	1215	1414	494	937
Ap3s2	727	715	661	550	545	538	578	486	429
Ap4b1	23	41	22	24	35	25	39	34	25
Ap4e1	165	149	88	107	86	81	71	77	25
Ap4m1	230	256	191	136	110	158	120	104	106
Ap4s1	41	68	72	76	62	85	28	80	78
Ap5b1	189	124	145	144	35	40	36	138	48
Ap5m1	326	362	235	343	171	259	245	268	224
Ap5s1	590	374	468	274	313	392	330	326	350
Ap5z1	329	235	256	249	202	227	251	178	204
Apaf1	280	142	126	135	70	106	56	87	64
Apba1	16	6	9	4	4	1	1	9	7
Apba2	1	0	0	0	6	0	5	1	1
Apba3	865	1037	766	973	908	1078	1163	633	743
Apbb1	73	28	34	22	8	12	15	16	13
Apbb1ip	97	76	81	66	40	68	46	78	28
Apbb2	368	268	179	157	122	168	214	118	124
Apc	731	748	433	450	639	624	478	440	360
Apc2	9	4	0	2	0	1	1	4	0
Apcdd1	0	0	3	0	0	13	1	0	0
Apcs	2124	2147	7468	830	2716	1368	1574	12685	3530
Apeh	1208	1389	1150	1346	896	1114	1017	1120	876
Apela	45	61	23	0	0	0	57	27	1
Apex1	325	259	174	284	138	179	101	196	58
Apex2	144	238	225	302	292	187	247	119	186
Aph1a	952	889	930	895	875	1087	605	828	572
Aph1b	61	407	227	563	153	131	18	62	37
Aph1c	23	19	23	31	18	31	11	10	1
Api5	1487	1529	1314	1393	1119	1406	1353	1225	1050
Apip	79	211	169	142	147	180	226	169	201
Aplf	61	64	41	43	37	72	112	41	52
Apln	1732	1120	28	502	79	63	67	4	8
Aplnr	11	11	9	2	0	1	24	0	2
Aplp1	69	32	50	9	27	30	11	18	21
Aplp2	11028	8727	6623	7157	6104	9642	9395	6377	5294
Apmap	579	611	534	518	759	592	582	554	467
Apoa1	242462	211964	190738	297487	179680	214828	217846	151949	237196
Apoa2	81191	79239	93722	105682	155895	155686	156392	99769	169729
Apoa4	45271	46342	40518	87286	22147	42155	7755	14381	12111
Apoa5	3415	2646	6022	8593	8919	8889	2598	12360	10537
Apob	47516	121764	96318	111368	96875	73133	40984	93633	52412
Apobec1	1011	635	708	677	603	606	535	531	550
Apobec2	2	0	1	1	0	3	3	0	0
Apobec3	225	71	151	81	27	66	101	82	60
Apobr	88	58	75	118	43	68	7	56	34
Apoc1	24523	35892	47541	44831	62449	62085	60059	44626	97430
Apoc2	9	7	7	7	11	12	11	4	12
Apoc3	16953	28120	37681	22443	19745	22366	21741	43776	42509
Apoc4	2638	3762	5337	5434	6757	9364	10555	4894	10430
Apod	1	2	0	2	0	0	1	0	0
Apoe	249991	339540	360498	367181	448993	502737	445581	316356	461938
Apof	8377	12975	14667	15758	11603	12541	9881	17985	16271
Apoh	26982	47013	52275	54020	48768	36797	37976	38563	37658
Apol10a	0	0	0	0	0	0	0	0	0
Apol10b	74	27	13	13	3	16	3	70	17
Apol11a	2	0	0	0	0	0	0	0	0
Apol11b	18	5	6	6	4	5	3	9	1
Apol6	2	0	0	0	0	1	0	0	1
Apol7a	676	1578	1058	1498	1419	529	980	1010	693
Apol7b	2	0	0	0	0	0	0	0	0
Apol7c	18	12	3	9	2	18	3	0	1
Apol7d	4	5	2	7	2	1	4	1	2
Apol7e	10	4	3	5	0	2	0	2	2
Apol8	1	2	0	0	0	0	0	0	0
Apol9a	2995	2588	3558	2637	3690	3161	3737	2816	3768
Apol9b	4037	2316	4015	2764	3773	3005	2744	3602	3834
Apold1	224	125	29	53	40	48	15	31	9
Apom	3519	2640	7462	5117	4098	954	2929	5077	2937
Apon	517	3570	5686	5254	4520	3738	4181	6848	5401
Apoo	341	311	260	250	426	307	326	283	315
Apoo-ps	34	36	45	43	70	32	35	32	20
Apool	415	522	448	462	599	493	686	304	463
Apopt1	145	279	310	288	267	347	212	299	298
App	6234	1643	1460	781	485	910	595	1074	691
Appbp2	724	702	539	515	521	661	556	523	427
Appbp2os	19	21	9	19	14	13	13	16	9
Appl1	802	679	327	372	300	224	240	371	157
Appl2	458	358	264	191	324	395	329	258	226
Aprt	1384	1530	1050	1256	869	1559	1545	661	1016
Aptx	141	197	203	147	119	275	143	124	147
Aqp1	1252	538	791	725	766	808	439	1307	560
Aqp11	471	583	587	591	667	591	656	596	494
Aqp12	0	0	0	0	0	0	0	0	0
Aqp2	0	0	0	0	0	0	0	0	0
Aqp3	0	0	0	0	0	4	0	0	0
Aqp4	11	0	7	0	79	32	2	52	41
Aqp5	0	0	0	0	0	0	0	3	0
Aqp7	284	89	38	176	45	226	354	15	51
Aqp8	27929	10057	10184	3451	4070	2992	6418	6729	8058
Aqp9	1667	8444	9101	10261	7128	10763	10630	5462	7880
Aqr	711	672	561	591	396	451	295	479	266
Ar	363	754	527	626	345	430	443	438	310
Araf	1164	1217	1424	1469	1890	1374	1021	1173	946
Arap1	1240	1305	862	1010	800	848	764	1084	586
Arap2	548	503	360	235	325	410	303	339	135
Arap3	446	263	170	212	123	142	138	115	111
Arc	31	7	12	7	8	40	33	1	4
Arcn1	4531	4568	4144	4691	2830	3572	3118	3983	2520
Areg	488	51	23	2	2	29	14	4	7
Arel1	637	881	698	662	638	1043	287	756	258
Arf1	6779	5605	6073	5206	5355	6015	5200	5125	4296
Arf2	335	471	306	301	246	309	213	213	211
Arf3	3129	1834	1715	1678	1485	2569	1929	1238	1082
Arf4	4215	3322	2917	4087	2056	3838	3209	2857	3210
Arf5	1581	1242	1797	1512	1639	2163	2185	1383	2261
Arf6	1055	1717	1352	1868	927	1351	291	821	293
Arfgap1	683	679	806	711	273	566	477	701	535
Arfgap2	698	1386	1235	1592	983	716	374	1214	235
Arfgap3	722	551	537	428	429	568	727	336	344
Arfgef1	2388	2679	2065	2948	1947	2114	1407	1853	1135
Arfgef2	1748	1823	1113	1371	983	994	806	1338	634
Arfgef3	10	0	3	4	0	1	0	0	0
Arfip1	122	127	67	76	45	56	78	63	65
Arfip2	336	215	311	254	241	224	247	254	351
Arfrp1	293	309	249	281	270	355	293	220	293
Arg1	12172	2283	5970	424	4699	303	762	33820	16909
Arg2	8	2	18	24	6	8	4	8	7
Arglu1	490	440	492	479	346	462	340	376	301
Arhgap1	461	416	355	409	327	346	267	302	263
Arhgap10	400	50	44	35	9	36	65	73	14
Arhgap11a	132	175	94	192	124	144	176	39	105
Arhgap12	530	617	443	399	499	443	334	377	259
Arhgap15	47	8	27	11	13	20	9	17	16
Arhgap15os	1	0	0	0	4	0	0	0	2
Arhgap17	501	454	371	381	285	270	366	223	215
Arhgap18	748	625	375	447	534	389	566	289	344
Arhgap19	88	130	110	172	91	123	126	98	51
Arhgap20	9	3	2	0	2	0	0	0	0
Arhgap21	952	931	642	765	722	687	430	587	339
Arhgap22	218	7	14	19	8	17	9	5	3
Arhgap23	276	371	252	405	249	355	242	184	139
Arhgap24	227	65	61	62	28	67	93	155	47
Arhgap25	171	97	91	121	44	134	37	79	39
Arhgap26	234	128	159	94	103	80	80	296	106
Arhgap27	843	103	109	107	49	141	48	50	62
Arhgap27os3	8	7	5	2	0	0	0	0	2
Arhgap28	18	0	12	7	2	2	1	5	2
Arhgap29	1283	1448	1008	1295	855	843	596	1118	484
Arhgap30	254	141	141	185	49	112	44	160	81
Arhgap31	377	211	102	197	117	122	93	111	64
Arhgap32	296	474	231	213	255	269	270	201	242
Arhgap33	5	17	2	12	11	18	8	1	11
Arhgap33os	0	1	0	2	0	1	0	0	0
Arhgap35	1899	2977	1936	1676	1561	1432	1470	1843	1138
Arhgap36	328	1185	351	162	6	5	200	115	46
Arhgap39	178	117	105	103	112	129	78	87	81
Arhgap4	102	121	112	113	69	69	63	58	43
Arhgap40	0	0	0	0	0	0	0	0	0
Arhgap42	526	884	671	703	632	700	690	769	541
Arhgap44	378	218	57	133	158	1	122	64	27
Arhgap5	587	885	758	776	785	1040	523	828	589
Arhgap6	59	80	58	103	328	61	16	84	75
Arhgap8	58	2	6	3	0	6	3	0	1
Arhgap9	123	80	71	64	37	78	24	66	22
Arhgdia	7444	5587	5004	4517	3814	3326	3802	2777	2646
Arhgdib	297	175	205	173	83	146	25	178	50
Arhgdig	2	2	2	4	2	0	1	0	0
Arhgef1	937	1024	823	834	653	663	657	624	568
Arhgef10	206	75	73	68	281	453	570	52	417
Arhgef10l	950	364	680	496	417	561	309	562	549
Arhgef11	564	532	456	538	458	345	225	403	146
Arhgef12	4814	5199	2627	3395	2456	2903	1721	2546	1274
Arhgef15	266	191	109	141	67	74	89	79	56
Arhgef16	1124	357	226	19	5	35	697	214	178
Arhgef17	100	99	50	57	29	31	31	66	45
Arhgef18	1123	1017	757	461	532	516	588	650	486
Arhgef19	1121	1747	1963	1998	1612	2101	1948	1451	1628
Arhgef2	1149	508	520	326	171	344	157	132	290
Arhgef25	39	10	66	17	10	19	11	32	33
Arhgef26	303	683	388	386	667	531	469	376	598
Arhgef28	64	21	6	15	4	1	7	3	7
Arhgef3	1193	1023	586	1049	586	1168	853	424	344
Arhgef33	0	0	4	2	1	1	0	4	2
Arhgef37	6	43	78	109	114	223	64	77	36
Arhgef38	0	0	1	0	0	0	0	0	0
Arhgef39	7	12	12	43	30	39	126	8	61
Arhgef4	4	1	0	1	1	6	2	2	1
Arhgef40	437	362	216	425	258	327	204	137	111
Arhgef5	1272	1105	894	836	681	620	849	627	581
Arhgef6	138	56	48	35	27	46	39	42	21
Arhgef7	1307	1154	855	844	625	596	886	733	536
Arhgef9	160	93	26	40	183	202	130	20	74
Arid1a	525	480	354	434	344	421	248	388	268
Arid1b	831	1031	697	728	475	575	529	532	341
Arid2	565	418	402	469	580	570	423	336	301
Arid3a	168	71	82	140	62	30	58	101	42
Arid3b	85	38	58	56	36	33	35	41	45
Arid4a	308	431	402	515	348	439	145	339	206
Arid4b	370	445	283	371	307	311	335	244	254
Arid5a	202	126	117	101	201	156	73	36	140
Arid5b	885	1058	851	1054	555	849	722	894	754
Arih1	1258	1488	970	1321	944	1193	794	980	578
Arih2	1063	1062	920	936	632	763	635	769	597
Arl1	3174	2288	2288	2269	1670	3174	2640	2526	2304
Arl10	132	96	80	111	55	76	71	55	26
Arl11	50	24	25	22	12	22	8	23	10
Arl13a	0	0	0	0	0	0	0	0	0
Arl13b	144	95	123	122	267	173	55	117	85
Arl14	5	0	4	0	1	0	1	2	0
Arl14ep	338	278	205	220	274	207	182	147	140
Arl15	181	105	270	497	342	477	381	260	313
Arl16	114	145	149	151	104	114	122	78	96
Arl2	176	95	148	126	95	106	157	96	144
Arl2bp	608	600	443	374	241	194	208	236	157
Arl3	260	237	303	277	263	193	345	257	312
Arl4a	277	483	323	324	732	1038	352	287	475
Arl4c	235	142	115	100	37	97	39	51	69
Arl4d	336	287	356	352	626	478	526	569	495
Arl5a	1421	1802	1306	2194	1516	1473	1033	1175	719
Arl5b	454	531	356	455	438	464	301	428	191
Arl5c	34	13	26	24	3	9	3	17	9
Arl6	51	111	67	96	62	55	37	50	21
Arl6ip1	3426	3480	2674	2936	2085	4314	5264	2360	2554
Arl6ip4	570	484	507	548	439	661	745	424	573
Arl6ip5	2004	1239	1814	1235	797	1383	2038	999	1773
Arl6ip6	184	163	181	218	208	227	185	208	143
Arl8a	1224	782	913	863	825	780	892	521	562
Arl8b	1129	1329	1198	1109	1181	1340	1169	1050	830
Arl9	1	0	4	1	4	0	3	2	0
Armc1	722	1106	823	855	738	814	631	765	494
Armc10	440	366	309	321	136	199	212	229	169
Armc12	0	0	0	1	0	0	0	0	0
Armc2	0	12	8	4	0	4	2	2	1
Armc3	0	1	4	0	0	0	0	0	2
Armc4	0	0	0	0	0	0	0	0	0
Armc5	259	186	222	182	138	182	176	171	137
Armc6	261	190	178	139	114	146	194	108	137
Armc7	145	91	68	68	80	134	116	62	87
Armc8	398	525	454	543	280	368	316	359	201
Armc9	155	394	280	379	347	587	425	78	144
Armcx1	50	17	24	45	25	19	27	31	28
Armcx2	87	101	55	80	57	57	32	45	47
Armcx3	395	578	141	253	143	240	130	183	70
Armcx4	47	44	113	109	76	53	66	120	85
Armcx5	41	35	41	78	58	34	32	39	28
Armcx6	26	21	19	12	11	9	13	16	7
Armt1	256	347	259	345	245	257	205	277	157
Arnt	1273	1418	1010	1310	947	860	646	780	479
Arnt2	3	4	4	3	0	2	0	0	3
Arntl	476	486	472	699	740	380	424	284	274
Arntl2	30	37	30	27	35	20	10	13	27
Arpc1a	1248	1047	969	899	878	1362	1108	1006	1033
Arpc1b	3253	1514	1592	1453	655	1388	1169	1118	1125
Arpc2	3675	3070	2804	3002	2790	2454	2334	2434	1978
Arpc3	1754	1381	1263	1375	984	1576	1842	1220	1635
Arpc4	1054	993	919	799	640	842	663	852	620
Arpc5	3161	2781	2338	2776	2337	2420	1924	2142	1435
Arpc5l	1200	826	911	778	922	914	999	677	747
Arpin	551	493	382	293	175	199	253	299	199
Arpp19	2373	2136	1521	1504	1116	1573	2882	1256	2153
Arpp21	1	1	0	0	0	0	0	0	0
Arr3	2	0	0	0	0	0	0	0	0
Arrb1	873	334	199	235	115	155	126	241	100
Arrb2	349	252	315	258	205	274	343	269	269
Arrdc1	144	114	112	92	53	55	45	51	63
Arrdc2	146	126	108	122	107	165	100	100	110
Arrdc3	1920	2577	1951	1840	647	4604	1174	2212	1144
Arrdc4	612	235	342	239	537	241	273	407	396
Arsa	2082	1152	1104	1141	1227	1942	1707	661	840
Arsb	652	629	394	482	384	521	407	331	171
Arsg	383	59	184	26	58	70	78	131	91
Arsi	17	2	1	14	2	4	3	2	9
Arsj	0	0	0	3	0	0	0	0	0
Arsk	182	207	181	158	123	170	185	147	102
Art2a-ps	2	2	1	2	3	3	1	2	1
Art2b	15	11	8	11	2	9	2	14	4
Art3	16	9	7	15	8	12	24	22	12
Art4	95	26	50	30	32	94	37	72	34
Art5	0	0	0	0	0	0	0	0	0
Artn	0	1	2	0	0	0	0	3	0
Arv1	37	23	25	22	14	24	26	24	36
Arvcf	211	222	291	213	146	249	195	209	135
Arx	0	0	0	0	0	0	0	0	0
Arxes1	0	0	0	0	0	0	0	0	0
Arxes2	0	1	4	0	0	6	0	0	0
As3mt	1238	1000	741	601	645	759	104	807	415
Asah1	1502	1471	1079	1559	835	1230	1129	950	541
Asah2	671	729	505	493	566	359	467	494	296
Asap1	773	357	321	189	291	337	298	358	187
Asap2	314	431	343	440	348	178	109	255	79
Asap3	583	476	376	291	289	259	289	307	181
Asb1	168	179	142	157	156	164	112	145	73
Asb10	0	0	0	0	0	3	0	0	0
Asb11	6	162	53	145	40	10	17	6	8
Asb13	1441	1435	1134	1048	883	998	1256	868	745
Asb14	3	1	0	2	0	0	1	0	1
Asb15	1	0	2	0	2	0	0	0	0
Asb16	7	5	29	18	3	3	1	2	1
Asb17	0	0	0	1	0	0	0	0	0
Asb2	146	70	115	96	21	85	21	208	67
Asb3	162	154	134	124	114	120	111	144	80
Asb4	14	15	24	54	21	20	41	11	14
Asb5	1	0	2	0	2	1	0	0	0
Asb6	398	309	294	267	250	300	309	193	261
Asb7	126	213	156	191	153	185	130	176	110
Asb8	498	472	469	402	431	617	555	381	419
Asb9	0	0	0	0	0	0	0	0	0
Ascc1	315	341	311	295	200	313	261	192	228
Ascc2	1050	1107	834	786	557	655	726	577	529
Ascc3	522	853	633	714	419	512	370	661	326
Ascl1	0	0	0	0	0	0	0	0	0
Ascl2	0	0	0	0	1	0	1	0	0
Ascl3	3	0	0	3	1	2	0	1	1
Ascl4	1	0	0	0	0	0	0	0	0
Asf1a	140	147	107	124	111	221	238	106	173
Asf1b	16	26	22	21	22	34	72	17	27
Asgr1	5231	9183	10742	10807	10083	10534	9608	10096	10487
Asgr2	2507	2624	3351	2736	1997	3315	3697	3003	3338
Ash1l	698	834	607	869	806	713	507	693	403
Ash2l	511	617	443	388	224	396	295	380	205
Asic1	41	44	27	50	33	35	65	43	43
Asic3	0	1	0	1	0	2	0	1	2
Asic5	50	105	118	105	34	37	42	50	46
Asl	2479	3608	3214	3275	4175	2768	2829	6867	5939
Asmt	1	1	0	0	0	0	0	0	0
Asna1	851	944	974	964	711	958	1226	779	981
Asns	867	123	218	117	42	48	19	20	104
Asnsd1	117	102	95	103	134	121	150	89	163
Aspa	112	202	168	140	254	291	189	124	115
Aspdh	368	354	416	289	994	1081	1052	1012	1456
Aspg	439	30	651	15	25	45	125	2740	1843
Asph	1411	808	834	889	496	542	737	847	445
Asphd1	1	2	3	0	0	0	1	0	0
Asphd2	0	0	0	0	0	0	0	0	0
Aspm	29	56	43	167	98	136	188	19	64
Aspn	18	28	1	5	1	6	7	0	6
Asprv1	8	2	0	17	2	6	0	0	2
Aspscr1	727	1159	1161	1355	1206	1324	1123	877	1094
Asrgl1	334	661	229	200	203	86	77	140	88
Ass1	8503	6085	13659	12384	40977	8899	6142	29398	25673
Aste1	73	53	49	50	34	39	48	44	53
Astn1	0	0	2	2	2	2	0	3	0
Astn2	12	2	12	7	10	17	1	16	8
Asxl1	796	611	560	641	498	468	335	464	301
Asxl2	258	511	338	370	286	397	156	349	162
Asxl3	0	0	0	0	0	0	0	1	0
Asz1	3	0	4	0	0	0	3	0	4
Atad1	1406	1136	1000	1171	761	609	897	1004	729
Atad2	146	147	90	136	203	202	220	58	131
Atad2b	162	410	285	378	250	333	109	198	177
Atad3a	1279	813	1032	875	686	1095	1059	1102	937
Atad3aos	10	1	8	3	2	3	8	11	7
Atad5	32	34	33	29	36	16	21	22	19
Atat1	187	185	148	138	103	210	305	106	189
Atcay	3	0	1	0	0	0	0	0	1
Atcayos	1	0	1	1	0	0	0	0	0
Ate1	618	646	491	587	516	464	354	456	240
Atf1	958	671	644	682	746	1015	568	437	368
Atf2	673	675	522	588	523	509	415	441	316
Atf3	3878	433	377	397	1344	505	263	77	292
Atf4	3641	1884	2204	2053	3035	3503	3378	1451	3267
Atf5	9594	11708	9313	11894	11838	12547	9102	4995	9251
Atf6	2785	2284	1453	2035	2299	1761	1261	1714	1011
Atf6b	593	604	588	651	489	424	414	503	351
Atf7	621	409	321	242	395	553	488	347	288
Atf7ip	424	715	516	465	376	388	326	508	243
Atf7ip2	0	0	0	0	0	0	0	0	0
Atg10	80	75	107	65	44	63	66	75	83
Atg101	547	519	451	386	615	1146	811	467	478
Atg12	988	755	648	554	538	652	637	493	411
Atg13	1415	2456	1703	1825	1240	976	1092	1213	783
Atg14	452	440	378	411	395	429	350	524	315
Atg16l1	658	752	1024	1001	940	656	677	656	492
Atg16l2	182	114	128	171	293	459	496	281	446
Atg2a	1127	1161	903	953	413	470	751	837	690
Atg2b	302	689	564	554	433	462	222	529	251
Atg3	1126	906	818	881	1014	1233	1140	1029	1052
Atg4a	242	260	218	246	347	243	223	220	178
Atg4b	690	839	630	702	719	621	627	587	456
Atg4c	289	228	217	230	221	458	240	215	130
Atg4d	428	609	416	454	373	596	440	425	304
Atg5	751	656	655	645	503	647	787	745	597
Atg7	502	515	540	360	395	629	691	544	653
Atg9a	581	749	515	904	744	425	293	639	135
Atg9b	95	3	50	19	10	12	4	15	9
[truncated: 16,048 more rows]

## Sheet: Sheet 2. DEG
Sheet 2. Differentially expression genes.
log2(fold change)	Average expression	t	p value	adjusted p value	B	Gene name	Group	group1
-1.99019	-1.99638	-26.4782	6.6897e-09	0.000120722	4.81534	Gm12718	LKO_T vs LKO_N (down)	LKO_T vs LKO_N
-0.853992	-2.24887	-21.563	3.2387e-08	0.000292228	4.56884	Pla2g5	LKO_T vs LKO_N (down)	LKO_T vs LKO_N
-0.489378	-2.32989	-12.8376	1.6474e-06	0.00371611	3.46775	Ano5	LKO_T vs LKO_N (down)	LKO_T vs LKO_N
-0.489378	-2.32989	-12.8376	1.6474e-06	0.00371611	3.46775	Ceacam19	LKO_T vs LKO_N (down)	LKO_T vs LKO_N
-0.489378	-2.32989	-12.8376	1.6474e-06	0.00371611	3.46775	Gm1141	LKO_T vs LKO_N (down)	LKO_T vs LKO_N
-0.489378	-2.32989	-12.8376	1.6474e-06	0.00371611	3.46775	Mcpt8	LKO_T vs LKO_N (down)	LKO_T vs LKO_N
-0.489378	-2.32989	-12.8376	1.6474e-06	0.00371611	3.46775	Mir6913	LKO_T vs LKO_N (down)	LKO_T vs LKO_N
-0.489378	-2.32989	-12.8376	1.6474e-06	0.00371611	3.46775	Slc1a7	LKO_T vs LKO_N (down)	LKO_T vs LKO_N
-3.65437	-0.852039	-9.8223	1.1835e-05	0.0237305	2.5627	Gldn	LKO_T vs LKO_N (down)	LKO_T vs LKO_N
-4.76082	-0.992313	-9.57923	1.41899e-05	0.025607	2.46591	Grm8	LKO_T vs LKO_N (down)	LKO_T vs LKO_N
-2.06777	-1.6036	-9.43665	1.58129e-05	0.0259417	2.40705	Serpina3h	LKO_T vs LKO_N (down)	LKO_T vs LKO_N
-1.39154	-2.06743	-8.55602	3.189e-05	0.0479572	2.00595	Hhip	LKO_T vs LKO_N (down)	LKO_T vs LKO_N
-2.05501	-1.77729	-7.98579	5.18966e-05	0.0720405	1.70753	AI463170	LKO_T vs LKO_N (down)	LKO_T vs LKO_N
-1.74788	-1.48729	-7.46751	8.28324e-05	0.106771	1.40593	Sgpp2	LKO_T vs LKO_N (down)	LKO_T vs LKO_N
-0.677832	-2.28801	-7.26265	0.000100354	0.113186	1.27799	Actl10	LKO_T vs LKO_N (down)	LKO_T vs LKO_N
-0.677832	-2.28801	-7.26265	0.000100354	0.113186	1.27799	Cdx4	LKO_T vs LKO_N (down)	LKO_T vs LKO_N
0.58798	2.77494	6.86218	0.000147839	0.155408	1.01245	Casp2	LKO_T vs LKO_N (up)	LKO_T vs LKO_N
1.20132	-1.50429	6.81437	0.000155012	0.155408	0.979332	Cyp4f41-ps	LKO_T vs LKO_N (up)	LKO_T vs LKO_N
1.22183	0.840371	6.74958	0.000165358	0.157055	0.933939	Caprin2	LKO_T vs LKO_N (up)	LKO_T vs LKO_N
-2.62847	-1.42887	-6.54502	0.000203397	0.183525	0.786752	Rec114	LKO_T vs LKO_N (down)	LKO_T vs LKO_N
-2.14882	-1.90343	-6.43415	0.000228003	0.189842	0.70446	Cyp2b10	LKO_T vs LKO_N (down)	LKO_T vs LKO_N
-0.807012	-2.25931	-6.41973	0.000231438	0.189842	0.693625	Gm10556	LKO_T vs LKO_N (down)	LKO_T vs LKO_N
3.0942	2.30007	6.13641	0.000312047	0.229297	0.474376	Hr	LKO_T vs LKO_N (up)	LKO_T vs LKO_N
-1.27702	-2.0453	-6.12755	0.000315022	0.229297	0.467328	Diras2	LKO_T vs LKO_N (down)	LKO_T vs LKO_N
-1.16253	6.76967	-6.06605	0.000336586	0.229297	0.418019	Slc37a4	LKO_T vs LKO_N (down)	LKO_T vs LKO_N
-1.57953	-1.92815	-6.03935	0.000346455	0.229297	0.39642	Tff2	LKO_T vs LKO_N (down)	LKO_T vs LKO_N
-0.787066	-2.19681	-6.01488	0.000355775	0.229297	0.376538	Cpne1	LKO_T vs LKO_N (down)	LKO_T vs LKO_N
-0.787066	-2.19681	-6.01488	0.000355775	0.229297	0.376538	Glra4	LKO_T vs LKO_N (down)	LKO_T vs LKO_N
-1.11367	-2.04187	-5.8798	0.000412498	0.254805	0.265018	Gm765	LKO_T vs LKO_N (down)	LKO_T vs LKO_N
1.29968	-1.1942	5.82781	0.000436934	0.254805	0.221307	6430710C18Rik	LKO_T vs LKO_N (up)	LKO_T vs LKO_N
1.00545	5.03006	5.8262	0.000437712	0.254805	0.219953	Ano6	LKO_T vs LKO_N (up)	LKO_T vs LKO_N
0.563941	1.72517	5.7718	0.000465056	0.25952	0.173727	Rad18	LKO_T vs LKO_N (up)	LKO_T vs LKO_N
1.91107	7.24097	5.74761	0.00047782	0.25952	0.153009	Cd63	LKO_T vs LKO_N (up)	LKO_T vs LKO_N
1.67254	2.52814	5.72707	0.000488956	0.25952	0.13535	Sectm1a	LKO_T vs LKO_N (up)	LKO_T vs LKO_N
-1.15753	-1.97443	-5.66724	0.000523063	0.269691	0.0835008	Capn8	LKO_T vs LKO_N (down)	LKO_T vs LKO_N
3.21053	3.80694	5.60493	0.0005614	0.277998	0.0288542	Tcf24	LKO_T vs LKO_N (up)	LKO_T vs LKO_N
0.862734	5.49151	5.59162	0.000569984	0.277998	0.0170962	Ccng2	LKO_T vs LKO_N (up)	LKO_T vs LKO_N
-0.759887	0.936352	-5.48177	0.00064661	0.300466	-0.081098	Daam2	LKO_T vs LKO_N (down)	LKO_T vs LKO_N
-0.82711	-2.25484	-5.47811	0.000649351	0.300466	-0.084405	Pln	LKO_T vs LKO_N (down)	LKO_T vs LKO_N
-0.608777	6.46391	-5.43379	0.000683578	0.301247	-0.124638	Btd	LKO_T vs LKO_N (down)	LKO_T vs LKO_N
-2.83855	-1.58712	-5.43272	0.000684425	0.301247	-0.12561	Moxd1	LKO_T vs LKO_N (down)	LKO_T vs LKO_N
-0.478134	5.22875	-5.38235	0.00072581	0.311856	-0.171759	Ufl1	LKO_T vs LKO_N (down)	LKO_T vs LKO_N
-2.0511	-0.538309	-5.33604	0.000766304	0.321598	-0.214588	Lama1	LKO_T vs LKO_N (down)	LKO_T vs LKO_N
3.00852	4.2102	5.24282	0.000855546	0.331006	-0.301936	Shc2	LKO_T vs LKO_N (up)	LKO_T vs LKO_N
-2.42433	-1.59105	-5.22718	0.000871602	0.331006	-0.316738	Dct	LKO_T vs LKO_N (down)	LKO_T vs LKO_N
0.27243	6.42598	5.22196	0.00087704	0.331006	-0.321692	Npepl1	LKO_T vs LKO_N (up)	LKO_T vs LKO_N
-1.45661	-1.90252	-5.22083	0.000878223	0.331006	-0.322767	Erp27	LKO_T vs LKO_N (down)	LKO_T vs LKO_N
1.92201	5.2895	5.21655	0.00088271	0.331006	-0.326828	Slc25a4	LKO_T vs LKO_N (up)	LKO_T vs LKO_N
0.493713	6.76519	5.20143	0.000898776	0.331006	-0.341213	Hexa	LKO_T vs LKO_N (up)	LKO_T vs LKO_N
-1.62882	-1.21008	-5.17741	0.000924955	0.333835	-0.364143	Ttc25	LKO_T vs LKO_N (down)	LKO_T vs LKO_N
2.03161	0.506013	5.09315	0.00102365	0.362211	-0.445424	Sync	LKO_T vs LKO_N (up)	LKO_T vs LKO_N
-1.18138	4.07343	-5.03365	0.00110027	0.381177	-0.503588	Mir22hg	LKO_T vs LKO_N (down)	LKO_T vs LKO_N
-0.915954	-2.14778	-5.00942	0.00113326	0.381177	-0.527458	Adora3	LKO_T vs LKO_N (down)	LKO_T vs LKO_N
-1.35404	7.83989	-4.9915	0.00115836	0.381177	-0.545183	Asl	LKO_T vs LKO_N (down)	LKO_T vs LKO_N
-1.23023	-1.9034	-4.98912	0.00116174	0.381177	-0.547544	Smim9	LKO_T vs LKO_N (down)	LKO_T vs LKO_N
-1.54791	-1.57078	-4.97179	0.00118666	0.3824	-0.564741	Rassf9	LKO_T vs LKO_N (down)	LKO_T vs LKO_N
-1.38132	-1.30541	-4.94282	0.00122966	0.385374	-0.59363	Slc2a4	LKO_T vs LKO_N (down)	LKO_T vs LKO_N
-1.11726	1.36317	-4.93693	0.00123859	0.385374	-0.599516	2810410L24Rik	LKO_T vs LKO_N (down)	LKO_T vs LKO_N
-0.758764	-2.22178	-4.90944	0.0012813	0.391905	-0.627093	Cnga4	LKO_T vs LKO_N (down)	LKO_T vs LKO_N
-1.71159	-1.84726	-4.87446	0.001338	0.402424	-0.662387	Mmd2	LKO_T vs LKO_N (down)	LKO_T vs LKO_N
1.44802	1.78755	4.85487	0.00137095	0.405577	-0.682259	Fgd1	LKO_T vs LKO_N (up)	LKO_T vs LKO_N
0.597948	4.07073	4.78763	0.00149095	0.433963	-0.750981	Dcaf17	LKO_T vs LKO_N (up)	LKO_T vs LKO_N
-0.608749	-2.24658	-4.74061	0.00158166	0.452751	-0.799534	Abcg4	LKO_T vs LKO_N (down)	LKO_T vs LKO_N
2.07442	-0.825204	4.72865	0.00160568	0.452751	-0.811945	Abca4	LKO_T vs LKO_N (up)	LKO_T vs LKO_N
-1.01097	-2.11126	-4.69355	0.00167852	0.463617	-0.848539	Gm11545	LKO_T vs LKO_N (down)	LKO_T vs LKO_N
-1.48611	-1.48133	-4.67823	0.00171144	0.463617	-0.864585	Fgf12	LKO_T vs LKO_N (down)	LKO_T vs LKO_N
-0.856799	7.03328	-4.67371	0.00172129	0.463617	-0.869327	Rps27a	LKO_T vs LKO_N (down)	LKO_T vs LKO_N
-0.413352	7.24433	-4.64985	0.00177429	0.466454	-0.894423	Spcs2	LKO_T vs LKO_N (down)	LKO_T vs LKO_N
-0.625722	-2.24748	-4.64578	0.00178351	0.466454	-0.898716	Dgkb	LKO_T vs LKO_N (down)	LKO_T vs LKO_N
-0.686013	7.61023	-4.62197	0.00183849	0.46912	-0.923879	Os9	LKO_T vs LKO_N (down)	LKO_T vs LKO_N
-1.50033	-1.76501	-4.60496	0.00187891	0.46912	-0.941924	Nkain4	LKO_T vs LKO_N (down)	LKO_T vs LKO_N
-1.11119	-1.25314	-4.59758	0.00189674	0.46912	-0.949769	Gm2115	LKO_T vs LKO_N (down)	LKO_T vs LKO_N
-1.6385	-1.60823	-4.59352	0.00190664	0.46912	-0.954093	Esrrb	LKO_T vs LKO_N (down)	LKO_T vs LKO_N
1.23169	-0.673652	4.58657	0.00192369	0.46912	-0.961492	Fsd2	LKO_T vs LKO_N (up)	LKO_T vs LKO_N
-0.725088	-2.14861	-4.52646	0.00207835	0.494318	-1.02589	Gm5622	LKO_T vs LKO_N (down)	LKO_T vs LKO_N
-3.67123	4.28414	-4.51891	0.00209874	0.494318	-1.03404	Etnppl	LKO_T vs LKO_N (down)	LKO_T vs LKO_N
0.328152	4.9049	4.51506	0.00210919	0.494318	-1.03818	Chmp6	LKO_T vs LKO_N (up)	LKO_T vs LKO_N
-1.60634	-1.5321	-4.50494	0.002137	0.494413	-1.04912	Mmrn1	LKO_T vs LKO_N (down)	LKO_T vs LKO_N
0.842243	6.79146	4.48081	0.00220488	0.503662	-1.07526	Dsc2	LKO_T vs LKO_N (up)	LKO_T vs LKO_N
1.18474	5.86941	4.45619	0.00227656	0.512716	-1.10205	Mical2	LKO_T vs LKO_N (up)	LKO_T vs LKO_N
-1.3135	-1.77459	-4.44788	0.00230134	0.512716	-1.11112	Kcnk1	LKO_T vs LKO_N (down)	LKO_T vs LKO_N
-1.59469	-1.89531	-4.43642	0.00233598	0.514086	-1.12364	Ric3	LKO_T vs LKO_N (down)	LKO_T vs LKO_N
-2.7402	-0.592674	-4.37518	0.00253091	0.542522	-1.19098	Cntfr	LKO_T vs LKO_N (down)	LKO_T vs LKO_N
0.735788	3.19874	4.36777	0.00255569	0.542522	-1.19919	Ctc1	LKO_T vs LKO_N (up)	LKO_T vs LKO_N
-0.745033	-2.2111	-4.36434	0.00256725	0.542522	-1.20299	Cpne4	LKO_T vs LKO_N (down)	LKO_T vs LKO_N
-1.00221	-1.98575	-4.34206	0.00264367	0.542522	-1.22771	Htr2a	LKO_T vs LKO_N (down)	LKO_T vs LKO_N
-2.06113	-1.5561	-4.34175	0.00264473	0.542522	-1.22804	Col25a1	LKO_T vs LKO_N (down)	LKO_T vs LKO_N
0.588811	5.31732	4.33472	0.00266938	0.542522	-1.23587	Ptk2	LKO_T vs LKO_N (up)	LKO_T vs LKO_N
1.00086	-1.6602	4.33295	0.00267563	0.542522	-1.23784	Prr22	LKO_T vs LKO_N (up)	LKO_T vs LKO_N
1.67466	5.41564	4.29563	0.00281097	0.561698	-1.27952	Uap1l1	LKO_T vs LKO_N (up)	LKO_T vs LKO_N
-0.900585	6.75496	-4.28427	0.00285365	0.561698	-1.29226	Gm2a	LKO_T vs LKO_N (down)	LKO_T vs LKO_N
-2.03577	4.18739	-4.27975	0.00287083	0.561698	-1.29734	Pbld2	LKO_T vs LKO_N (down)	LKO_T vs LKO_N
1.41331	2.10307	4.26033	0.00294589	0.561698	-1.31919	Sccpdh	LKO_T vs LKO_N (up)	LKO_T vs LKO_N
-0.6494	0.164581	-4.25979	0.00294799	0.561698	-1.31979	Lrfn4	LKO_T vs LKO_N (down)	LKO_T vs LKO_N
0.816844	5.25606	4.24761	0.00299619	0.561698	-1.33354	Ttc3	LKO_T vs LKO_N (up)	LKO_T vs LKO_N
1.06661	0.183612	4.23795	0.00303505	0.561698	-1.34446	BC055324	LKO_T vs LKO_N (up)	LKO_T vs LKO_N
-1.05899	-1.99933	-4.23486	0.00304756	0.561698	-1.34795	Prdm6	LKO_T vs LKO_N (down)	LKO_T vs LKO_N
-3.18678	-0.100494	-4.22823	0.00307464	0.561698	-1.35546	Susd4	LKO_T vs LKO_N (down)	LKO_T vs LKO_N
1.21814	5.12019	4.22197	0.00310047	0.561698	-1.36255	Unc13b	LKO_T vs LKO_N (up)	LKO_T vs LKO_N
0.389504	5.1169	4.21905	0.00311259	0.561698	-1.36587	Adsl	LKO_T vs LKO_N (up)	LKO_T vs LKO_N
1.90796	5.07027	4.19844	0.00319962	0.571687	-1.38929	Abca5	LKO_T vs LKO_N (up)	LKO_T vs LKO_N
-5.32383	7.29236	-4.18244	0.00326901	0.578358	-1.40753	Mup3	LKO_T vs LKO_N (down)	LKO_T vs LKO_N
-1.39731	1.6553	-4.16297	0.00335564	0.583702	-1.42979	Tgfbr3	LKO_T vs LKO_N (down)	LKO_T vs LKO_N
0.360038	4.37086	4.16114	0.0033639	0.583702	-1.43189	Lrrc14	LKO_T vs LKO_N (up)	LKO_T vs LKO_N
1.1196	-1.56784	4.14679	0.00342955	0.58516	-1.44835	Olfr99	LKO_T vs LKO_N (up)	LKO_T vs LKO_N
-0.249383	3.35677	-4.14514	0.00343716	0.58516	-1.45024	Tbc1d23	LKO_T vs LKO_N (down)	LKO_T vs LKO_N
-0.768889	-2.20956	-4.13553	0.003482	0.586156	-1.46129	Hsd3b4	LKO_T vs LKO_N (down)	LKO_T vs LKO_N
-1.27505	-0.671557	-4.13002	0.00350797	0.586156	-1.46762	Ogn	LKO_T vs LKO_N (down)	LKO_T vs LKO_N
-1.59827	1.49515	-4.11155	0.00359661	0.595453	-1.48892	Kcp	LKO_T vs LKO_N (down)	LKO_T vs LKO_N
-0.899822	-2.02482	-4.10177	0.00364452	0.597901	-1.50022	Gal3st2	LKO_T vs LKO_N (down)	LKO_T vs LKO_N
-5.80898	3.944	-4.09233	0.00369147	0.600146	-1.51115	Hal	LKO_T vs LKO_N (down)	LKO_T vs LKO_N
0.952367	4.51935	4.04713	0.00392529	0.632462	-1.56369	Sel1l3	LKO_T vs LKO_N (up)	LKO_T vs LKO_N
0.535783	4.90786	4.02821	0.00402784	0.641721	-1.58579	Snx8	LKO_T vs LKO_N (up)	LKO_T vs LKO_N
0.669063	-1.91826	4.01771	0.00408601	0.641721	-1.59808	Sstr3	LKO_T vs LKO_N (up)	LKO_T vs LKO_N
-1.21617	10.7026	-4.0149	0.00410171	0.641721	-1.60137	Apoc3	LKO_T vs LKO_N (down)	LKO_T vs LKO_N
-0.870177	0.589774	-4.00297	0.00416918	0.641721	-1.61537	Tmem44	LKO_T vs LKO_N (down)	LKO_T vs LKO_N
1.72455	-0.863749	3.99366	0.00422271	0.641721	-1.62632	Hoxa5	LKO_T vs LKO_N (up)	LKO_T vs LKO_N
-1.25479	-1.73195	-3.98949	0.00424689	0.641721	-1.63123	Kcnh3	LKO_T vs LKO_N (down)	LKO_T vs LKO_N
1.10362	2.72261	3.98249	0.00428784	0.641721	-1.63947	Fzd6	LKO_T vs LKO_N (up)	LKO_T vs LKO_N
1.12133	-1.5665	3.98029	0.00430081	0.641721	-1.64206	Hist1h2bb	LKO_T vs LKO_N (up)	LKO_T vs LKO_N
1.38189	0.229803	3.97995	0.00430279	0.641721	-1.64246	Nova2	LKO_T vs LKO_N (up)	LKO_T vs LKO_N
-0.929949	7.65778	-3.96294	0.00440447	0.648629	-1.66254	Kmo	LKO_T vs LKO_N (down)	LKO_T vs LKO_N
-1.20996	-1.83223	-3.9585	0.00443146	0.648629	-1.66779	Acsm2	LKO_T vs LKO_N (down)	LKO_T vs LKO_N
-1.18792	-1.77847	-3.94519	0.00451338	0.648629	-1.68355	Klrg2	LKO_T vs LKO_N (down)	LKO_T vs LKO_N
-0.894391	3.10226	-3.94396	0.00452105	0.648629	-1.68501	Chchd7	LKO_T vs LKO_N (down)	LKO_T vs LKO_N
-1.82379	0.472763	-3.92484	0.00464177	0.648629	-1.7077	Ramp1	LKO_T vs LKO_N (down)	LKO_T vs LKO_N
-0.610906	-2.23596	-3.92181	0.00466124	0.648629	-1.7113	Sprr2b	LKO_T vs LKO_N (down)	LKO_T vs LKO_N
0.372884	6.36031	3.92061	0.00466898	0.648629	-1.71273	Trim28	LKO_T vs LKO_N (up)	LKO_T vs LKO_N
1.4446	-0.649523	3.91372	0.00471359	0.648629	-1.72093	Foxd2os	LKO_T vs LKO_N (up)	LKO_T vs LKO_N
0.961015	3.97417	3.91318	0.0047171	0.648629	-1.72157	Arhgef40	LKO_T vs LKO_N (up)	LKO_T vs LKO_N
-1.06275	-2.03283	-3.91203	0.00472464	0.648629	-1.72295	Smarca1	LKO_T vs LKO_N (down)	LKO_T vs LKO_N
0.354722	4.41325	3.90899	0.00474448	0.648629	-1.72656	Fzr1	LKO_T vs LKO_N (up)	LKO_T vs LKO_N
-2.05147	-0.882522	-3.90063	0.00479967	0.648913	-1.73653	Cd163	LKO_T vs LKO_N (down)	LKO_T vs LKO_N
-0.984902	1.97942	-3.8978	0.00481848	0.648913	-1.7399	Gja4	LKO_T vs LKO_N (down)	LKO_T vs LKO_N
-0.344964	3.7308	-3.87365	0.00498246	0.666025	-1.76878	Dnajc30	LKO_T vs LKO_N (down)	LKO_T vs LKO_N
-0.717761	3.48041	-3.85592	0.00510672	0.667575	-1.79006	Mast3	LKO_T vs LKO_N (down)	LKO_T vs LKO_N
-0.747291	-0.594773	-3.85	0.00514889	0.667575	-1.79716	Gm16793	LKO_T vs LKO_N (down)	LKO_T vs LKO_N
-1.76411	-1.80145	-3.84765	0.00516579	0.667575	-1.8	Cdh19	LKO_T vs LKO_N (down)	LKO_T vs LKO_N
-0.432589	-2.28572	-3.84581	0.00517901	0.667575	-1.80221	Gm7102	LKO_T vs LKO_N (down)	LKO_T vs LKO_N
-0.432589	-2.28572	-3.84581	0.00517901	0.667575	-1.80221	Tnnt3	LKO_T vs LKO_N (down)	LKO_T vs LKO_N
-4.25167	-0.345118	-3.82951	0.00529789	0.678055	-1.82183	Fmo3	LKO_T vs LKO_N (down)	LKO_T vs LKO_N
0.451957	2.80579	3.81208	0.00542835	0.688884	-1.84288	Wars2	LKO_T vs LKO_N (up)	LKO_T vs LKO_N
-1.84217	1.94685	-3.8072	0.00546544	0.688884	-1.84878	Dpy19l3	LKO_T vs LKO_N (down)	LKO_T vs LKO_N
0.501886	0.996191	3.79158	0.00558611	0.688884	-1.86769	Tmem17	LKO_T vs LKO_N (up)	LKO_T vs LKO_N
-0.431686	-2.28502	-3.78446	0.00564204	0.688884	-1.87633	Rex2	LKO_T vs LKO_N (down)	LKO_T vs LKO_N
0.884896	-1.34065	3.78039	0.00567437	0.688884	-1.88128	Lamp3	LKO_T vs LKO_N (up)	LKO_T vs LKO_N
0.514257	6.53496	3.77867	0.00568801	0.688884	-1.88336	Slc11a2	LKO_T vs LKO_N (up)	LKO_T vs LKO_N
0.650535	4.20318	3.76834	0.00577101	0.688884	-1.89592	Mospd1	LKO_T vs LKO_N (up)	LKO_T vs LKO_N
-1.06219	2.36147	-3.76347	0.00581056	0.688884	-1.90185	Cd300lg	LKO_T vs LKO_N (down)	LKO_T vs LKO_N
-1.30565	-1.92141	-3.76059	0.0058341	0.688884	-1.90536	Il13ra2	LKO_T vs LKO_N (down)	LKO_T vs LKO_N
-0.431157	-2.28461	-3.74932	0.00592717	0.688884	-1.91909	Fam196b	LKO_T vs LKO_N (down)	LKO_T vs LKO_N
-1.72831	-1.31422	-3.7404	0.00600199	0.688884	-1.92998	Xlr4a	LKO_T vs LKO_N (down)	LKO_T vs LKO_N
-2.18691	-1.44719	-3.73912	0.00601284	0.688884	-1.93155	Irx1	LKO_T vs LKO_N (down)	LKO_T vs LKO_N
1.70679	-0.877563	3.73847	0.00601829	0.688884	-1.93233	Hist2h4	LKO_T vs LKO_N (up)	LKO_T vs LKO_N
0.706577	-1.88908	3.73691	0.00603154	0.688884	-1.93424	9530051G07Rik	LKO_T vs LKO_N (up)	LKO_T vs LKO_N
-2.09017	-0.352491	-3.73517	0.00604628	0.688884	-1.93636	Col13a1	LKO_T vs LKO_N (down)	LKO_T vs LKO_N
-0.759911	2.40342	-3.73497	0.00604804	0.688884	-1.93662	Rbm48	LKO_T vs LKO_N (down)	LKO_T vs LKO_N
1.12483	6.4227	3.73363	0.0060594	0.688884	-1.93825	Ermp1	LKO_T vs LKO_N (up)	LKO_T vs LKO_N
0.959232	3.46531	3.73244	0.00606963	0.688884	-1.93971	Vangl1	LKO_T vs LKO_N (up)	LKO_T vs LKO_N
-0.627953	1.39195	-3.7113	0.00625311	0.702326	-1.96559	Zfp420	LKO_T vs LKO_N (down)	LKO_T vs LKO_N
-3.92111	0.161877	-3.70986	0.0062659	0.702326	-1.96737	Marco	LKO_T vs LKO_N (down)	LKO_T vs LKO_N
-2.72799	1.07247	-3.70073	0.00634714	0.704444	-1.97857	Mustn1	LKO_T vs LKO_N (down)	LKO_T vs LKO_N
-2.02052	-1.49035	-3.687	0.00647154	0.704444	-1.99545	Bmp10	LKO_T vs LKO_N (down)	LKO_T vs LKO_N
1.80866	1.48585	3.68471	0.0064925	0.704444	-1.99826	Nckap5	LKO_T vs LKO_N (up)	LKO_T vs LKO_N
0.731228	1.99664	3.68278	0.00651025	0.704444	-2.00064	Abcb9	LKO_T vs LKO_N (up)	LKO_T vs LKO_N
0.861678	1.44384	3.67878	0.00654719	0.704444	-2.00556	Tmem38a	LKO_T vs LKO_N (up)	LKO_T vs LKO_N
-1.64223	1.16106	-3.66234	0.00670148	0.704444	-2.02584	Alpk1	LKO_T vs LKO_N (down)	LKO_T vs LKO_N
-1.56214	-1.36305	-3.66134	0.006711	0.704444	-2.02708	Clip4	LKO_T vs LKO_N (down)	LKO_T vs LKO_N
0.681241	4.90954	3.65618	0.00676026	0.704444	-2.03345	Lrp3	LKO_T vs LKO_N (up)	LKO_T vs LKO_N
1.43191	2.98731	3.646	0.00685863	0.704444	-2.04604	Ttc39a	LKO_T vs LKO_N (up)	LKO_T vs LKO_N
-0.506074	3.70641	-3.64406	0.00687757	0.704444	-2.04844	Chd7	LKO_T vs LKO_N (down)	LKO_T vs LKO_N
-1.56893	-1.82415	-3.64292	0.0068887	0.704444	-2.04985	Crisp2	LKO_T vs LKO_N (down)	LKO_T vs LKO_N
-1.27569	-1.885	-3.64292	0.0068887	0.704444	-2.04985	Gfra4	LKO_T vs LKO_N (down)	LKO_T vs LKO_N
0.424512	6.0454	3.64117	0.00690587	0.704444	-2.05202	Dgkz	LKO_T vs LKO_N (up)	LKO_T vs LKO_N
-0.572794	-2.20632	-3.63562	0.00696051	0.704444	-2.05889	Kcnip2	LKO_T vs LKO_N (down)	LKO_T vs LKO_N
-2.01068	-1.11145	-3.63406	0.00697599	0.704444	-2.06083	Wnt2	LKO_T vs LKO_N (down)	LKO_T vs LKO_N
-1.26305	0.195729	-3.63229	0.00699352	0.704444	-2.06302	0610043K17Rik	LKO_T vs LKO_N (down)	LKO_T vs LKO_N
-5.07605	3.43921	-3.63052	0.00701114	0.704444	-2.06521	Aspg	LKO_T vs LKO_N (down)	LKO_T vs LKO_N
1.39758	-1.11805	3.62813	0.00703507	0.704444	-2.06818	Ccdc112	LKO_T vs LKO_N (up)	LKO_T vs LKO_N
0.879004	5.52185	3.62475	0.00706893	0.704444	-2.07237	Arhgef3	LKO_T vs LKO_N (up)	LKO_T vs LKO_N
-1.03716	7.36491	-3.62356	0.00708092	0.704444	-2.07385	Baat	LKO_T vs LKO_N (down)	LKO_T vs LKO_N
1.49773	2.63411	3.60118	0.00731039	0.704444	-2.10167	Vsig10	LKO_T vs LKO_N (up)	LKO_T vs LKO_N
0.298971	6.00515	3.59681	0.00735604	0.704444	-2.10711	Drg1	LKO_T vs LKO_N (up)	LKO_T vs LKO_N
-0.790804	-2.05044	-3.59634	0.00736101	0.704444	-2.1077	Ube2d2b	LKO_T vs LKO_N (down)	LKO_T vs LKO_N
-1.27095	9.01343	-3.59625	0.00736196	0.704444	-2.10781	Sult1a1	LKO_T vs LKO_N (down)	LKO_T vs LKO_N
1.57027	4.15086	3.59325	0.00739356	0.704444	-2.11155	Pck2	LKO_T vs LKO_N (up)	LKO_T vs LKO_N
0.364304	6.82023	3.58756	0.00745383	0.704444	-2.11864	Ptbp1	LKO_T vs LKO_N (up)	LKO_T vs LKO_N
-1.56182	-0.406001	-3.58562	0.00747452	0.704444	-2.12106	Psma8	LKO_T vs LKO_N (down)	LKO_T vs LKO_N
1.06787	3.31642	3.58311	0.00750139	0.704444	-2.12419	Lrrc39	LKO_T vs LKO_N (up)	LKO_T vs LKO_N
-1.44603	3.04968	-3.58214	0.00751179	0.704444	-2.12541	Tnxb	LKO_T vs LKO_N (down)	LKO_T vs LKO_N
-1.3678	-1.17378	-3.57637	0.00757399	0.704444	-2.13261	Ntm	LKO_T vs LKO_N (down)	LKO_T vs LKO_N
-5.92853	0.966997	-3.57636	0.00757405	0.704444	-2.13262	Acpp	LKO_T vs LKO_N (down)	LKO_T vs LKO_N
-1.12378	10.9811	-3.57505	0.00758831	0.704444	-2.13426	Bhmt	LKO_T vs LKO_N (down)	LKO_T vs LKO_N
-1.47567	-1.25427	-3.57402	0.00759946	0.704444	-2.13554	Serpina3i	LKO_T vs LKO_N (down)	LKO_T vs LKO_N
0.670929	2.34519	3.5727	0.00761386	0.704444	-2.1372	Klhl8	LKO_T vs LKO_N (up)	LKO_T vs LKO_N
1.3432	-0.716103	3.56929	0.00765106	0.704444	-2.14145	Ttc16	LKO_T vs LKO_N (up)	LKO_T vs LKO_N
0.549503	5.98454	3.55108	0.00785317	0.719383	-2.16425	Polr2a	LKO_T vs LKO_N (up)	LKO_T vs LKO_N
1.37817	1.22972	3.54215	0.00795441	0.723168	-2.17545	Ttc39aos1	LKO_T vs LKO_N (up)	LKO_T vs LKO_N
-1.04878	9.67068	-3.54038	0.00797464	0.723168	-2.17767	Fasn	LKO_T vs LKO_N (down)	LKO_T vs LKO_N
-0.867229	-2.11769	-3.52964	0.00809845	0.729643	-2.19115	Tmem178b	LKO_T vs LKO_N (down)	LKO_T vs LKO_N
-0.888357	6.33968	-3.5272	0.00812691	0.729643	-2.19422	Il1rap	LKO_T vs LKO_N (down)	LKO_T vs LKO_N
-0.807353	2.20828	-3.52104	0.00819915	0.732485	-2.20197	Npr1	LKO_T vs LKO_N (down)	LKO_T vs LKO_N
-0.427671	6.89846	-3.516	0.00825878	0.732634	-2.20831	Csnk1g2	LKO_T vs LKO_N (down)	LKO_T vs LKO_N
-0.332782	6.09313	-3.51405	0.00828202	0.732634	-2.21077	Ap1b1	LKO_T vs LKO_N (down)	LKO_T vs LKO_N
0.524396	3.54636	3.50712	0.00836492	0.73622	-2.21949	Diexf	LKO_T vs LKO_N (up)	LKO_T vs LKO_N
-0.49942	7.30861	-3.4977	0.00847914	0.73622	-2.23137	Shmt1	LKO_T vs LKO_N (down)	LKO_T vs LKO_N
0.758068	2.3872	3.49573	0.00850327	0.73622	-2.23386	Ppp1r3e	LKO_T vs LKO_N (up)	LKO_T vs LKO_N
0.482548	2.48901	3.4957	0.00850368	0.73622	-2.2339	Hace1	LKO_T vs LKO_N (up)	LKO_T vs LKO_N
-1.972	-0.265818	-3.49351	0.00853047	0.73622	-2.23666	Muc1	LKO_T vs LKO_N (down)	LKO_T vs LKO_N
1.42661	2.84856	3.49052	0.00856733	0.73622	-2.24043	Cbln3	LKO_T vs LKO_N (up)	LKO_T vs LKO_N
0.873741	6.43207	3.48234	0.00866905	0.741283	-2.25078	5031439G07Rik	LKO_T vs LKO_N (up)	LKO_T vs LKO_N
-1.15008	3.63645	-3.4792	0.00870842	0.741283	-2.25475	Ehd3	LKO_T vs LKO_N (down)	LKO_T vs LKO_N
0.893035	2.99095	3.47249	0.00879309	0.74417	-2.26323	Wnt5a	LKO_T vs LKO_N (up)	LKO_T vs LKO_N
0.614699	3.14464	3.46309	0.00891328	0.74417	-2.27513	Agbl5	LKO_T vs LKO_N (up)	LKO_T vs LKO_N
1.44391	4.38854	3.46262	0.00891941	0.74417	-2.27573	Slc6a8	LKO_T vs LKO_N (up)	LKO_T vs LKO_N
-0.597992	4.83097	-3.45772	0.00898277	0.74417	-2.28194	Gnl2	LKO_T vs LKO_N (down)	LKO_T vs LKO_N
-1.63168	8.33229	-3.45541	0.00901284	0.74417	-2.28487	Serpina1c	LKO_T vs LKO_N (down)	LKO_T vs LKO_N
0.370924	4.74124	3.45533	0.0090139	0.74417	-2.28498	Map3k13	LKO_T vs LKO_N (up)	LKO_T vs LKO_N
-0.951745	6.61649	-3.45402	0.00903099	0.74417	-2.28664	Pecr	LKO_T vs LKO_N (down)	LKO_T vs LKO_N
1.81908	5.68334	3.44523	0.00914655	0.750266	-2.29779	Npdc1	LKO_T vs LKO_N (up)	LKO_T vs LKO_N
0.52767	6.37544	3.43675	0.0092595	0.756095	-2.30856	Dhx32	LKO_T vs LKO_N (up)	LKO_T vs LKO_N
3.14063	2.14916	3.42527	0.00941486	0.757872	-2.32317	Scd3	LKO_T vs LKO_N (up)	LKO_T vs LKO_N
0.308875	5.76103	3.42095	0.00947405	0.757872	-2.32867	Abi1	LKO_T vs LKO_N (up)	LKO_T vs LKO_N
0.436467	6.62342	3.41266	0.00958878	0.757872	-2.33924	Mtdh	LKO_T vs LKO_N (up)	LKO_T vs LKO_N
-0.814746	7.15435	-3.41129	0.00960785	0.757872	-2.34099	Acaca	LKO_T vs LKO_N (down)	LKO_T vs LKO_N
1.54508	-0.0216762	3.40883	0.00964216	0.757872	-2.34412	Zfp937	LKO_T vs LKO_N (up)	LKO_T vs LKO_N
0.564834	3.60602	3.40873	0.00964359	0.757872	-2.34425	Rtkn	LKO_T vs LKO_N (up)	LKO_T vs LKO_N
-5.28392	0.351239	-3.40829	0.00964981	0.757872	-2.34481	Mup14	LKO_T vs LKO_N (down)	LKO_T vs LKO_N
-1.57644	-0.490712	-3.40443	0.00970401	0.757872	-2.34973	Kcnb1	LKO_T vs LKO_N (down)	LKO_T vs LKO_N
1.03384	-1.1903	3.39927	0.00977709	0.757872	-2.35633	Fbxl12os	LKO_T vs LKO_N (up)	LKO_T vs LKO_N
-3.54694	0.822376	-3.39442	0.00984626	0.757872	-2.36252	Bdh2	LKO_T vs LKO_N (down)	LKO_T vs LKO_N
-0.41189	9.11533	-3.39279	0.00986961	0.757872	-2.3646	Hsp90b1	LKO_T vs LKO_N (down)	LKO_T vs LKO_N
1.57556	0.177684	3.39089	0.00989696	0.757872	-2.36703	Aph1c	LKO_T vs LKO_N (up)	LKO_T vs LKO_N
0.405503	6.30393	3.39077	0.00989861	0.757872	-2.36718	Nek7	LKO_T vs LKO_N (up)	LKO_T vs LKO_N
0.668724	4.1224	3.38815	0.00993643	0.757872	-2.37053	Csnk1e	LKO_T vs LKO_N (up)	LKO_T vs LKO_N
1.79701	4.59759	3.38722	0.00994994	0.757872	-2.37173	Nrp2	LKO_T vs LKO_N (up)	LKO_T vs LKO_N
0.521751	5.74349	3.38634	0.00996257	0.757872	-2.37284	Spns1	LKO_T vs LKO_N (up)	LKO_T vs LKO_N
-0.820997	0.360226	-3.38173	0.0100297	0.757872	-2.37875	3000002C10Rik	LKO_T vs LKO_N (down)	LKO_T vs LKO_N
0.575487	3.90369	3.37813	0.0100825	0.757872	-2.38336	Prkd2	LKO_T vs LKO_N (up)	LKO_T vs LKO_N
-0.562821	-2.19856	-3.37232	0.0101681	0.757872	-2.39079	Gli1	LKO_T vs LKO_N (down)	LKO_T vs LKO_N
0.686934	4.69581	3.36187	0.0103242	0.757872	-2.40419	Arsb	LKO_T vs LKO_N (up)	LKO_T vs LKO_N
1.55154	4.12116	3.35711	0.010396	0.757872	-2.41029	Gramd1b	LKO_T vs LKO_N (up)	LKO_T vs LKO_N
-3.16507	-1.11716	-3.35487	0.0104301	0.757872	-2.41316	Orm3	LKO_T vs LKO_N (down)	LKO_T vs LKO_N
-1.09741	-2.02382	-3.34841	0.010529	0.757872	-2.42147	Dtna	LKO_T vs LKO_N (down)	LKO_T vs LKO_N
-2.48606	0.0961081	-3.34837	0.0105296	0.757872	-2.42152	Cyp2u1	LKO_T vs LKO_N (down)	LKO_T vs LKO_N
-0.606704	5.27507	-3.34823	0.0105318	0.757872	-2.4217	Mul1	LKO_T vs LKO_N (down)	LKO_T vs LKO_N
1.4114	2.42803	3.34589	0.0105678	0.757872	-2.4247	Rims2	LKO_T vs LKO_N (up)	LKO_T vs LKO_N
-0.761014	-1.76218	-3.34432	0.010592	0.757872	-2.42672	Gm867	LKO_T vs LKO_N (down)	LKO_T vs LKO_N
-0.502367	4.73422	-3.3409	0.0106451	0.757872	-2.43111	Yeats4	LKO_T vs LKO_N (down)	LKO_T vs LKO_N
-1.21649	-1.1772	-3.33891	0.0106761	0.757872	-2.43368	Nanp	LKO_T vs LKO_N (down)	LKO_T vs LKO_N
2.27568	4.15184	3.33592	0.0107228	0.757872	-2.43752	Esm1	LKO_T vs LKO_N (up)	LKO_T vs LKO_N
-0.447812	3.45766	-3.32728	0.0108591	0.757872	-2.44863	2010315B03Rik	LKO_T vs LKO_N (down)	LKO_T vs LKO_N
-1.90077	-0.960467	-3.32176	0.0109472	0.757872	-2.45575	Adam33	LKO_T vs LKO_N (down)	LKO_T vs LKO_N
1.9811	2.06939	3.32103	0.0109589	0.757872	-2.45669	Chadl	LKO_T vs LKO_N (up)	LKO_T vs LKO_N
0.537866	5.79624	3.31837	0.0110016	0.757872	-2.46011	Atp6v1c1	LKO_T vs LKO_N (up)	LKO_T vs LKO_N
-0.841215	9.28509	-3.3172	0.0110205	0.757872	-2.46163	Ifitm3	LKO_T vs LKO_N (down)	LKO_T vs LKO_N
0.695674	3.6078	3.31109	0.0111196	0.757872	-2.46951	Abhd8	LKO_T vs LKO_N (up)	LKO_T vs LKO_N
2.46559	1.60455	3.3105	0.0111291	0.757872	-2.47026	C2cd4c	LKO_T vs LKO_N (up)	LKO_T vs LKO_N
0.599833	5.94932	3.30895	0.0111544	0.757872	-2.47226	Eps8l2	LKO_T vs LKO_N (up)	LKO_T vs LKO_N
0.658489	6.11168	3.30369	0.0112407	0.757872	-2.47905	Wsb2	LKO_T vs LKO_N (up)	LKO_T vs LKO_N
-0.764296	8.72663	-3.30032	0.0112964	0.757872	-2.4834	F10	LKO_T vs LKO_N (down)	LKO_T vs LKO_N
1.44979	5.43885	3.29748	0.0113435	0.757872	-2.48707	Endod1	LKO_T vs LKO_N (up)	LKO_T vs LKO_N
0.437928	4.41595	3.29667	0.011357	0.757872	-2.48812	Ckap5	LKO_T vs LKO_N (up)	LKO_T vs LKO_N
0.257446	3.93259	3.29564	0.0113742	0.757872	-2.48945	Smg8	LKO_T vs LKO_N (up)	LKO_T vs LKO_N
0.990423	2.74618	3.28898	0.0114859	0.757872	-2.49806	Kif3a	LKO_T vs LKO_N (up)	LKO_T vs LKO_N
-1.68445	-1.6557	-3.28881	0.0114887	0.757872	-2.49827	Trhde	LKO_T vs LKO_N (down)	LKO_T vs LKO_N
1.50768	6.81571	3.28451	0.0115615	0.757872	-2.50384	Spon2	LKO_T vs LKO_N (up)	LKO_T vs LKO_N
1.54284	-0.74928	3.27871	0.0116603	0.757872	-2.51134	Hist1h2ae	LKO_T vs LKO_N (up)	LKO_T vs LKO_N
0.624022	-1.95329	3.27824	0.0116685	0.757872	-2.51196	D630023F18Rik	LKO_T vs LKO_N (up)	LKO_T vs LKO_N
-1.57344	-0.602898	-3.27387	0.0117435	0.757872	-2.51761	Gpat2	LKO_T vs LKO_N (down)	LKO_T vs LKO_N
2.90948	0.678281	3.27281	0.0117619	0.757872	-2.51898	Card14	LKO_T vs LKO_N (up)	LKO_T vs LKO_N
2.20026	0.958168	3.26947	0.0118197	0.757872	-2.52331	Tnfrsf23	LKO_T vs LKO_N (up)	LKO_T vs LKO_N
-0.687275	3.10069	-3.2664	0.0118732	0.757872	-2.52729	Isoc2b	LKO_T vs LKO_N (down)	LKO_T vs LKO_N
-0.543634	5.78352	-3.25672	0.0120435	0.757872	-2.53985	Psme2b	LKO_T vs LKO_N (down)	LKO_T vs LKO_N
-0.626914	0.804849	-3.25521	0.0120703	0.757872	-2.54181	Gm7609	LKO_T vs LKO_N (down)	LKO_T vs LKO_N
-1.23346	-1.56477	-3.25395	0.0120927	0.757872	-2.54344	Tmem240	LKO_T vs LKO_N (down)	LKO_T vs LKO_N
-0.507831	3.63074	-3.2534	0.0121024	0.757872	-2.54415	Surf2	LKO_T vs LKO_N (down)	LKO_T vs LKO_N
1.11618	4.98381	3.253	0.0121096	0.757872	-2.54468	Fam126a	LKO_T vs LKO_N (up)	LKO_T vs LKO_N
1.54364	4.77728	3.25119	0.012142	0.757872	-2.54703	Pparg	LKO_T vs LKO_N (up)	LKO_T vs LKO_N
-0.674048	4.36763	-3.24623	0.0122309	0.757872	-2.55347	Lsm6	LKO_T vs LKO_N (down)	LKO_T vs LKO_N
-4.3893	4.16416	-3.24613	0.0122328	0.757872	-2.5536	Mup21	LKO_T vs LKO_N (down)	LKO_T vs LKO_N
-0.578222	-2.22283	-3.24426	0.0122666	0.757872	-2.55603	Sost	LKO_T vs LKO_N (down)	LKO_T vs LKO_N
-1.44246	-1.40464	-3.24419	0.0122678	0.757872	-2.55612	Sfrp1	LKO_T vs LKO_N (down)	LKO_T vs LKO_N
-0.869432	-1.34761	-3.24371	0.0122763	0.757872	-2.55674	Rbm3os	LKO_T vs LKO_N (down)	LKO_T vs LKO_N
-0.604506	8.18142	-3.24091	0.0123272	0.757872	-2.56038	Tfr2	LKO_T vs LKO_N (down)	LKO_T vs LKO_N
-0.5703	2.27866	-3.23693	0.0123997	0.757872	-2.56555	Fut11	LKO_T vs LKO_N (down)	LKO_T vs LKO_N
0.445886	7.89705	3.2329	0.0124736	0.757872	-2.5708	Cct5	LKO_T vs LKO_N (up)	LKO_T vs LKO_N
-3.07741	0.473552	-3.23135	0.0125021	0.757872	-2.57281	Colec10	LKO_T vs LKO_N (down)	LKO_T vs LKO_N
2.41277	1.56283	3.22752	0.0125729	0.757872	-2.57779	Lrrc8e	LKO_T vs LKO_N (up)	LKO_T vs LKO_N
1.94559	0.340972	3.2269	0.0125844	0.757872	-2.5786	Csgalnact1	LKO_T vs LKO_N (up)	LKO_T vs LKO_N
0.721829	6.10962	3.22438	0.0126312	0.757872	-2.58188	Baiap2l1	LKO_T vs LKO_N (up)	LKO_T vs LKO_N
1.07657	-0.923483	3.22027	0.0127081	0.757872	-2.58723	Zfp184	LKO_T vs LKO_N (up)	LKO_T vs LKO_N
-0.783799	-1.45463	-3.21647	0.0127796	0.757872	-2.59219	A630072M18Rik	LKO_T vs LKO_N (down)	LKO_T vs LKO_N
0.680881	1.36589	3.21225	0.0128595	0.757872	-2.59768	Gnb1l	LKO_T vs LKO_N (up)	LKO_T vs LKO_N
-0.536673	-2.00206	-3.20945	0.0129129	0.757872	-2.60134	Ccpg1	LKO_T vs LKO_N (down)	LKO_T vs LKO_N
-0.395769	1.78717	-3.20879	0.0129253	0.757872	-2.60219	Mrm1	LKO_T vs LKO_N (down)	LKO_T vs LKO_N
-0.952868	-0.635751	-3.20699	0.0129597	0.757872	-2.60454	Pard6g	LKO_T vs LKO_N (down)	LKO_T vs LKO_N
0.922937	1.66891	3.20604	0.012978	0.757872	-2.60578	Mmp11	LKO_T vs LKO_N (up)	LKO_T vs LKO_N
-1.37107	8.14564	-3.2039	0.013019	0.757872	-2.60857	Khk	LKO_T vs LKO_N (down)	LKO_T vs LKO_N
1.15463	4.39544	3.19956	0.013103	0.757872	-2.61424	Kctd17	LKO_T vs LKO_N (up)	LKO_T vs LKO_N
0.739902	1.48766	3.19684	0.0131557	0.757872	-2.61779	Hist2h3c2	LKO_T vs LKO_N (up)	LKO_T vs LKO_N
0.615927	7.20756	3.19141	0.0132617	0.757872	-2.62487	Tpr	LKO_T vs LKO_N (up)	LKO_T vs LKO_N
1.67748	5.00584	3.18442	0.0133996	0.757872	-2.63401	Synpo	LKO_T vs LKO_N (up)	LKO_T vs LKO_N
-0.610951	4.30365	-3.18348	0.0134183	0.757872	-2.63524	Dnajc25	LKO_T vs LKO_N (down)	LKO_T vs LKO_N
-0.484962	6.72509	-3.18241	0.0134396	0.757872	-2.63664	Ppib	LKO_T vs LKO_N (down)	LKO_T vs LKO_N
1.04943	4.94694	3.17626	0.0135625	0.757872	-2.64468	Tmem98	LKO_T vs LKO_N (up)	LKO_T vs LKO_N
0.355136	5.63869	3.17444	0.0135991	0.757872	-2.64706	Xpo6	LKO_T vs LKO_N (up)	LKO_T vs LKO_N
-0.519592	3.38174	-3.17407	0.0136066	0.757872	-2.64755	Itfg2	LKO_T vs LKO_N (down)	LKO_T vs LKO_N
1.74133	-0.828479	3.17297	0.0136287	0.757872	-2.64899	Gm14207	LKO_T vs LKO_N (up)	LKO_T vs LKO_N
-1.27872	5.16996	-3.17168	0.0136548	0.757872	-2.65067	Vnn3	LKO_T vs LKO_N (down)	LKO_T vs LKO_N
-0.74799	8.74354	-3.1705	0.0136788	0.757872	-2.65223	1300017J02Rik	LKO_T vs LKO_N (down)	LKO_T vs LKO_N
-0.426675	3.30795	-3.17017	0.0136854	0.757872	-2.65265	Slc44a2	LKO_T vs LKO_N (down)	LKO_T vs LKO_N
-0.821836	7.5352	-3.16966	0.0136959	0.757872	-2.65333	Irf7	LKO_T vs LKO_N (down)	LKO_T vs LKO_N
1.0241	5.36013	3.1688	0.0137133	0.757872	-2.65445	Dopey2	LKO_T vs LKO_N (up)	LKO_T vs LKO_N
0.586672	4.35912	3.16692	0.0137515	0.757872	-2.65691	Tmem65	LKO_T vs LKO_N (up)	LKO_T vs LKO_N
-0.376952	5.91306	-3.16494	0.0137919	0.757872	-2.6595	Trafd1	LKO_T vs LKO_N (down)	LKO_T vs LKO_N
-1.09767	11.6779	-3.16452	0.0138005	0.757872	-2.66005	Aldob	LKO_T vs LKO_N (down)	LKO_T vs LKO_N
1.26848	1.99578	3.16316	0.0138283	0.757872	-2.66183	Dsn1	LKO_T vs LKO_N (up)	LKO_T vs LKO_N
0.322707	4.29323	3.1627	0.0138379	0.757872	-2.66244	Utp18	LKO_T vs LKO_N (up)	LKO_T vs LKO_N
-0.720768	5.00639	-3.16216	0.0138488	0.757872	-2.66314	Prlr	LKO_T vs LKO_N (down)	LKO_T vs LKO_N
0.679334	5.64332	3.16203	0.0138516	0.757872	-2.66331	Scrib	LKO_T vs LKO_N (up)	LKO_T vs LKO_N
0.786994	2.7776	3.15732	0.0139486	0.757872	-2.66948	Ano8	LKO_T vs LKO_N (up)	LKO_T vs LKO_N
0.427952	4.1354	3.15578	0.0139805	0.757872	-2.6715	Trim37	LKO_T vs LKO_N (up)	LKO_T vs LKO_N
-1.20539	-1.57062	-3.15254	0.0140481	0.757872	-2.67576	Brsk1	LKO_T vs LKO_N (down)	LKO_T vs LKO_N
-1.06424	8.96861	-3.15175	0.0140644	0.757872	-2.67679	Crp	LKO_T vs LKO_N (down)	LKO_T vs LKO_N
-0.630023	-2.12165	-3.14879	0.0141264	0.757872	-2.68067	1700028K03Rik	LKO_T vs LKO_N (down)	LKO_T vs LKO_N
-0.357136	4.49061	-3.14481	0.0142102	0.757872	-2.6859	Zdhhc7	LKO_T vs LKO_N (down)	LKO_T vs LKO_N
-0.512465	-1.84176	-3.14452	0.0142162	0.757872	-2.68628	Efcab5	LKO_T vs LKO_N (down)	LKO_T vs LKO_N
1.10357	4.88853	3.14445	0.0142176	0.757872	-2.68636	Zfp704	LKO_T vs LKO_N (up)	LKO_T vs LKO_N
-0.564074	4.97611	-3.1436	0.0142356	0.757872	-2.68748	Lmf1	LKO_T vs LKO_N (down)	LKO_T vs LKO_N
-0.907232	-1.99952	-3.14328	0.0142425	0.757872	-2.68791	Adcy2	LKO_T vs LKO_N (down)	LKO_T vs LKO_N
-0.765706	-2.03092	-3.14189	0.0142718	0.757872	-2.68972	Nrxn3	LKO_T vs LKO_N (down)	LKO_T vs LKO_N
0.39075	6.37706	3.13968	0.0143187	0.757872	-2.69262	Tmem63b	LKO_T vs LKO_N (up)	LKO_T vs LKO_N
1.55258	0.348264	3.13314	0.0144587	0.757872	-2.70122	Zc3hav1l	LKO_T vs LKO_N (up)	LKO_T vs LKO_N
-0.782282	-2.09635	-3.13305	0.0144604	0.757872	-2.70133	Fam163a	LKO_T vs LKO_N (down)	LKO_T vs LKO_N
-1.74785	1.82997	-3.13165	0.0144906	0.757872	-2.70317	Vipr1	LKO_T vs LKO_N (down)	LKO_T vs LKO_N
-1.12742	4.79454	-3.12956	0.0145357	0.757872	-2.70592	Sugct	LKO_T vs LKO_N (down)	LKO_T vs LKO_N
-1.4203	0.485642	-3.12451	0.0146453	0.757872	-2.71256	Islr	LKO_T vs LKO_N (down)	LKO_T vs LKO_N
-0.926779	-1.77288	-3.12398	0.0146569	0.757872	-2.71326	0610039K10Rik	LKO_T vs LKO_N (down)	LKO_T vs LKO_N
-0.578293	5.2728	-3.12244	0.0146905	0.757872	-2.71528	Fndc4	LKO_T vs LKO_N (down)	LKO_T vs LKO_N
-1.19428	-1.82004	-3.12221	0.0146955	0.757872	-2.71559	Dnajb3	LKO_T vs LKO_N (down)	LKO_T vs LKO_N
-1.07688	-1.69211	-3.12183	0.0147037	0.757872	-2.71608	Cnr1	LKO_T vs LKO_N (down)	LKO_T vs LKO_N
0.347184	4.49202	3.11805	0.0147866	0.757872	-2.72105	Tbc1d10b	LKO_T vs LKO_N (up)	LKO_T vs LKO_N
-0.930285	4.32093	-3.11798	0.0147881	0.757872	-2.72114	Maf	LKO_T vs LKO_N (down)	LKO_T vs LKO_N
1.18059	4.64148	3.11693	0.0148113	0.757872	-2.72253	Hunk	LKO_T vs LKO_N (up)	LKO_T vs LKO_N
0.6732	-1.65924	3.11634	0.0148244	0.757872	-2.72331	Tgm4	LKO_T vs LKO_N (up)	LKO_T vs LKO_N
0.943903	4.19353	3.1071	0.0150297	0.757872	-2.73547	Sox13	LKO_T vs LKO_N (up)	LKO_T vs LKO_N
-0.73456	0.407353	-3.10655	0.0150419	0.757872	-2.73618	Card9	LKO_T vs LKO_N (down)	LKO_T vs LKO_N
-0.84688	3.15271	-3.10568	0.0150614	0.757872	-2.73733	Ngef	LKO_T vs LKO_N (down)	LKO_T vs LKO_N
-1.07666	-1.12936	-3.09897	0.0152127	0.757872	-2.74617	Smim5	LKO_T vs LKO_N (down)	LKO_T vs LKO_N
0.459691	3.57386	3.09589	0.0152828	0.757872	-2.75024	Spopl	LKO_T vs LKO_N (up)	LKO_T vs LKO_N
0.335216	9.1107	3.09434	0.0153181	0.757872	-2.75228	Eif4g2	LKO_T vs LKO_N (up)	LKO_T vs LKO_N
0.798177	2.20936	3.09368	0.0153331	0.757872	-2.75315	Arl10	LKO_T vs LKO_N (up)	LKO_T vs LKO_N
0.98696	-1.67101	3.09182	0.0153758	0.757872	-2.7556	Pnpla1	LKO_T vs LKO_N (up)	LKO_T vs LKO_N
-0.501377	-2.16306	-3.08918	0.0154363	0.757872	-2.75908	Samd11	LKO_T vs LKO_N (down)	LKO_T vs LKO_N
2.92468	7.20501	3.08722	0.0154816	0.757872	-2.76167	Hspb1	LKO_T vs LKO_N (up)	LKO_T vs LKO_N
-0.528039	2.46328	-3.08123	0.0156206	0.757872	-2.76958	2610301B20Rik	LKO_T vs LKO_N (down)	LKO_T vs LKO_N
-2.20962	4.29925	-3.07794	0.0156974	0.757872	-2.77392	Hopx	LKO_T vs LKO_N (down)	LKO_T vs LKO_N
0.2555	7.63297	3.07619	0.0157384	0.757872	-2.77622	Ran	LKO_T vs LKO_N (up)	LKO_T vs LKO_N
-1.80103	-1.0698	-3.07534	0.0157583	0.757872	-2.77734	BC048644	LKO_T vs LKO_N (down)	LKO_T vs LKO_N
0.867384	-1.76401	3.06957	0.0158948	0.757872	-2.78498	Tvp23a	LKO_T vs LKO_N (up)	LKO_T vs LKO_N
0.7409	5.55931	3.067	0.0159558	0.757872	-2.78836	Myo5b	LKO_T vs LKO_N (up)	LKO_T vs LKO_N
0.66811	6.85274	3.06345	0.0160406	0.757872	-2.79306	Lima1	LKO_T vs LKO_N (up)	LKO_T vs LKO_N
-1.13733	3.50597	-3.05512	0.0162415	0.757872	-2.80407	Wsb1	LKO_T vs LKO_N (down)	LKO_T vs LKO_N
0.481597	4.93206	3.0516	0.0163272	0.757872	-2.80873	Dot1l	LKO_T vs LKO_N (up)	LKO_T vs LKO_N
0.446573	3.83758	3.0507	0.0163493	0.757872	-2.80993	Smug1	LKO_T vs LKO_N (up)	LKO_T vs LKO_N
1.51179	2.79411	3.04955	0.0163775	0.757872	-2.81145	Emcn	LKO_T vs LKO_N (up)	LKO_T vs LKO_N
0.499448	5.89461	3.0491	0.0163884	0.757872	-2.81204	Tor1b	LKO_T vs LKO_N (up)	LKO_T vs LKO_N
1.19536	4.59837	3.04879	0.0163961	0.757872	-2.81245	Mpzl1	LKO_T vs LKO_N (up)	LKO_T vs LKO_N
0.798664	4.06193	3.04472	0.0164962	0.757872	-2.81784	Tbc1d1	LKO_T vs LKO_N (up)	LKO_T vs LKO_N
-0.768334	4.06117	-3.04445	0.0165028	0.757872	-2.8182	Gpr137	LKO_T vs LKO_N (down)	LKO_T vs LKO_N
0.518328	4.88964	3.04389	0.0165167	0.757872	-2.81894	Cbfb	LKO_T vs LKO_N (up)	LKO_T vs LKO_N
1.74057	1.08042	3.04167	0.0165717	0.757872	-2.82188	Hcn2	LKO_T vs LKO_N (up)	LKO_T vs LKO_N
-1.15293	-1.48149	-3.04147	0.0165766	0.757872	-2.82215	9530077C05Rik	LKO_T vs LKO_N (down)	LKO_T vs LKO_N
-1.75041	4.26013	-3.04113	0.0165851	0.757872	-2.8226	Slc46a3	LKO_T vs LKO_N (down)	LKO_T vs LKO_N
0.440211	4.6731	3.03733	0.0166796	0.757872	-2.82763	Ilf3	LKO_T vs LKO_N (up)	LKO_T vs LKO_N
-0.905798	-1.28927	-3.0354	0.0167279	0.757872	-2.83019	Gp9	LKO_T vs LKO_N (down)	LKO_T vs LKO_N
-1.35556	-1.2883	-3.03131	0.0168306	0.757872	-2.83561	Cfap74	LKO_T vs LKO_N (down)	LKO_T vs LKO_N
-1.31278	-0.290423	-3.02976	0.0168697	0.757872	-2.83766	E2f7	LKO_T vs LKO_N (down)	LKO_T vs LKO_N
-0.697427	-1.98562	-3.02615	0.0169612	0.757872	-2.84245	Phf24	LKO_T vs LKO_N (down)	LKO_T vs LKO_N
-2.52473	1.40097	-3.0228	0.0170465	0.757872	-2.84689	Gdf2	LKO_T vs LKO_N (down)	LKO_T vs LKO_N
1.36616	-0.146219	3.02137	0.0170831	0.757872	-2.84879	Slc22a21	LKO_T vs LKO_N (up)	LKO_T vs LKO_N
0.466182	6.04839	3.01919	0.017139	0.757872	-2.85169	Zfr	LKO_T vs LKO_N (up)	LKO_T vs LKO_N
1.0834	6.70897	3.01756	0.0171808	0.757872	-2.85384	Ets2	LKO_T vs LKO_N (up)	LKO_T vs LKO_N
1.39993	4.77911	3.01301	0.0172985	0.757872	-2.85989	Acot9	LKO_T vs LKO_N (up)	LKO_T vs LKO_N
0.589902	2.77387	3.01257	0.0173098	0.757872	-2.86047	Nup37	LKO_T vs LKO_N (up)	LKO_T vs LKO_N
0.517729	1.29509	3.00858	0.0174138	0.757872	-2.86577	Xrcc2	LKO_T vs LKO_N (up)	LKO_T vs LKO_N
-1.27764	-1.54984	-3.00489	0.0175103	0.757872	-2.87067	Best1	LKO_T vs LKO_N (down)	LKO_T vs LKO_N
1.11184	6.13084	3.00387	0.0175372	0.757872	-2.87202	Pea15a	LKO_T vs LKO_N (up)	LKO_T vs LKO_N
0.561261	5.01075	3.00057	0.0176243	0.757872	-2.87641	Dync1li1	LKO_T vs LKO_N (up)	LKO_T vs LKO_N
-0.847007	-2.10196	-2.99842	0.0176812	0.757872	-2.87926	E230016K23Rik	LKO_T vs LKO_N (down)	LKO_T vs LKO_N
2.04556	2.39166	2.99762	0.0177023	0.757872	-2.88032	Fchsd1	LKO_T vs LKO_N (up)	LKO_T vs LKO_N
-1.7792	8.68405	-2.99707	0.017717	0.757872	-2.88106	Aldh1l1	LKO_T vs LKO_N (down)	LKO_T vs LKO_N
-0.787878	1.07475	-2.99215	0.0178484	0.757872	-2.8876	Haghl	LKO_T vs LKO_N (down)	LKO_T vs LKO_N
0.569853	4.72328	2.98657	0.0179986	0.757872	-2.89502	Gramd4	LKO_T vs LKO_N (up)	LKO_T vs LKO_N
0.811971	3.46016	2.98584	0.0180183	0.757872	-2.89599	Dhrs13	LKO_T vs LKO_N (up)	LKO_T vs LKO_N
1.03096	3.15874	2.98253	0.0181081	0.757872	-2.90039	Cnnm4	LKO_T vs LKO_N (up)	LKO_T vs LKO_N
1.22531	0.199873	2.98023	0.0181707	0.757872	-2.90345	Trim45	LKO_T vs LKO_N (up)	LKO_T vs LKO_N
-1.35326	3.06607	-2.9801	0.0181744	0.757872	-2.90363	Tspan7	LKO_T vs LKO_N (down)	LKO_T vs LKO_N
-0.845081	9.65692	-2.97989	0.0181802	0.757872	-2.90391	Apof	LKO_T vs LKO_N (down)	LKO_T vs LKO_N
-1.39236	-1.61649	-2.9741	0.018339	0.757872	-2.91162	Snord89	LKO_T vs LKO_N (down)	LKO_T vs LKO_N
0.720256	4.12559	2.97306	0.0183676	0.757872	-2.913	Wee1	LKO_T vs LKO_N (up)	LKO_T vs LKO_N
1.98913	7.85628	2.96842	0.0184963	0.757872	-2.91918	Csad	LKO_T vs LKO_N (up)	LKO_T vs LKO_N
-2.86306	-0.735575	-2.96468	0.0186007	0.757872	-2.92417	Mup11	LKO_T vs LKO_N (down)	LKO_T vs LKO_N
-0.390703	5.81828	-2.96187	0.0186793	0.757872	-2.92791	Babam1	LKO_T vs LKO_N (down)	LKO_T vs LKO_N
-0.296505	2.46074	-2.9591	0.0187574	0.757872	-2.9316	Zfp949	LKO_T vs LKO_N (down)	LKO_T vs LKO_N
0.383328	5.27661	2.95798	0.0187892	0.757872	-2.9331	Osbpl2	LKO_T vs LKO_N (up)	LKO_T vs LKO_N
-0.70091	6.09023	-2.95598	0.0188457	0.757872	-2.93576	Timd2	LKO_T vs LKO_N (down)	LKO_T vs LKO_N
0.511731	6.55283	2.95334	0.0189207	0.757872	-2.93928	Hdac5	LKO_T vs LKO_N (up)	LKO_T vs LKO_N
1.37882	0.125861	2.95192	0.0189612	0.757872	-2.94118	B4galt2	LKO_T vs LKO_N (up)	LKO_T vs LKO_N
0.952754	4.6896	2.95117	0.0189827	0.757872	-2.94218	AI506816	LKO_T vs LKO_N (up)	LKO_T vs LKO_N
-2.93573	0.473403	-2.94996	0.0190172	0.757872	-2.94379	Fabp7	LKO_T vs LKO_N (down)	LKO_T vs LKO_N
0.412517	5.20472	2.94977	0.0190225	0.757872	-2.94404	Rbfox2	LKO_T vs LKO_N (up)	LKO_T vs LKO_N
2.17701	-0.256038	2.94893	0.0190469	0.757872	-2.94517	Sfn	LKO_T vs LKO_N (up)	LKO_T vs LKO_N
0.46505	2.13554	2.94761	0.0190845	0.757872	-2.94692	Snx16	LKO_T vs LKO_N (up)	LKO_T vs LKO_N
-0.85452	-1.95853	-2.94647	0.0191176	0.757872	-2.94845	St8sia1	LKO_T vs LKO_N (down)	LKO_T vs LKO_N
-1.03871	1.02265	-2.94471	0.0191681	0.757872	-2.95079	Adgrl1	LKO_T vs LKO_N (down)	LKO_T vs LKO_N
1.52177	2.90701	2.94453	0.0191733	0.757872	-2.95103	Rbm38	LKO_T vs LKO_N (up)	LKO_T vs LKO_N
0.830297	-1.79286	2.94448	0.019175	0.757872	-2.95111	Snora41	LKO_T vs LKO_N (up)	LKO_T vs LKO_N
-1.22175	-1.23247	-2.94184	0.0192513	0.757872	-2.95463	Papln	LKO_T vs LKO_N (down)	LKO_T vs LKO_N
0.419805	7.16799	2.93912	0.0193304	0.757872	-2.95826	Clic4	LKO_T vs LKO_N (up)	LKO_T vs LKO_N
0.967756	5.16166	2.93702	0.0193917	0.757872	-2.96107	Zfand2a	LKO_T vs LKO_N (up)	LKO_T vs LKO_N
-0.402164	4.11125	-2.93639	0.0194099	0.757872	-2.9619	Hemk1	LKO_T vs LKO_N (down)	LKO_T vs LKO_N
-0.745018	-1.99132	-2.93485	0.0194551	0.757872	-2.96396	Clca1	LKO_T vs LKO_N (down)	LKO_T vs LKO_N
0.26318	5.21736	2.93445	0.0194668	0.757872	-2.96449	Mef2a	LKO_T vs LKO_N (up)	LKO_T vs LKO_N
0.75984	6.03967	2.93403	0.0194791	0.757872	-2.96505	Map4k4	LKO_T vs LKO_N (up)	LKO_T vs LKO_N
-1.12423	2.16299	-2.93314	0.0195053	0.757872	-2.96624	Lrig3	LKO_T vs LKO_N (down)	LKO_T vs LKO_N
-1.67222	-0.591207	-2.92971	0.0196063	0.757872	-2.97082	Lhx2	LKO_T vs LKO_N (down)	LKO_T vs LKO_N
0.640747	6.61049	2.92935	0.0196172	0.757872	-2.97131	Serinc5	LKO_T vs LKO_N (up)	LKO_T vs LKO_N
1.11819	3.00221	2.92682	0.019692	0.757872	-2.97469	Samd10	LKO_T vs LKO_N (up)	LKO_T vs LKO_N
-0.493229	-2.15673	-2.92663	0.0196977	0.757872	-2.97494	Iqub	LKO_T vs LKO_N (down)	LKO_T vs LKO_N
0.465118	7.77804	2.9264	0.0197044	0.757872	-2.97524	Psmd8	LKO_T vs LKO_N (up)	LKO_T vs LKO_N
-1.10727	-1.15476	-2.92552	0.0197306	0.757872	-2.97642	Gm8369	LKO_T vs LKO_N (down)	LKO_T vs LKO_N
0.460596	2.11347	2.92331	0.0197965	0.757872	-2.97937	Bbs5	LKO_T vs LKO_N (up)	LKO_T vs LKO_N
-0.483042	6.13844	-2.92218	0.0198302	0.757872	-2.98088	Nsun2	LKO_T vs LKO_N (down)	LKO_T vs LKO_N
0.338532	5.79032	2.91943	0.0199128	0.757872	-2.98457	Bcr	LKO_T vs LKO_N (up)	LKO_T vs LKO_N
-0.409036	7.81583	-2.91868	0.0199352	0.757872	-2.98556	Rpn1	LKO_T vs LKO_N (down)	LKO_T vs LKO_N
-1.0992	1.19875	-2.91773	0.0199638	0.757872	-2.98683	Naip5	LKO_T vs LKO_N (down)	LKO_T vs LKO_N
1.65768	1.99911	2.91568	0.0200258	0.757872	-2.98958	Kcnj2	LKO_T vs LKO_N (up)	LKO_T vs LKO_N
-4.11208	-0.0274277	-2.91489	0.0200495	0.757872	-2.99063	Cyp2b9	LKO_T vs LKO_N (down)	LKO_T vs LKO_N
0.534535	6.42835	2.91293	0.020109	0.757872	-2.99326	Oxr1	LKO_T vs LKO_N (up)	LKO_T vs LKO_N
1.32437	2.05446	2.9118	0.0201432	0.757872	-2.99476	Fam57a	LKO_T vs LKO_N (up)	LKO_T vs LKO_N
-0.697448	-2.17409	-2.90887	0.0202327	0.757872	-2.99869	Kcne2	LKO_T vs LKO_N (down)	LKO_T vs LKO_N
-0.614335	5.69651	-2.90885	0.0202332	0.757872	-2.99871	Rtp4	LKO_T vs LKO_N (down)	LKO_T vs LKO_N
0.89132	7.32725	2.90799	0.0202596	0.757872	-2.99987	Sparc	LKO_T vs LKO_N (up)	LKO_T vs LKO_N
0.861034	5.82593	2.90659	0.0203025	0.757872	-3.00174	Ago2	LKO_T vs LKO_N (up)	LKO_T vs LKO_N
-0.471909	5.17122	-2.90635	0.0203097	0.757872	-3.00206	Safb2	LKO_T vs LKO_N (down)	LKO_T vs LKO_N
1.36901	3.81477	2.90544	0.0203378	0.757872	-3.00328	Slc44a3	LKO_T vs LKO_N (up)	LKO_T vs LKO_N
-1.14794	-0.515054	-2.90521	0.0203446	0.757872	-3.00358	Samd5	LKO_T vs LKO_N (down)	LKO_T vs LKO_N
1.41199	3.90742	2.90339	0.0204008	0.757872	-3.00602	Hilpda	LKO_T vs LKO_N (up)	LKO_T vs LKO_N
0.795071	0.186596	2.90211	0.0204402	0.757872	-3.00773	Particl	LKO_T vs LKO_N (up)	LKO_T vs LKO_N
0.284001	6.75888	2.89921	0.02053	0.757872	-3.01162	Csnk1d	LKO_T vs LKO_N (up)	LKO_T vs LKO_N
-1.03727	-1.40485	-2.89819	0.0205617	0.757872	-3.01298	Rgs18	LKO_T vs LKO_N (down)	LKO_T vs LKO_N
0.538555	2.1741	2.89763	0.0205788	0.757872	-3.01372	Pigf	LKO_T vs LKO_N (up)	LKO_T vs LKO_N
0.374554	5.70084	2.89649	0.0206145	0.757872	-3.01526	Ppp2cb	LKO_T vs LKO_N (up)	LKO_T vs LKO_N
-1.45507	0.55016	-2.89485	0.0206655	0.757872	-3.01745	Fpr1	LKO_T vs LKO_N (down)	LKO_T vs LKO_N
-1.92976	4.49968	-2.89453	0.0206754	0.757872	-3.01788	Ecm1	LKO_T vs LKO_N (down)	LKO_T vs LKO_N
1.83845	1.23195	2.89308	0.0207209	0.757872	-3.01982	Nol4l	LKO_T vs LKO_N (up)	LKO_T vs LKO_N
-5.43992	1.13696	-2.88958	0.0208308	0.757872	-3.02451	Mup15	LKO_T vs LKO_N (down)	LKO_T vs LKO_N
0.890765	-1.74583	2.88737	0.0209004	0.757872	-3.02747	Vdr	LKO_T vs LKO_N (up)	LKO_T vs LKO_N
-1.9042	6.81307	-2.88724	0.0209046	0.757872	-3.02764	Uroc1	LKO_T vs LKO_N (down)	LKO_T vs LKO_N
-0.259909	4.45608	-2.88234	0.0210599	0.757872	-3.03421	Capn15	LKO_T vs LKO_N (down)	LKO_T vs LKO_N
0.526484	3.10087	2.88143	0.0210889	0.757872	-3.03543	Mapk7	LKO_T vs LKO_N (up)	LKO_T vs LKO_N
-0.864315	2.3866	-2.87963	0.0211464	0.757872	-3.03784	Slc38a6	LKO_T vs LKO_N (down)	LKO_T vs LKO_N
0.307962	3.91721	2.87957	0.0211484	0.757872	-3.03792	Pard6b	LKO_T vs LKO_N (up)	LKO_T vs LKO_N
-1.18374	-1.76569	-2.87929	0.0211575	0.757872	-3.03831	Slc4a10	LKO_T vs LKO_N (down)	LKO_T vs LKO_N
-0.289617	5.65944	-2.87685	0.0212355	0.757872	-3.04157	Dnajc11	LKO_T vs LKO_N (down)	LKO_T vs LKO_N
-0.718706	4.82185	-2.87576	0.0212707	0.757872	-3.04303	Ndufaf4	LKO_T vs LKO_N (down)	LKO_T vs LKO_N
-1.09322	2.13997	-2.87321	0.0213529	0.757872	-3.04645	Etv5	LKO_T vs LKO_N (down)	LKO_T vs LKO_N
1.30455	3.09404	2.87293	0.0213619	0.757872	-3.04683	Qpct	LKO_T vs LKO_N (up)	LKO_T vs LKO_N
0.399767	5.92595	2.87219	0.0213858	0.757872	-3.04782	Pkn2	LKO_T vs LKO_N (up)	LKO_T vs LKO_N
-2.4585	4.99422	-2.87031	0.0214467	0.757872	-3.05034	Gadd45g	LKO_T vs LKO_N (down)	LKO_T vs LKO_N
0.638736	3.04005	2.87005	0.0214553	0.757872	-3.05069	Dvl2	LKO_T vs LKO_N (up)	LKO_T vs LKO_N
-0.657965	5.55002	-2.86858	0.0215031	0.757872	-3.05267	Eng	LKO_T vs LKO_N (down)	LKO_T vs LKO_N
0.962524	-1.69001	2.8654	0.0216069	0.757872	-3.05693	Morn5	LKO_T vs LKO_N (up)	LKO_T vs LKO_N
0.749239	1.56142	2.86268	0.0216959	0.757872	-3.06058	Pus7l	LKO_T vs LKO_N (up)	LKO_T vs LKO_N
-0.383516	8.37222	-2.8611	0.0217477	0.757872	-3.06269	Cers2	LKO_T vs LKO_N (down)	LKO_T vs LKO_N
-1.65774	-1.24267	-2.85562	0.0219289	0.757872	-3.07005	Ephb3	LKO_T vs LKO_N (down)	LKO_T vs LKO_N
3.12627	1.48499	2.85402	0.0219822	0.757872	-3.0722	Tmem116	LKO_T vs LKO_N (up)	LKO_T vs LKO_N
0.49693	4.13083	2.85135	0.0220713	0.757872	-3.07578	Rpap3	LKO_T vs LKO_N (up)	LKO_T vs LKO_N
-0.382909	-2.24708	-2.84958	0.0221305	0.757872	-3.07816	Acr	LKO_T vs LKO_N (down)	LKO_T vs LKO_N
0.442396	6.66671	2.84872	0.0221596	0.757872	-3.07932	Naa50	LKO_T vs LKO_N (up)	LKO_T vs LKO_N
-1.291	-0.948324	-2.84629	0.0222411	0.757872	-3.08258	Auts2	LKO_T vs LKO_N (down)	LKO_T vs LKO_N
-0.513861	4.07274	-2.84541	0.0222709	0.757872	-3.08376	Aamdc	LKO_T vs LKO_N (down)	LKO_T vs LKO_N
0.589125	6.76088	2.8444	0.0223049	0.757872	-3.08512	Tmem184b	LKO_T vs LKO_N (up)	LKO_T vs LKO_N
0.540925	6.04237	2.84291	0.0223556	0.757872	-3.08713	Sbf1	LKO_T vs LKO_N (up)	LKO_T vs LKO_N
-6.52157	0.993144	-2.84038	0.0224413	0.757872	-3.09052	Mup7	LKO_T vs LKO_N (down)	LKO_T vs LKO_N
-2.18833	5.81493	-2.83757	0.0225372	0.757872	-3.0943	Srd5a1	LKO_T vs LKO_N (down)	LKO_T vs LKO_N
-0.649122	5.47039	-2.83655	0.022572	0.757872	-3.09567	AU022252	LKO_T vs LKO_N (down)	LKO_T vs LKO_N
1.42835	8.66369	2.83626	0.0225819	0.757872	-3.09606	Scd2	LKO_T vs LKO_N (up)	LKO_T vs LKO_N
-0.401169	3.274	-2.83314	0.0226889	0.757872	-3.10025	Ccdc174	LKO_T vs LKO_N (down)	LKO_T vs LKO_N
-1.56054	-1.44588	-2.8313	0.0227524	0.757872	-3.10273	Sprn	LKO_T vs LKO_N (down)	LKO_T vs LKO_N
-0.624897	6.38982	-2.8298	0.0228041	0.757872	-3.10474	Pi4k2a	LKO_T vs LKO_N (down)	LKO_T vs LKO_N
0.386651	5.57586	2.82938	0.0228187	0.757872	-3.1053	Gpd1l	LKO_T vs LKO_N (up)	LKO_T vs LKO_N
-4.01691	7.67318	-2.82909	0.0228286	0.757872	-3.10569	Arg1	LKO_T vs LKO_N (down)	LKO_T vs LKO_N
1.22496	-0.341151	2.8285	0.0228491	0.757872	-3.10649	Hist1h4j	LKO_T vs LKO_N (up)	LKO_T vs LKO_N
1.20444	3.98193	2.82808	0.0228637	0.757872	-3.10705	Psd4	LKO_T vs LKO_N (up)	LKO_T vs LKO_N
0.27928	4.44704	2.82729	0.0228912	0.757872	-3.10812	Eed	LKO_T vs LKO_N (up)	LKO_T vs LKO_N
0.523083	4.47024	2.82539	0.0229573	0.757872	-3.11067	Manba	LKO_T vs LKO_N (up)	LKO_T vs LKO_N
-1.41993	6.44881	-2.82391	0.0230087	0.757872	-3.11266	Amdhd1	LKO_T vs LKO_N (down)	LKO_T vs LKO_N
-0.544615	9.79891	-2.82246	0.0230596	0.757872	-3.11461	Calr	LKO_T vs LKO_N (down)	LKO_T vs LKO_N
1.26089	4.16025	2.82236	0.0230631	0.757872	-3.11475	Trim47	LKO_T vs LKO_N (up)	LKO_T vs LKO_N
1.60984	0.200046	2.82138	0.0230974	0.757872	-3.11607	Dclk2	LKO_T vs LKO_N (up)	LKO_T vs LKO_N
1.08377	-1.36213	2.81589	0.0232907	0.757872	-3.12346	9130019P16Rik	LKO_T vs LKO_N (up)	LKO_T vs LKO_N
0.523271	5.43605	2.81211	0.0234248	0.757872	-3.12854	Pld3	LKO_T vs LKO_N (up)	LKO_T vs LKO_N
0.496542	4.03749	2.81016	0.0234942	0.757872	-3.13117	Lrsam1	LKO_T vs LKO_N (up)	LKO_T vs LKO_N
-1.01942	-1.46427	-2.80853	0.0235525	0.757872	-3.13336	Enkur	LKO_T vs LKO_N (down)	LKO_T vs LKO_N
-1.38951	5.2752	-2.8078	0.0235787	0.757872	-3.13435	Gstt3	LKO_T vs LKO_N (down)	LKO_T vs LKO_N
0.705471	4.59843	2.80675	0.0236162	0.757872	-3.13576	Spats2	LKO_T vs LKO_N (up)	LKO_T vs LKO_N
-2.70639	0.396709	-2.80218	0.0237806	0.757872	-3.14191	Gdf10	LKO_T vs LKO_N (down)	LKO_T vs LKO_N
-0.901994	-2.02441	-2.80061	0.0238375	0.757872	-3.14402	Ephx4	LKO_T vs LKO_N (down)	LKO_T vs LKO_N
0.57517	5.47069	2.80018	0.023853	0.757872	-3.1446	Itga5	LKO_T vs LKO_N (up)	LKO_T vs LKO_N
-0.887893	12.8247	-2.79634	0.0239924	0.757872	-3.14977	Hpx	LKO_T vs LKO_N (down)	LKO_T vs LKO_N
-0.470299	1.91822	-2.79557	0.0240207	0.757872	-3.15081	Zfp119b	LKO_T vs LKO_N (down)	LKO_T vs LKO_N
-1.00942	0.163238	-2.79474	0.024051	0.757872	-3.15193	Tube1	LKO_T vs LKO_N (down)	LKO_T vs LKO_N
1.13568	-1.11108	2.79472	0.0240519	0.757872	-3.15196	Gm13710	LKO_T vs LKO_N (up)	LKO_T vs LKO_N
-0.582522	6.51408	-2.79452	0.0240589	0.757872	-3.15222	Erp44	LKO_T vs LKO_N (down)	LKO_T vs LKO_N
0.72379	4.76707	2.79326	0.0241051	0.757872	-3.15392	Stx2	LKO_T vs LKO_N (up)	LKO_T vs LKO_N
0.287601	5.0017	2.79244	0.0241353	0.757872	-3.15503	Sec24b	LKO_T vs LKO_N (up)	LKO_T vs LKO_N
-0.798455	8.47257	-2.79092	0.024191	0.757872	-3.15707	Tmem205	LKO_T vs LKO_N (down)	LKO_T vs LKO_N
-0.35408	4.68915	-2.78958	0.0242404	0.757872	-3.15888	Stx16	LKO_T vs LKO_N (down)	LKO_T vs LKO_N
0.783579	4.75703	2.78923	0.0242531	0.757872	-3.15935	Stat5a	LKO_T vs LKO_N (up)	LKO_T vs LKO_N
0.936338	0.71149	2.78849	0.0242805	0.757872	-3.16035	Zik1	LKO_T vs LKO_N (up)	LKO_T vs LKO_N
-0.336198	7.8694	-2.78734	0.0243231	0.757872	-3.1619	Lman2	LKO_T vs LKO_N (down)	LKO_T vs LKO_N
-3.39478	1.41539	-2.78602	0.024372	0.757872	-3.16368	Esr1	LKO_T vs LKO_N (down)	LKO_T vs LKO_N
-1.18687	-1.52853	-2.7848	0.0244172	0.757872	-3.16533	Epha4	LKO_T vs LKO_N (down)	LKO_T vs LKO_N
0.903347	3.2256	2.78431	0.0244355	0.757872	-3.16599	Eogt	LKO_T vs LKO_N (up)	LKO_T vs LKO_N
-0.284562	4.62888	-2.78284	0.0244899	0.757872	-3.16796	Fam149b	LKO_T vs LKO_N (down)	LKO_T vs LKO_N
-1.89356	-1.18502	-2.78231	0.0245098	0.757872	-3.16868	4930459C07Rik	LKO_T vs LKO_N (down)	LKO_T vs LKO_N
2.05853	4.42314	2.7797	0.0246071	0.757872	-3.17219	Acot2	LKO_T vs LKO_N (up)	LKO_T vs LKO_N
0.604003	7.53839	2.77859	0.0246489	0.757872	-3.1737	Fkbp1a	LKO_T vs LKO_N (up)	LKO_T vs LKO_N
4.23828	2.59681	2.77767	0.0246834	0.757872	-3.17494	Apln	LKO_T vs LKO_N (up)	LKO_T vs LKO_N
-0.312596	5.34392	-2.77705	0.0247067	0.757872	-3.17577	Rnf7	LKO_T vs LKO_N (down)	LKO_T vs LKO_N
-0.244276	3.83885	-2.77625	0.0247367	0.757872	-3.17685	Pcid2	LKO_T vs LKO_N (down)	LKO_T vs LKO_N
-2.14311	2.70765	-2.77561	0.024761	0.757872	-3.17772	Syne4	LKO_T vs LKO_N (down)	LKO_T vs LKO_N
-1.01851	-1.85695	-2.77509	0.0247804	0.757872	-3.17841	1700022H01Rik	LKO_T vs LKO_N (down)	LKO_T vs LKO_N
1.40956	0.737833	2.77336	0.0248456	0.757872	-3.18074	Prrx1	LKO_T vs LKO_N (up)	LKO_T vs LKO_N
-0.371151	9.14912	-2.77211	0.0248931	0.757872	-3.18244	F12	LKO_T vs LKO_N (down)	LKO_T vs LKO_N
-1.81531	-0.0742267	-2.77184	0.0249032	0.757872	-3.1828	Il1f9	LKO_T vs LKO_N (down)	LKO_T vs LKO_N
-1.0111	8.33556	-2.76653	0.0251052	0.757872	-3.18996	Slc25a47	LKO_T vs LKO_N (down)	LKO_T vs LKO_N
0.246738	5.57406	2.76547	0.0251457	0.757872	-3.19139	Ubp1	LKO_T vs LKO_N (up)	LKO_T vs LKO_N
-0.424471	6.016	-2.7649	0.0251675	0.757872	-3.19215	Slc30a9	LKO_T vs LKO_N (down)	LKO_T vs LKO_N
-0.279996	8.68946	-2.76487	0.0251688	0.757872	-3.1922	Gjb2	LKO_T vs LKO_N (down)	LKO_T vs LKO_N
0.260288	5.67752	2.76089	0.0253216	0.757872	-3.19756	Lsm14a	LKO_T vs LKO_N (up)	LKO_T vs LKO_N
0.425393	1.98516	2.7592	0.0253869	0.757872	-3.19985	Nsun6	LKO_T vs LKO_N (up)	LKO_T vs LKO_N
-0.890797	0.542801	-2.75776	0.0254425	0.757872	-3.20179	Zfp964	LKO_T vs LKO_N (down)	LKO_T vs LKO_N
-1.11486	-0.947198	-2.75768	0.0254459	0.757872	-3.20191	Ankrd55	LKO_T vs LKO_N (down)	LKO_T vs LKO_N
1.88704	4.38503	2.75687	0.0254771	0.757872	-3.20299	Unc5b	LKO_T vs LKO_N (up)	LKO_T vs LKO_N
-0.840552	2.39139	-2.74994	0.0257473	0.757872	-3.21234	Gmfg	LKO_T vs LKO_N (down)	LKO_T vs LKO_N
-0.439686	9.42059	-2.74613	0.0258973	0.757872	-3.21749	Pdia3	LKO_T vs LKO_N (down)	LKO_T vs LKO_N
-1.53021	8.19801	-2.74458	0.0259587	0.757872	-3.21959	Cyp2a12	LKO_T vs LKO_N (down)	LKO_T vs LKO_N
0.662102	0.133334	2.74346	0.0260029	0.757872	-3.2211	4930599N23Rik	LKO_T vs LKO_N (up)	LKO_T vs LKO_N
-1.18964	-0.804979	-2.74186	0.0260664	0.757872	-3.22326	Dact3	LKO_T vs LKO_N (down)	LKO_T vs LKO_N
-1.05206	-1.18512	-2.74171	0.0260724	0.757872	-3.22346	BC049352	LKO_T vs LKO_N (down)	LKO_T vs LKO_N
1.1178	1.76382	2.73731	0.0262479	0.757872	-3.22941	Cers5	LKO_T vs LKO_N (up)	LKO_T vs LKO_N
-5.64538	3.07443	-2.73702	0.0262594	0.757872	-3.2298	Sds	LKO_T vs LKO_N (down)	LKO_T vs LKO_N
1.0031	0.477769	2.73666	0.0262739	0.757872	-3.23029	Fsd1l	LKO_T vs LKO_N (up)	LKO_T vs LKO_N
-0.351638	2.79484	-2.73553	0.026319	0.757872	-3.23181	Rfxank	LKO_T vs LKO_N (down)	LKO_T vs LKO_N
0.793414	-1.33216	2.73507	0.0263377	0.757872	-3.23244	Zpbp2	LKO_T vs LKO_N (up)	LKO_T vs LKO_N
-0.905522	-1.9277	-2.73353	0.0263994	0.757872	-3.23451	5830428M24Rik	LKO_T vs LKO_N (down)	LKO_T vs LKO_N
-0.567706	7.68776	-2.73196	0.0264625	0.757872	-3.23663	Slc39a14	LKO_T vs LKO_N (down)	LKO_T vs LKO_N
0.585563	4.22033	2.73189	0.0264654	0.757872	-3.23672	Hccs	LKO_T vs LKO_N (up)	LKO_T vs LKO_N
0.379062	3.92319	2.73079	0.0265099	0.757872	-3.23821	Tubgcp2	LKO_T vs LKO_N (up)	LKO_T vs LKO_N
-1.08719	-1.35898	-2.73058	0.0265184	0.757872	-3.2385	Nebl	LKO_T vs LKO_N (down)	LKO_T vs LKO_N
-0.546728	0.216951	-2.72972	0.0265532	0.757872	-3.23966	R74862	LKO_T vs LKO_N (down)	LKO_T vs LKO_N
1.06591	2.83486	2.7284	0.0266067	0.757872	-3.24144	Slc16a13	LKO_T vs LKO_N (up)	LKO_T vs LKO_N
0.608467	-0.969925	2.72679	0.0266721	0.757872	-3.24362	BC064078	LKO_T vs LKO_N (up)	LKO_T vs LKO_N
-1.02173	4.43145	-2.72639	0.0266882	0.757872	-3.24415	Rab32	LKO_T vs LKO_N (down)	LKO_T vs LKO_N
0.713441	-1.88374	2.72561	0.02672	0.757872	-3.24521	4930455H04Rik	LKO_T vs LKO_N (up)	LKO_T vs LKO_N
0.536886	3.77993	2.72558	0.0267214	0.757872	-3.24525	Hat1	LKO_T vs LKO_N (up)	LKO_T vs LKO_N
-0.531188	2.21134	-2.72523	0.0267358	0.757872	-3.24573	Zfp691	LKO_T vs LKO_N (down)	LKO_T vs LKO_N
-0.561973	-2.21019	-2.72479	0.0267536	0.757872	-3.24632	Chil5	LKO_T vs LKO_N (down)	LKO_T vs LKO_N
-5.2137	2.86739	-2.72362	0.0268015	0.757872	-3.24791	Agxt	LKO_T vs LKO_N (down)	LKO_T vs LKO_N
0.479613	2.9283	2.72287	0.0268321	0.757872	-3.24892	Gm7367	LKO_T vs LKO_N (up)	LKO_T vs LKO_N
0.460638	4.14786	2.72149	0.0268887	0.757872	-3.25078	Aatf	LKO_T vs LKO_N (up)	LKO_T vs LKO_N
0.743047	2.13069	2.72063	0.0269241	0.757872	-3.25195	Prim2	LKO_T vs LKO_N (up)	LKO_T vs LKO_N
-0.605213	-2.10235	-2.71551	0.0271351	0.757872	-3.25887	Eya2	LKO_T vs LKO_N (down)	LKO_T vs LKO_N
1.15202	6.71521	2.7152	0.0271478	0.757872	-3.25928	Slc1a4	LKO_T vs LKO_N (up)	LKO_T vs LKO_N
-0.500389	1.01386	-2.71392	0.0272008	0.757872	-3.26101	Zfp85	LKO_T vs LKO_N (down)	LKO_T vs LKO_N
0.461168	5.87697	2.71388	0.0272025	0.757872	-3.26107	Papd5	LKO_T vs LKO_N (up)	LKO_T vs LKO_N
0.626212	6.00465	2.70984	0.027371	0.757872	-3.26654	Otud7b	LKO_T vs LKO_N (up)	LKO_T vs LKO_N
-2.10348	4.62164	-2.70889	0.0274106	0.757872	-3.26782	Cxcl1	LKO_T vs LKO_N (down)	LKO_T vs LKO_N
-0.76467	-2.0066	-2.70743	0.0274719	0.757872	-3.2698	Dnajc6	LKO_T vs LKO_N (down)	LKO_T vs LKO_N
0.519193	5.56775	2.70243	0.027682	0.757872	-3.27655	Mdfic	LKO_T vs LKO_N (up)	LKO_T vs LKO_N
-0.374977	5.85313	-2.70222	0.0276911	0.757872	-3.27684	Zfp207	LKO_T vs LKO_N (down)	LKO_T vs LKO_N
1.11767	2.77775	2.70029	0.027773	0.757872	-3.27946	Ctla2a	LKO_T vs LKO_N (up)	LKO_T vs LKO_N
-0.845045	-1.23964	-2.69888	0.0278327	0.757872	-3.28136	Rgma	LKO_T vs LKO_N (down)	LKO_T vs LKO_N
0.751555	7.28896	2.69833	0.027856	0.757872	-3.2821	Slc16a1	LKO_T vs LKO_N (up)	LKO_T vs LKO_N
1.06782	3.16484	2.69697	0.027914	0.757872	-3.28395	Cgref1	LKO_T vs LKO_N (up)	LKO_T vs LKO_N
-0.74507	2.94529	-2.69633	0.0279412	0.757872	-3.28481	Zbtb48	LKO_T vs LKO_N (down)	LKO_T vs LKO_N
1.1074	3.03638	2.69402	0.0280399	0.757872	-3.28793	Ankrd13b	LKO_T vs LKO_N (up)	LKO_T vs LKO_N
0.291117	5.97519	2.6927	0.0280967	0.757872	-3.28972	Ankrd11	LKO_T vs LKO_N (up)	LKO_T vs LKO_N
-3.95846	2.66333	-2.69208	0.0281231	0.757872	-3.29056	Fgfr2	LKO_T vs LKO_N (down)	LKO_T vs LKO_N
0.929928	1.07593	2.69083	0.0281769	0.757872	-3.29225	2500004C02Rik	LKO_T vs LKO_N (up)	LKO_T vs LKO_N
1.25237	2.10584	2.68977	0.0282224	0.757872	-3.29368	Homer3	LKO_T vs LKO_N (up)	LKO_T vs LKO_N
-0.713281	-2.13942	-2.68972	0.0282246	0.757872	-3.29375	Pof1b	LKO_T vs LKO_N (down)	LKO_T vs LKO_N
0.569596	4.03828	2.68881	0.0282642	0.757872	-3.29499	Arhgap23	LKO_T vs LKO_N (up)	LKO_T vs LKO_N
-0.363496	4.17867	-2.68875	0.0282666	0.757872	-3.29507	Fastkd1	LKO_T vs LKO_N (down)	LKO_T vs LKO_N
0.927356	-0.910354	2.68778	0.0283084	0.757872	-3.29638	A530013C23Rik	LKO_T vs LKO_N (up)	LKO_T vs LKO_N
-1.13172	-0.151914	-2.6869	0.0283464	0.757872	-3.29757	Gm20735	LKO_T vs LKO_N (down)	LKO_T vs LKO_N
0.433399	-2.10156	2.68688	0.0283476	0.757872	-3.2976	Ninj2	LKO_T vs LKO_N (up)	LKO_T vs LKO_N
1.71433	5.80846	2.68619	0.0283773	0.757872	-3.29853	Fabp4	LKO_T vs LKO_N (up)	LKO_T vs LKO_N
-1.58698	-0.773758	-2.68606	0.0283829	0.757872	-3.29871	Rab39	LKO_T vs LKO_N (down)	LKO_T vs LKO_N
1.06923	1.20802	2.68416	0.0284656	0.757872	-3.30128	Neto2	LKO_T vs LKO_N (up)	LKO_T vs LKO_N
0.961112	4.17167	2.68363	0.0284888	0.757872	-3.302	Rab34	LKO_T vs LKO_N (up)	LKO_T vs LKO_N
-0.518884	5.41138	-2.68329	0.0285033	0.757872	-3.30245	Ppif	LKO_T vs LKO_N (down)	LKO_T vs LKO_N
3.45953	1.07922	2.68256	0.0285352	0.757872	-3.30345	Stc1	LKO_T vs LKO_N (up)	LKO_T vs LKO_N
0.797147	4.78344	2.68249	0.0285384	0.757872	-3.30355	Scn1b	LKO_T vs LKO_N (up)	LKO_T vs LKO_N
0.385831	-2.13855	2.68189	0.0285644	0.757872	-3.30435	Wnk3	LKO_T vs LKO_N (up)	LKO_T vs LKO_N
0.366537	6.94643	2.68176	0.0285699	0.757872	-3.30452	Srebf2	LKO_T vs LKO_N (up)	LKO_T vs LKO_N
0.73453	1.57008	2.6811	0.0285989	0.757872	-3.30542	Ccdc57	LKO_T vs LKO_N (up)	LKO_T vs LKO_N
0.468778	5.36047	2.68087	0.0286091	0.757872	-3.30574	Bop1	LKO_T vs LKO_N (up)	LKO_T vs LKO_N
0.48631	2.57611	2.68006	0.0286444	0.757872	-3.30683	Btbd10	LKO_T vs LKO_N (up)	LKO_T vs LKO_N
-0.780238	-2.09476	-2.67908	0.0286873	0.757872	-3.30816	Inha	LKO_T vs LKO_N (down)	LKO_T vs LKO_N
-0.351393	3.71945	-2.67781	0.0287431	0.757872	-3.30988	Phykpl	LKO_T vs LKO_N (down)	LKO_T vs LKO_N
-0.440018	3.5922	-2.67686	0.0287848	0.757872	-3.31116	Mrpl47	LKO_T vs LKO_N (down)	LKO_T vs LKO_N
0.543934	3.7808	2.67505	0.0288644	0.757872	-3.31361	Zfp512	LKO_T vs LKO_N (up)	LKO_T vs LKO_N
1.05025	2.36494	2.67311	0.0289503	0.757872	-3.31624	Gpr39	LKO_T vs LKO_N (up)	LKO_T vs LKO_N
-0.240544	3.76885	-2.67252	0.0289765	0.757872	-3.31704	Dctn6	LKO_T vs LKO_N (down)	LKO_T vs LKO_N
1.5848	4.7277	2.67217	0.0289922	0.757872	-3.31752	Dsg1c	LKO_T vs LKO_N (up)	LKO_T vs LKO_N
0.339604	6.04886	2.66893	0.0291359	0.757872	-3.3219	Otulin	LKO_T vs LKO_N (up)	LKO_T vs LKO_N
-2.00168	-1.15495	-2.66776	0.0291879	0.757872	-3.32348	Cyp46a1	LKO_T vs LKO_N (down)	LKO_T vs LKO_N
1.27804	1.33139	2.66752	0.0291988	0.757872	-3.32381	Neil2	LKO_T vs LKO_N (up)	LKO_T vs LKO_N
0.720819	0.407256	2.6672	0.0292131	0.757872	-3.32425	Synpo2	LKO_T vs LKO_N (up)	LKO_T vs LKO_N
-1.40884	2.48151	-2.66667	0.0292366	0.757872	-3.32496	Plxnc1	LKO_T vs LKO_N (down)	LKO_T vs LKO_N
-0.526784	5.33142	-2.66332	0.0293869	0.757872	-3.3295	Ubxn8	LKO_T vs LKO_N (down)	LKO_T vs LKO_N
0.344298	6.05679	2.66142	0.0294725	0.757872	-3.33208	Jup	LKO_T vs LKO_N (up)	LKO_T vs LKO_N
-0.610999	-2.05987	-2.66057	0.0295106	0.757872	-3.33322	Slc45a2	LKO_T vs LKO_N (down)	LKO_T vs LKO_N
0.40779	4.3597	2.65973	0.0295488	0.757872	-3.33437	Arhgap17	LKO_T vs LKO_N (up)	LKO_T vs LKO_N
-0.862397	11.138	-2.65419	0.0298001	0.757872	-3.34187	Kng1	LKO_T vs LKO_N (down)	LKO_T vs LKO_N
0.595749	6.22964	2.65403	0.0298077	0.757872	-3.34209	Tbl1x	LKO_T vs LKO_N (up)	LKO_T vs LKO_N
-0.457817	0.538338	-2.65359	0.0298276	0.757872	-3.34268	Tcea2	LKO_T vs LKO_N (down)	LKO_T vs LKO_N
0.98571	-1.1826	2.65276	0.0298655	0.757872	-3.34381	Cdnf	LKO_T vs LKO_N (up)	LKO_T vs LKO_N
1.07071	7.39138	2.65263	0.0298714	0.757872	-3.34399	Rtn4	LKO_T vs LKO_N (up)	LKO_T vs LKO_N
-3.76882	0.304129	-2.65198	0.0299011	0.757872	-3.34486	Olfm3	LKO_T vs LKO_N (down)	LKO_T vs LKO_N
2.52154	2.78519	2.65182	0.0299086	0.757872	-3.34509	Angpt2	LKO_T vs LKO_N (up)	LKO_T vs LKO_N
0.559709	-2.00331	2.65071	0.0299595	0.757872	-3.34659	Dnajb7	LKO_T vs LKO_N (up)	LKO_T vs LKO_N
-2.17004	-0.909572	-2.6506	0.0299643	0.757872	-3.34673	1810046K07Rik	LKO_T vs LKO_N (down)	LKO_T vs LKO_N
-3.2766	8.81611	-2.64889	0.0300429	0.757872	-3.34905	Mup20	LKO_T vs LKO_N (down)	LKO_T vs LKO_N
0.756826	-1.5942	2.64883	0.0300456	0.757872	-3.34913	Gm15987	LKO_T vs LKO_N (up)	LKO_T vs LKO_N
0.653902	3.52796	2.64689	0.0301351	0.757872	-3.35177	Rassf4	LKO_T vs LKO_N (up)	LKO_T vs LKO_N
0.829436	-1.12799	2.64325	0.0303036	0.757872	-3.35671	Pcdhb20	LKO_T vs LKO_N (up)	LKO_T vs LKO_N
1.98581	-0.894122	2.64317	0.0303069	0.757872	-3.3568	Rgcc	LKO_T vs LKO_N (up)	LKO_T vs LKO_N
0.295309	5.01997	2.64281	0.030324	0.757872	-3.3573	Knop1	LKO_T vs LKO_N (up)	LKO_T vs LKO_N
0.473247	3.84541	2.64258	0.0303343	0.757872	-3.3576	Sun1	LKO_T vs LKO_N (up)	LKO_T vs LKO_N
0.545604	5.33252	2.64107	0.0304046	0.757872	-3.35965	Atf1	LKO_T vs LKO_N (up)	LKO_T vs LKO_N
0.859088	2.77576	2.63864	0.0305181	0.757872	-3.36295	Galnt7	LKO_T vs LKO_N (up)	LKO_T vs LKO_N
-3.11205	-0.377926	-2.63821	0.0305379	0.757872	-3.36353	Sult2a7	LKO_T vs LKO_N (down)	LKO_T vs LKO_N
-0.669278	3.8021	-2.63741	0.0305757	0.757872	-3.36462	Zcchc7	LKO_T vs LKO_N (down)	LKO_T vs LKO_N
-2.31946	-1.12787	-2.63639	0.0306234	0.757872	-3.366	Xirp1	LKO_T vs LKO_N (down)	LKO_T vs LKO_N
-0.563885	6.10997	-2.63468	0.0307033	0.757872	-3.36831	Aldh16a1	LKO_T vs LKO_N (down)	LKO_T vs LKO_N
-0.998306	-1.48648	-2.63394	0.0307384	0.757872	-3.36932	Tex12	LKO_T vs LKO_N (down)	LKO_T vs LKO_N
0.504198	5.15392	2.63363	0.0307528	0.757872	-3.36974	Slc4a2	LKO_T vs LKO_N (up)	LKO_T vs LKO_N
0.393605	5.57037	2.63348	0.0307602	0.757872	-3.36995	Acbd3	LKO_T vs LKO_N (up)	LKO_T vs LKO_N
-0.898602	7.78966	-2.63221	0.0308198	0.757872	-3.37166	C8g	LKO_T vs LKO_N (down)	LKO_T vs LKO_N
1.05477	0.526826	2.63212	0.0308239	0.757872	-3.37178	Car7	LKO_T vs LKO_N (up)	LKO_T vs LKO_N
-0.496461	3.98418	-2.63193	0.0308331	0.757872	-3.37205	Ndufaf3	LKO_T vs LKO_N (down)	LKO_T vs LKO_N
-0.728458	4.41694	-2.63179	0.0308399	0.757872	-3.37224	Isca2	LKO_T vs LKO_N (down)	LKO_T vs LKO_N
1.494	-0.266069	2.63169	0.0308443	0.757872	-3.37237	9330102E08Rik	LKO_T vs LKO_N (up)	LKO_T vs LKO_N
0.388409	4.62022	2.63114	0.0308703	0.757872	-3.37311	Zkscan17	LKO_T vs LKO_N (up)	LKO_T vs LKO_N
-0.816462	2.65419	-2.62985	0.0309315	0.757872	-3.37487	Ly86	LKO_T vs LKO_N (down)	LKO_T vs LKO_N
1.13908	-0.284328	2.6279	0.0310242	0.757872	-3.37752	Fgf11	LKO_T vs LKO_N (up)	LKO_T vs LKO_N
-0.123462	4.45786	-2.62719	0.0310576	0.757872	-3.37847	Iws1	LKO_T vs LKO_N (down)	LKO_T vs LKO_N
-2.27315	-0.212667	-2.62567	0.0311302	0.757872	-3.38054	Cadm4	LKO_T vs LKO_N (down)	LKO_T vs LKO_N
-3.16766	7.50518	-2.62453	0.0311847	0.757872	-3.38209	Saa2	LKO_T vs LKO_N (down)	LKO_T vs LKO_N
-0.392675	4.2952	-2.62354	0.0312317	0.757872	-3.38342	Usp38	LKO_T vs LKO_N (down)	LKO_T vs LKO_N
0.815877	4.46738	2.62315	0.0312506	0.757872	-3.38396	Lrp4	LKO_T vs LKO_N (up)	LKO_T vs LKO_N
-0.665712	2.50898	-2.6229	0.0312623	0.757872	-3.38429	Alkbh1	LKO_T vs LKO_N (down)	LKO_T vs LKO_N
1.46516	-1.29908	2.62277	0.0312687	0.757872	-3.38447	Slfn3	LKO_T vs LKO_N (up)	LKO_T vs LKO_N
-1.41757	-1.10293	-2.62192	0.0313096	0.757872	-3.38562	Gm4956	LKO_T vs LKO_N (down)	LKO_T vs LKO_N
1.06667	4.67347	2.62161	0.0313243	0.757872	-3.38604	Rhoc	LKO_T vs LKO_N (up)	LKO_T vs LKO_N
-0.361151	4.02392	-2.62081	0.0313626	0.757872	-3.38712	Trim11	LKO_T vs LKO_N (down)	LKO_T vs LKO_N
3.24619	2.96304	2.61961	0.0314206	0.757872	-3.38876	Bmp8b	LKO_T vs LKO_N (up)	LKO_T vs LKO_N
-0.81897	13.1279	-2.61894	0.0314528	0.757872	-3.38966	Hp	LKO_T vs LKO_N (down)	LKO_T vs LKO_N
0.439881	3.1809	2.6188	0.0314594	0.757872	-3.38985	Gstcd	LKO_T vs LKO_N (up)	LKO_T vs LKO_N
-4.19567	1.9676	-2.61786	0.0315047	0.757872	-3.39112	Cib3	LKO_T vs LKO_N (down)	LKO_T vs LKO_N
-1.00387	7.36593	-2.61767	0.0315138	0.757872	-3.39138	Elovl6	LKO_T vs LKO_N (down)	LKO_T vs LKO_N
1.49233	-1.02214	2.61464	0.0316608	0.757872	-3.3955	Apol7c	LKO_T vs LKO_N (up)	LKO_T vs LKO_N
0.612416	5.3651	2.61194	0.0317918	0.757872	-3.39916	Trio	LKO_T vs LKO_N (up)	LKO_T vs LKO_N
-1.05537	6.95045	-2.6114	0.0318181	0.757872	-3.39989	Cxcl12	LKO_T vs LKO_N (down)	LKO_T vs LKO_N
-2.0787	3.6975	-2.61109	0.0318332	0.757872	-3.40031	Fam47e	LKO_T vs LKO_N (down)	LKO_T vs LKO_N
1.16358	-1.53364	2.61101	0.0318375	0.757872	-3.40043	Ccdc180	LKO_T vs LKO_N (up)	LKO_T vs LKO_N
0.855736	5.72259	2.61054	0.0318604	0.757872	-3.40106	Col1a1	LKO_T vs LKO_N (up)	LKO_T vs LKO_N
-0.478029	5.23624	-2.60976	0.0318982	0.757872	-3.40211	Scrn2	LKO_T vs LKO_N (down)	LKO_T vs LKO_N
0.305244	2.69407	2.60966	0.0319033	0.757872	-3.40225	Coil	LKO_T vs LKO_N (up)	LKO_T vs LKO_N
-3.61564	2.27468	-2.60682	0.0320425	0.757872	-3.40611	Cryl1	LKO_T vs LKO_N (down)	LKO_T vs LKO_N
0.930859	0.253366	2.60656	0.0320553	0.757872	-3.40646	Tead2	LKO_T vs LKO_N (up)	LKO_T vs LKO_N
0.980074	2.85895	2.60387	0.0321874	0.757872	-3.4101	Lamb3	LKO_T vs LKO_N (up)	LKO_T vs LKO_N
-0.420269	3.28177	-2.60312	0.0322246	0.757872	-3.41112	Pdcd7	LKO_T vs LKO_N (down)	LKO_T vs LKO_N
0.824732	0.997476	2.60308	0.0322264	0.757872	-3.41118	Zfp14	LKO_T vs LKO_N (up)	LKO_T vs LKO_N
0.49601	2.43365	2.60265	0.0322479	0.757872	-3.41176	Nkrf	LKO_T vs LKO_N (up)	LKO_T vs LKO_N
-1.23652	2.17207	-2.60234	0.0322634	0.757872	-3.41219	Ncam2	LKO_T vs LKO_N (down)	LKO_T vs LKO_N
1.36014	4.61832	2.60197	0.0322813	0.757872	-3.41268	Sema3b	LKO_T vs LKO_N (up)	LKO_T vs LKO_N
0.355108	3.29499	2.60091	0.0323338	0.757872	-3.41412	Ino80e	LKO_T vs LKO_N (up)	LKO_T vs LKO_N
-0.797496	-0.0868862	-2.5995	0.0324039	0.757872	-3.41604	Gcnt1	LKO_T vs LKO_N (down)	LKO_T vs LKO_N
0.682978	-1.05345	2.5994	0.0324091	0.757872	-3.41618	D330041H03Rik	LKO_T vs LKO_N (up)	LKO_T vs LKO_N
-0.61481	-2.06284	-2.59602	0.0325774	0.757872	-3.42076	Mycbpap	LKO_T vs LKO_N (down)	LKO_T vs LKO_N
0.396569	4.86919	2.59556	0.0326004	0.757872	-3.42139	Fem1b	LKO_T vs LKO_N (up)	LKO_T vs LKO_N
0.594669	7.01044	2.59493	0.0326318	0.757872	-3.42224	Atxn10	LKO_T vs LKO_N (up)	LKO_T vs LKO_N
0.634412	1.9733	2.59492	0.0326323	0.757872	-3.42225	Lin9	LKO_T vs LKO_N (up)	LKO_T vs LKO_N
-5.25897	3.87396	-2.59289	0.0327339	0.757872	-3.425	Gls2	LKO_T vs LKO_N (down)	LKO_T vs LKO_N
-1.6864	-1.43947	-2.59155	0.0328016	0.757872	-3.42683	Hpca	LKO_T vs LKO_N (down)	LKO_T vs LKO_N
-0.518302	8.1427	-2.59148	0.0328049	0.757872	-3.42692	Lap3	LKO_T vs LKO_N (down)	LKO_T vs LKO_N
-4.59481	4.04365	-2.59136	0.0328109	0.757872	-3.42708	Thrsp	LKO_T vs LKO_N (down)	LKO_T vs LKO_N
-2.08534	1.35245	-2.5902	0.0328695	0.757872	-3.42866	Slc37a1	LKO_T vs LKO_N (down)	LKO_T vs LKO_N
-0.337911	5.8765	-2.58709	0.0330264	0.757872	-3.43288	Nsa2	LKO_T vs LKO_N (down)	LKO_T vs LKO_N
-0.793095	-1.93971	-2.58701	0.0330304	0.757872	-3.43298	Cep126	LKO_T vs LKO_N (down)	LKO_T vs LKO_N
-0.451286	2.00451	-2.58214	0.0332785	0.757872	-3.4396	Zfp87	LKO_T vs LKO_N (down)	LKO_T vs LKO_N
-0.512962	4.78771	-2.57973	0.0334014	0.757872	-3.44287	Sdhaf2	LKO_T vs LKO_N (down)	LKO_T vs LKO_N
-0.890296	3.08913	-2.57896	0.0334409	0.757872	-3.44391	Wdr91	LKO_T vs LKO_N (down)	LKO_T vs LKO_N
0.508919	5.95089	2.57812	0.0334843	0.757872	-3.44506	Dhx40	LKO_T vs LKO_N (up)	LKO_T vs LKO_N
0.45899	1.50561	2.57771	0.0335055	0.757872	-3.44562	Ccdc138	LKO_T vs LKO_N (up)	LKO_T vs LKO_N
-0.916584	-2.09531	-2.57735	0.0335239	0.757872	-3.44611	Pex5l	LKO_T vs LKO_N (down)	LKO_T vs LKO_N
2.80879	2.18157	2.57569	0.0336094	0.757872	-3.44836	Igdcc4	LKO_T vs LKO_N (up)	LKO_T vs LKO_N
0.314734	4.88016	2.5743	0.033681	0.757872	-3.45024	Tbl2	LKO_T vs LKO_N (up)	LKO_T vs LKO_N
-0.588571	6.51403	-2.57083	0.0338607	0.757872	-3.45495	Cdc34	LKO_T vs LKO_N (down)	LKO_T vs LKO_N
-0.474745	5.63857	-2.56886	0.0339636	0.757872	-3.45763	Skiv2l	LKO_T vs LKO_N (down)	LKO_T vs LKO_N
1.97534	0.0940107	2.56881	0.033966	0.757872	-3.4577	Greb1l	LKO_T vs LKO_N (up)	LKO_T vs LKO_N
1.2048	-1.50158	2.56649	0.0340873	0.757872	-3.46085	Nxph4	LKO_T vs LKO_N (up)	LKO_T vs LKO_N
-1.12889	0.0955129	-2.56593	0.0341165	0.757872	-3.46161	Id4	LKO_T vs LKO_N (down)	LKO_T vs LKO_N
-1.36028	8.28702	-2.56454	0.0341893	0.757872	-3.46349	Tkfc	LKO_T vs LKO_N (down)	LKO_T vs LKO_N
0.798268	2.59226	2.5636	0.0342388	0.757872	-3.46477	Fgd5	LKO_T vs LKO_N (up)	LKO_T vs LKO_N
0.275301	4.81448	2.56328	0.0342558	0.757872	-3.46521	Kansl1	LKO_T vs LKO_N (up)	LKO_T vs LKO_N
-2.38125	-0.278165	-2.56229	0.0343078	0.757872	-3.46655	Mamdc2	LKO_T vs LKO_N (down)	LKO_T vs LKO_N
-0.540787	4.06533	-2.55989	0.0344345	0.757872	-3.46981	Arfip2	LKO_T vs LKO_N (down)	LKO_T vs LKO_N
0.394881	-2.13151	2.55919	0.0344714	0.757872	-3.47076	Pcdhb12	LKO_T vs LKO_N (up)	LKO_T vs LKO_N
0.841662	2.05289	2.559	0.0344812	0.757872	-3.47101	Pnpla3	LKO_T vs LKO_N (up)	LKO_T vs LKO_N
0.281324	10.7065	2.55889	0.0344873	0.757872	-3.47117	Hsp90ab1	LKO_T vs LKO_N (up)	LKO_T vs LKO_N
-0.731791	6.00307	-2.55847	0.0345095	0.757872	-3.47174	Lurap1l	LKO_T vs LKO_N (down)	LKO_T vs LKO_N
-1.20156	-0.945712	-2.55709	0.0345828	0.757872	-3.47361	Snora31	LKO_T vs LKO_N (down)	LKO_T vs LKO_N
1.94241	3.82814	2.55575	0.0346542	0.757872	-3.47544	Renbp	LKO_T vs LKO_N (up)	LKO_T vs LKO_N
-0.358537	5.23011	-2.55567	0.0346584	0.757872	-3.47555	Mrpl4	LKO_T vs LKO_N (down)	LKO_T vs LKO_N
-0.350886	3.38184	-2.55534	0.0346756	0.757872	-3.47599	Setd1a	LKO_T vs LKO_N (down)	LKO_T vs LKO_N
1.15551	2.20891	2.55424	0.0347343	0.757872	-3.47748	Sacs	LKO_T vs LKO_N (up)	LKO_T vs LKO_N
1.15097	3.37116	2.55335	0.034782	0.757872	-3.47869	Frmd6	LKO_T vs LKO_N (up)	LKO_T vs LKO_N
-0.353642	5.36339	-2.55324	0.0347876	0.757872	-3.47884	Atg5	LKO_T vs LKO_N (down)	LKO_T vs LKO_N
0.485144	2.01794	2.55059	0.0349295	0.757872	-3.48244	4933427D14Rik	LKO_T vs LKO_N (up)	LKO_T vs LKO_N
-1.20998	-1.405	-2.54973	0.0349757	0.757872	-3.48361	Lmod3	LKO_T vs LKO_N (down)	LKO_T vs LKO_N
0.220675	5.46882	2.54937	0.0349954	0.757872	-3.4841	Fbxl5	LKO_T vs LKO_N (up)	LKO_T vs LKO_N
-0.589592	0.790822	-2.54935	0.0349963	0.757872	-3.48413	Arv1	LKO_T vs LKO_N (down)	LKO_T vs LKO_N
-4.53373	3.39715	-2.54896	0.0350172	0.757872	-3.48465	Serpina12	LKO_T vs LKO_N (down)	LKO_T vs LKO_N
-1.0584	6.61573	-2.54851	0.0350416	0.757872	-3.48527	Ugt2a3	LKO_T vs LKO_N (down)	LKO_T vs LKO_N
0.374538	8.83979	2.54726	0.0351086	0.757872	-3.48696	Pabpc1	LKO_T vs LKO_N (up)	LKO_T vs LKO_N
0.535539	4.80201	2.54687	0.0351295	0.757872	-3.48749	Ddx18	LKO_T vs LKO_N (up)	LKO_T vs LKO_N
-2.02307	7.38701	-2.54578	0.0351886	0.757872	-3.48897	Apcs	LKO_T vs LKO_N (down)	LKO_T vs LKO_N
-0.636326	11.8808	-2.54562	0.0351973	0.757872	-3.48919	Ambp	LKO_T vs LKO_N (down)	LKO_T vs LKO_N
0.851129	-1.36691	2.54551	0.0352033	0.757872	-3.48934	4831440E17Rik	LKO_T vs LKO_N (up)	LKO_T vs LKO_N
1.08895	-1.59168	2.54336	0.0353197	0.757872	-3.49226	Tmem74b	LKO_T vs LKO_N (up)	LKO_T vs LKO_N
-3.05889	7.62364	-2.54292	0.0353433	0.757872	-3.49285	Saa1	LKO_T vs LKO_N (down)	LKO_T vs LKO_N
0.513215	5.44472	2.54235	0.0353743	0.757872	-3.49363	Smad4	LKO_T vs LKO_N (up)	LKO_T vs LKO_N
-0.672504	1.18259	-2.53899	0.0355576	0.757872	-3.4982	Dpm1	LKO_T vs LKO_N (down)	LKO_T vs LKO_N
-1.10825	9.72568	-2.53848	0.0355853	0.757872	-3.49889	Slc38a3	LKO_T vs LKO_N (down)	LKO_T vs LKO_N
0.545144	3.80376	2.53792	0.0356161	0.757872	-3.49965	Rrp8	LKO_T vs LKO_N (up)	LKO_T vs LKO_N
-1.28629	4.58241	-2.53782	0.0356214	0.757872	-3.49978	Rnd2	LKO_T vs LKO_N (down)	LKO_T vs LKO_N
1.62353	1.31087	2.53583	0.0357309	0.757872	-3.50249	Plxna3	LKO_T vs LKO_N (up)	LKO_T vs LKO_N
1.03293	5.00976	2.53522	0.0357639	0.757872	-3.50331	Tmcc3	LKO_T vs LKO_N (up)	LKO_T vs LKO_N
0.378446	5.00308	2.53261	0.0359079	0.757872	-3.50686	Zzz3	LKO_T vs LKO_N (up)	LKO_T vs LKO_N
-0.990011	-1.5523	-2.52937	0.0360872	0.757872	-3.51127	Klre1	LKO_T vs LKO_N (down)	LKO_T vs LKO_N
-0.466004	6.12375	-2.52874	0.036122	0.757872	-3.51212	P2rx4	LKO_T vs LKO_N (down)	LKO_T vs LKO_N
-0.607457	1.06479	-2.52834	0.0361441	0.757872	-3.51266	Cers4	LKO_T vs LKO_N (down)	LKO_T vs LKO_N
-2.43259	-0.408698	-2.52745	0.0361936	0.757872	-3.51387	Wfdc1	LKO_T vs LKO_N (down)	LKO_T vs LKO_N
0.577452	1.47167	2.52676	0.036232	0.757872	-3.51481	Fancg	LKO_T vs LKO_N (up)	LKO_T vs LKO_N
-1.4835	0.394239	-2.52516	0.0363211	0.757872	-3.51698	Kcnt2	LKO_T vs LKO_N (down)	LKO_T vs LKO_N
1.31565	-0.301669	2.52437	0.0363654	0.757872	-3.51806	Cercam	LKO_T vs LKO_N (up)	LKO_T vs LKO_N
-0.853378	6.51059	-2.52395	0.0363891	0.757872	-3.51863	Ndufa13	LKO_T vs LKO_N (down)	LKO_T vs LKO_N
0.806245	0.986974	2.52169	0.0365154	0.757872	-3.52169	2810002D19Rik	LKO_T vs LKO_N (up)	LKO_T vs LKO_N
-0.840016	-0.203205	-2.52099	0.0365547	0.757872	-3.52264	Fpr2	LKO_T vs LKO_N (down)	LKO_T vs LKO_N
1.0555	5.25152	2.51828	0.0367077	0.757872	-3.52634	Hspg2	LKO_T vs LKO_N (up)	LKO_T vs LKO_N
-0.389047	4.09023	-2.51822	0.036711	0.757872	-3.52642	Smndc1	LKO_T vs LKO_N (down)	LKO_T vs LKO_N
1.15301	-1.54186	2.51688	0.0367864	0.757872	-3.52823	Chn1	LKO_T vs LKO_N (up)	LKO_T vs LKO_N
-1.30657	-1.73983	-2.51393	0.0369536	0.757872	-3.53224	Rspo1	LKO_T vs LKO_N (down)	LKO_T vs LKO_N
2.59191	-0.422716	2.51381	0.0369607	0.757872	-3.5324	Adm2	LKO_T vs LKO_N (up)	LKO_T vs LKO_N
-3.42446	0.311364	-2.51266	0.037026	0.757872	-3.53397	Gm11437	LKO_T vs LKO_N (down)	LKO_T vs LKO_N
-1.19987	1.24744	-2.51243	0.0370388	0.757872	-3.53427	Gm16157	LKO_T vs LKO_N (down)	LKO_T vs LKO_N
0.518058	4.19499	2.51238	0.0370421	0.757872	-3.53435	Kdm4b	LKO_T vs LKO_N (up)	LKO_T vs LKO_N
1.51335	0.00677076	2.51207	0.0370593	0.757872	-3.53476	Slc24a3	LKO_T vs LKO_N (up)	LKO_T vs LKO_N
-0.754553	-2.03005	-2.51205	0.0370605	0.757872	-3.53479	Ghrl	LKO_T vs LKO_N (down)	LKO_T vs LKO_N
0.658724	2.8374	2.51188	0.0370702	0.757872	-3.53502	Cdyl	LKO_T vs LKO_N (up)	LKO_T vs LKO_N
-4.54557	4.97473	-2.50929	0.0372182	0.757872	-3.53854	Hamp	LKO_T vs LKO_N (down)	LKO_T vs LKO_N
-1.4619	-1.6684	-2.50848	0.0372647	0.757872	-3.53964	Grhl2	LKO_T vs LKO_N (down)	LKO_T vs LKO_N
0.405641	4.49302	2.50719	0.0373387	0.757872	-3.5414	Qser1	LKO_T vs LKO_N (up)	LKO_T vs LKO_N
-1.50743	-1.47818	-2.50691	0.0373549	0.757872	-3.54178	Syt9	LKO_T vs LKO_N (down)	LKO_T vs LKO_N
-1.23454	-1.59329	-2.5068	0.0373608	0.757872	-3.54192	Efna2	LKO_T vs LKO_N (down)	LKO_T vs LKO_N
-0.474068	2.33708	-2.50674	0.0373647	0.757872	-3.54201	Mitf	LKO_T vs LKO_N (down)	LKO_T vs LKO_N
-0.950575	0.28715	-2.50547	0.0374377	0.757872	-3.54374	AU021092	LKO_T vs LKO_N (down)	LKO_T vs LKO_N
-0.598891	-2.05045	-2.505	0.0374648	0.757872	-3.54437	Sycp2	LKO_T vs LKO_N (down)	LKO_T vs LKO_N
-0.499346	2.49107	-2.50365	0.0375425	0.757872	-3.5462	Rogdi	LKO_T vs LKO_N (down)	LKO_T vs LKO_N
0.842648	2.20829	2.50336	0.0375595	0.757872	-3.54661	Chml	LKO_T vs LKO_N (up)	LKO_T vs LKO_N
1.3392	4.05646	2.50047	0.0377267	0.757872	-3.55053	Armc9	LKO_T vs LKO_N (up)	LKO_T vs LKO_N
-0.850378	5.74558	-2.49829	0.0378534	0.757872	-3.55349	Zcchc24	LKO_T vs LKO_N (down)	LKO_T vs LKO_N
-0.477918	3.70744	-2.49823	0.037857	0.757872	-3.55358	Mettl1	LKO_T vs LKO_N (down)	LKO_T vs LKO_N
0.460712	4.28593	2.495	0.0380455	0.757872	-3.55796	Rap2a	LKO_T vs LKO_N (up)	LKO_T vs LKO_N
1.01473	2.35913	2.49484	0.0380547	0.757872	-3.55818	Tnfrsf10b	LKO_T vs LKO_N (up)	LKO_T vs LKO_N
0.270251	5.50772	2.49248	0.0381933	0.757872	-3.56139	Gtf2h1	LKO_T vs LKO_N (up)	LKO_T vs LKO_N
-0.760255	4.81758	-2.49248	0.0381933	0.757872	-3.56139	Ikbke	LKO_T vs LKO_N (down)	LKO_T vs LKO_N
-0.787976	1.02072	-2.49225	0.0382066	0.757872	-3.56169	Cadm3	LKO_T vs LKO_N (down)	LKO_T vs LKO_N
-0.947513	1.84885	-2.49211	0.0382147	0.757872	-3.56188	Siglece	LKO_T vs LKO_N (down)	LKO_T vs LKO_N
-1.23634	-0.115469	-2.48983	0.0383493	0.757872	-3.56499	Mill2	LKO_T vs LKO_N (down)	LKO_T vs LKO_N
-0.493196	11.1609	-2.48981	0.0383503	0.757872	-3.56501	Serpinc1	LKO_T vs LKO_N (down)	LKO_T vs LKO_N
0.444841	7.89202	2.48948	0.0383698	0.757872	-3.56546	Ddx17	LKO_T vs LKO_N (up)	LKO_T vs LKO_N
0.325873	6.1218	2.4893	0.0383804	0.757872	-3.5657	Mgat4b	LKO_T vs LKO_N (up)	LKO_T vs LKO_N
0.609038	4.17175	2.48849	0.0384285	0.757872	-3.56681	Tec	LKO_T vs LKO_N (up)	LKO_T vs LKO_N
-0.565203	2.88866	-2.48784	0.0384665	0.757872	-3.56768	Pop1	LKO_T vs LKO_N (down)	LKO_T vs LKO_N
1.70184	4.72185	2.48539	0.0386121	0.757872	-3.57102	Trp53i11	LKO_T vs LKO_N (up)	LKO_T vs LKO_N
-2.52511	6.6637	-2.48442	0.0386696	0.757872	-3.57233	Hsd11b1	LKO_T vs LKO_N (down)	LKO_T vs LKO_N
-1.53149	-1.50492	-2.48367	0.0387141	0.757872	-3.57335	Hamp2	LKO_T vs LKO_N (down)	LKO_T vs LKO_N
1.52631	-0.0191228	2.48352	0.038723	0.757872	-3.57355	Mesp1	LKO_T vs LKO_N (up)	LKO_T vs LKO_N
0.376544	5.63101	2.48303	0.0387523	0.757872	-3.57422	Arl8a	LKO_T vs LKO_N (up)	LKO_T vs LKO_N
0.345655	5.05645	2.48253	0.0387823	0.757872	-3.5749	Man2a2	LKO_T vs LKO_N (up)	LKO_T vs LKO_N
-1.57663	2.87339	-2.48239	0.0387907	0.757872	-3.57509	Clec2h	LKO_T vs LKO_N (down)	LKO_T vs LKO_N
-0.94453	0.0389319	-2.48148	0.0388448	0.757872	-3.57633	Xcr1	LKO_T vs LKO_N (down)	LKO_T vs LKO_N
1.70445	4.33029	2.48075	0.0388887	0.757872	-3.57732	Tmprss2	LKO_T vs LKO_N (up)	LKO_T vs LKO_N
1.94364	1.2863	2.48061	0.0388969	0.757872	-3.57751	Tmem136	LKO_T vs LKO_N (up)	LKO_T vs LKO_N
-0.751682	8.52655	-2.48001	0.0389331	0.757872	-3.57833	Gstt1	LKO_T vs LKO_N (down)	LKO_T vs LKO_N
-1.0643	4.95607	-2.47936	0.0389719	0.757872	-3.57921	Serpina11	LKO_T vs LKO_N (down)	LKO_T vs LKO_N
0.740191	-0.2693	2.47923	0.0389796	0.757872	-3.57938	Ak1	LKO_T vs LKO_N (up)	LKO_T vs LKO_N
0.430638	3.76964	2.47922	0.0389804	0.757872	-3.5794	Ift140	LKO_T vs LKO_N (up)	LKO_T vs LKO_N
-0.477685	5.76761	-2.47812	0.0390465	0.757872	-3.5809	Stx5a	LKO_T vs LKO_N (down)	LKO_T vs LKO_N
1.02219	-0.495352	2.47677	0.0391276	0.757872	-3.58273	2610037D02Rik	LKO_T vs LKO_N (up)	LKO_T vs LKO_N
1.00235	5.28116	2.47552	0.0392029	0.757872	-3.58443	S100a11	LKO_T vs LKO_N (up)	LKO_T vs LKO_N
-0.938323	10.5469	-2.4755	0.0392042	0.757872	-3.58446	Trf	LKO_T vs LKO_N (down)	LKO_T vs LKO_N
0.458382	3.73086	2.47352	0.039324	0.757872	-3.58715	Lcorl	LKO_T vs LKO_N (up)	LKO_T vs LKO_N
1.3441	0.321799	2.47117	0.0394662	0.757872	-3.59034	Aoc2	LKO_T vs LKO_N (up)	LKO_T vs LKO_N
0.85588	-0.284821	2.47096	0.039479	0.757872	-3.59062	Shc4	LKO_T vs LKO_N (up)	LKO_T vs LKO_N
-0.981811	12.7756	-2.47093	0.039481	0.757872	-3.59067	Fgb	LKO_T vs LKO_N (down)	LKO_T vs LKO_N
0.802013	5.02038	2.46945	0.0395707	0.757872	-3.59267	Enc1	LKO_T vs LKO_N (up)	LKO_T vs LKO_N
-0.879836	5.89997	-2.46744	0.0396933	0.757872	-3.5954	Ndufs8	LKO_T vs LKO_N (down)	LKO_T vs LKO_N
-0.826232	5.33875	-2.46673	0.0397369	0.757872	-3.59637	Shpk	LKO_T vs LKO_N (down)	LKO_T vs LKO_N
-1.17748	-1.51968	-2.46456	0.0398698	0.757872	-3.59932	Rab3b	LKO_T vs LKO_N (down)	LKO_T vs LKO_N
0.37754	3.79706	2.46441	0.0398791	0.757872	-3.59953	Caskin2	LKO_T vs LKO_N (up)	LKO_T vs LKO_N
-0.351222	4.3855	-2.4634	0.0399413	0.757872	-3.6009	Mcu	LKO_T vs LKO_N (down)	LKO_T vs LKO_N
1.05211	-1.13096	2.46244	0.04	0.757872	-3.6022	Efhd1	LKO_T vs LKO_N (up)	LKO_T vs LKO_N
1.31262	3.76306	2.46166	0.0400484	0.757872	-3.60326	Nt5dc2	LKO_T vs LKO_N (up)	LKO_T vs LKO_N
2.4513	1.65432	2.46152	0.0400566	0.757872	-3.60344	Ackr3	LKO_T vs LKO_N (up)	LKO_T vs LKO_N
-0.501768	3.89924	-2.4615	0.0400583	0.757872	-3.60348	Brpf1	LKO_T vs LKO_N (down)	LKO_T vs LKO_N
-0.221142	6.2025	-2.46126	0.040073	0.757872	-3.60381	Pdap1	LKO_T vs LKO_N (down)	LKO_T vs LKO_N
0.415806	5.38813	2.46107	0.0400847	0.757872	-3.60406	Cdc42bpa	LKO_T vs LKO_N (up)	LKO_T vs LKO_N
-1.57212	-1.11923	-2.46074	0.0401048	0.757872	-3.60451	Gna14	LKO_T vs LKO_N (down)	LKO_T vs LKO_N
0.268347	5.15666	2.46022	0.0401372	0.757872	-3.60522	Axin1	LKO_T vs LKO_N (up)	LKO_T vs LKO_N
1.24523	0.291727	2.459	0.0402124	0.757872	-3.60687	Fut1	LKO_T vs LKO_N (up)	LKO_T vs LKO_N
-0.579849	3.75484	-2.45846	0.0402462	0.757872	-3.60761	Slc35e3	LKO_T vs LKO_N (down)	LKO_T vs LKO_N
-0.487369	4.60154	-2.4573	0.040318	0.757872	-3.60919	Ptcd2	LKO_T vs LKO_N (down)	LKO_T vs LKO_N
-0.810018	-2.11793	-2.45578	0.0404122	0.757872	-3.61125	Tmem215	LKO_T vs LKO_N (down)	LKO_T vs LKO_N
-0.720403	4.37847	-2.45578	0.0404123	0.757872	-3.61125	Pcbd2	LKO_T vs LKO_N (down)	LKO_T vs LKO_N
0.632758	-1.9465	2.45512	0.0404536	0.757872	-3.61215	Arhgdig	LKO_T vs LKO_N (up)	LKO_T vs LKO_N
-1.41575	-2.12403	-2.45407	0.0405187	0.757872	-3.61357	Gm10591	LKO_T vs LKO_N (down)	LKO_T vs LKO_N
-0.486193	1.60099	-2.45229	0.04063	0.757872	-3.61599	Zfp72	LKO_T vs LKO_N (down)	LKO_T vs LKO_N
-0.996274	-2.21725	-2.44893	0.0408406	0.757872	-3.62055	Nxph1	LKO_T vs LKO_N (down)	LKO_T vs LKO_N
0.662502	1.07748	2.44886	0.0408452	0.757872	-3.62065	Rbmx2	LKO_T vs LKO_N (up)	LKO_T vs LKO_N
-0.900683	-2.23849	-2.44667	0.0409833	0.757872	-3.62363	Ccl21a	LKO_T vs LKO_N (down)	LKO_T vs LKO_N
-0.929125	-0.30659	-2.44562	0.0410496	0.757872	-3.62505	Pygm	LKO_T vs LKO_N (down)	LKO_T vs LKO_N
1.64576	-0.480779	2.44444	0.0411244	0.757872	-3.62666	Fanci	LKO_T vs LKO_N (up)	LKO_T vs LKO_N
0.92415	5.24288	2.4443	0.041133	0.757872	-3.62684	Abtb2	LKO_T vs LKO_N (up)	LKO_T vs LKO_N
-0.822652	-2.25583	-2.44421	0.0411386	0.757872	-3.62696	Klra1	LKO_T vs LKO_N (down)	LKO_T vs LKO_N
-0.392709	5.85566	-2.44375	0.0411679	0.757872	-3.62759	Stap2	LKO_T vs LKO_N (down)	LKO_T vs LKO_N
0.608753	7.2276	2.44282	0.0412272	0.757872	-3.62886	Atp9a	LKO_T vs LKO_N (up)	LKO_T vs LKO_N
-0.349434	4.49515	-2.44247	0.0412493	0.757872	-3.62933	Cpsf4	LKO_T vs LKO_N (down)	LKO_T vs LKO_N
1.30024	-0.983091	2.44233	0.0412581	0.757872	-3.62952	4732471J01Rik	LKO_T vs LKO_N (up)	LKO_T vs LKO_N
0.476425	3.50796	2.44202	0.041278	0.757872	-3.62995	Prdm4	LKO_T vs LKO_N (up)	LKO_T vs LKO_N
-1.43809	-1.34634	-2.442	0.041279	0.757872	-3.62997	6030498E09Rik	LKO_T vs LKO_N (down)	LKO_T vs LKO_N
-0.71715	-2.27928	-2.43955	0.0414349	0.757872	-3.63329	4930578I06Rik	LKO_T vs LKO_N (down)	LKO_T vs LKO_N
-0.71715	-2.27928	-2.43955	0.0414349	0.757872	-3.63329	Hoxc8	LKO_T vs LKO_N (down)	LKO_T vs LKO_N
-0.71715	-2.27928	-2.43955	0.0414349	0.757872	-3.63329	Mir142b	LKO_T vs LKO_N (down)	LKO_T vs LKO_N
-0.71715	-2.27928	-2.43955	0.0414349	0.757872	-3.63329	Npw	LKO_T vs LKO_N (down)	LKO_T vs LKO_N
-0.384687	5.48774	-2.43854	0.0414993	0.757872	-3.63466	Cpeb2	LKO_T vs LKO_N (down)	LKO_T vs LKO_N
0.981175	1.24564	2.43852	0.0415007	0.757872	-3.63469	Trip13	LKO_T vs LKO_N (up)	LKO_T vs LKO_N
0.524409	5.0282	2.43785	0.0415437	0.757872	-3.63561	Med13	LKO_T vs LKO_N (up)	LKO_T vs LKO_N
-1.17651	7.43463	-2.4378	0.0415468	0.757872	-3.63567	Dpyd	LKO_T vs LKO_N (down)	LKO_T vs LKO_N
-1.34625	-1.11353	-2.43777	0.0415491	0.757872	-3.63572	Bend4	LKO_T vs LKO_N (down)	LKO_T vs LKO_N
0.659549	4.43271	2.43761	0.041559	0.757872	-3.63593	Pom121	LKO_T vs LKO_N (up)	LKO_T vs LKO_N
-0.669438	-2.28988	-2.4367	0.0416174	0.757872	-3.63717	Mael	LKO_T vs LKO_N (down)	LKO_T vs LKO_N
-0.669438	-2.28988	-2.4367	0.0416174	0.757872	-3.63717	Spata20	LKO_T vs LKO_N (down)	LKO_T vs LKO_N
-0.669438	-2.28988	-2.4367	0.0416174	0.757872	-3.63717	Syt13	LKO_T vs LKO_N (down)	LKO_T vs LKO_N
1.4327	0.259791	2.43669	0.0416183	0.757872	-3.63719	Map1b	LKO_T vs LKO_N (up)	LKO_T vs LKO_N
1.58312	2.24698	2.43642	0.0416352	0.757872	-3.63755	Myzap	LKO_T vs LKO_N (up)	LKO_T vs LKO_N
-0.859901	3.58465	-2.43624	0.0416471	0.757872	-3.6378	4930581F22Rik	LKO_T vs LKO_N (down)	LKO_T vs LKO_N
0.410146	3.78485	2.43583	0.0416732	0.757872	-3.63835	Enox2	LKO_T vs LKO_N (up)	LKO_T vs LKO_N
0.178862	5.05918	2.43386	0.0418	0.757872	-3.64103	Aff1	LKO_T vs LKO_N (up)	LKO_T vs LKO_N
-0.623829	2.18037	-2.43197	0.0419217	0.757872	-3.6436	Fbxo44	LKO_T vs LKO_N (down)	LKO_T vs LKO_N
-2.16639	6.33952	-2.43144	0.0419561	0.757872	-3.64432	Fabp5	LKO_T vs LKO_N (down)	LKO_T vs LKO_N
0.496542	6.10038	2.4314	0.0419588	0.757872	-3.64438	Efr3a	LKO_T vs LKO_N (up)	LKO_T vs LKO_N
-0.30473	2.81244	-2.43135	0.0419615	0.757872	-3.64443	Inip	LKO_T vs LKO_N (down)	LKO_T vs LKO_N
1.07625	2.70221	2.43092	0.0419897	0.757872	-3.64503	Rasa2	LKO_T vs LKO_N (up)	LKO_T vs LKO_N
1.89714	3.93826	2.4309	0.041991	0.757872	-3.64505	Smox	LKO_T vs LKO_N (up)	LKO_T vs LKO_N
-0.447303	5.83852	-2.43075	0.0420007	0.757872	-3.64526	Slc33a1	LKO_T vs LKO_N (down)	LKO_T vs LKO_N
-0.59353	-2.30675	-2.4307	0.042004	0.757872	-3.64532	8430423G03Rik	LKO_T vs LKO_N (down)	LKO_T vs LKO_N
-0.59353	-2.30675	-2.4307	0.042004	0.757872	-3.64532	A230009B12Rik	LKO_T vs LKO_N (down)	LKO_T vs LKO_N
-0.59353	-2.30675	-2.4307	0.042004	0.757872	-3.64532	Ccdc60	LKO_T vs LKO_N (down)	LKO_T vs LKO_N
-0.59353	-2.30675	-2.4307	0.042004	0.757872	-3.64532	Cphx1	LKO_T vs LKO_N (down)	LKO_T vs LKO_N
-0.59353	-2.30675	-2.4307	0.042004	0.757872	-3.64532	D030040B21Rik	LKO_T vs LKO_N (down)	LKO_T vs LKO_N
-0.59353	-2.30675	-2.4307	0.042004	0.757872	-3.64532	Fbll1	LKO_T vs LKO_N (down)	LKO_T vs LKO_N
-0.59353	-2.30675	-2.4307	0.042004	0.757872	-3.64532	Mir6400	LKO_T vs LKO_N (down)	LKO_T vs LKO_N
-0.59353	-2.30675	-2.4307	0.042004	0.757872	-3.64532	Scgb1c1	LKO_T vs LKO_N (down)	LKO_T vs LKO_N
-0.59353	-2.30675	-2.4307	0.042004	0.757872	-3.64532	Tctex1d1	LKO_T vs LKO_N (down)	LKO_T vs LKO_N
-0.59353	-2.30675	-2.4307	0.042004	0.757872	-3.64532	Themis3	LKO_T vs LKO_N (down)	LKO_T vs LKO_N
-0.59353	-2.30675	-2.4307	0.042004	0.757872	-3.64532	Zscan4a	LKO_T vs LKO_N (down)	LKO_T vs LKO_N
-0.447289	5.96559	-2.42998	0.0420503	0.757872	-3.6463	Rab4a	LKO_T vs LKO_N (down)	LKO_T vs LKO_N
-1.30562	-1.37123	-2.42878	0.0421283	0.757872	-3.64793	Aldh1a3	LKO_T vs LKO_N (down)	LKO_T vs LKO_N
1.27965	-0.440089	2.42808	0.0421738	0.757872	-3.64888	Nmb	LKO_T vs LKO_N (up)	LKO_T vs LKO_N
-1.16178	3.57494	-2.42758	0.0422064	0.757872	-3.64956	Wfdc17	LKO_T vs LKO_N (down)	LKO_T vs LKO_N
-1.17505	-0.713514	-2.42698	0.0422452	0.757872	-3.65037	C1qtnf2	LKO_T vs LKO_N (down)	LKO_T vs LKO_N
-3.31758	1.6044	-2.4266	0.0422697	0.757872	-3.65089	Sdsl	LKO_T vs LKO_N (down)	LKO_T vs LKO_N
-0.551213	-2.31615	-2.42625	0.0422926	0.757872	-3.65136	Aqp5	LKO_T vs LKO_N (down)	LKO_T vs LKO_N
-0.551213	-2.31615	-2.42625	0.0422926	0.757872	-3.65136	Cdh16	LKO_T vs LKO_N (down)	LKO_T vs LKO_N
-0.551213	-2.31615	-2.42625	0.0422926	0.757872	-3.65136	Mir5124a	LKO_T vs LKO_N (down)	LKO_T vs LKO_N
-0.551213	-2.31615	-2.42625	0.0422926	0.757872	-3.65136	Myl3	LKO_T vs LKO_N (down)	LKO_T vs LKO_N
-0.551213	-2.31615	-2.42625	0.0422926	0.757872	-3.65136	Nme8	LKO_T vs LKO_N (down)	LKO_T vs LKO_N
-0.551213	-2.31615	-2.42625	0.0422926	0.757872	-3.65136	Olfr49	LKO_T vs LKO_N (down)	LKO_T vs LKO_N
-0.551213	-2.31615	-2.42625	0.0422926	0.757872	-3.65136	Slc13a2os	LKO_T vs LKO_N (down)	LKO_T vs LKO_N
-0.551213	-2.31615	-2.42625	0.0422926	0.757872	-3.65136	Ube2ql1	LKO_T vs LKO_N (down)	LKO_T vs LKO_N
0.70369	4.2294	2.42543	0.0423459	0.757872	-3.65247	Cbx3	LKO_T vs LKO_N (up)	LKO_T vs LKO_N
-6.66875	4.94369	-2.42351	0.0424716	0.757872	-3.65509	Orm1	LKO_T vs LKO_N (down)	LKO_T vs LKO_N
0.670747	6.9801	2.42257	0.0425331	0.757872	-3.65636	Cdkn1a	LKO_T vs LKO_N (up)	LKO_T vs LKO_N
1.65663	-0.199422	2.42168	0.0425915	0.757872	-3.65757	Arc	LKO_T vs LKO_N (up)	LKO_T vs LKO_N
2.28118	3.32702	2.42129	0.0426173	0.757872	-3.65811	Inhbb	LKO_T vs LKO_N (up)	LKO_T vs LKO_N
2.49196	2.58955	2.42083	0.0426474	0.757872	-3.65873	Ank2	LKO_T vs LKO_N (up)	LKO_T vs LKO_N
-1.15815	-1.07973	-2.41879	0.0427817	0.757872	-3.6615	Fendrr	LKO_T vs LKO_N (down)	LKO_T vs LKO_N
1.00459	-1.40149	2.41878	0.0427821	0.757872	-3.66151	Dcdc2b	LKO_T vs LKO_N (up)	LKO_T vs LKO_N
-0.276355	3.42208	-2.41864	0.0427917	0.757872	-3.66171	Tfpt	LKO_T vs LKO_N (down)	LKO_T vs LKO_N
-0.289269	6.49788	-2.41741	0.0428724	0.757872	-3.66337	Rab8a	LKO_T vs LKO_N (down)	LKO_T vs LKO_N
0.730512	5.63317	2.4171	0.0428933	0.757872	-3.6638	Rnpep	LKO_T vs LKO_N (up)	LKO_T vs LKO_N
-0.775344	6.3255	-2.41618	0.0429541	0.757872	-3.66505	Slco2b1	LKO_T vs LKO_N (down)	LKO_T vs LKO_N
-0.667625	4.71602	-2.41596	0.0429686	0.757872	-3.66534	Mrps27	LKO_T vs LKO_N (down)	LKO_T vs LKO_N
-0.927131	4.0909	-2.4159	0.0429722	0.757872	-3.66542	Fcgr2b	LKO_T vs LKO_N (down)	LKO_T vs LKO_N
1.77096	0.522882	2.41539	0.0430062	0.757872	-3.66611	Prf1	LKO_T vs LKO_N (up)	LKO_T vs LKO_N
-0.680853	-1.20634	-2.41522	0.0430177	0.757872	-3.66635	Hs3st3a1	LKO_T vs LKO_N (down)	LKO_T vs LKO_N
0.316355	3.91333	2.41502	0.0430311	0.757872	-3.66662	Dus2	LKO_T vs LKO_N (up)	LKO_T vs LKO_N
1.60821	2.86614	2.41484	0.0430426	0.757872	-3.66686	Piezo1	LKO_T vs LKO_N (up)	LKO_T vs LKO_N
-0.572794	8.16549	-2.41454	0.0430626	0.757872	-3.66727	Ubc	LKO_T vs LKO_N (down)	LKO_T vs LKO_N
0.869688	3.58442	2.4141	0.0430919	0.757872	-3.66787	Kdm2b	LKO_T vs LKO_N (up)	LKO_T vs LKO_N
-3.41197	1.5402	-2.41361	0.0431245	0.757872	-3.66854	C4a	LKO_T vs LKO_N (down)	LKO_T vs LKO_N
0.977386	-1.2342	2.41347	0.0431338	0.757872	-3.66872	Ssmem1	LKO_T vs LKO_N (up)	LKO_T vs LKO_N
-0.504434	8.2024	-2.41333	0.0431427	0.757872	-3.66891	Fau	LKO_T vs LKO_N (down)	LKO_T vs LKO_N
-0.43121	6.02818	-2.41266	0.0431879	0.757872	-3.66983	Slc35b1	LKO_T vs LKO_N (down)	LKO_T vs LKO_N
-0.45556	7.52155	-2.41034	0.043342	0.757872	-3.67297	Ninj1	LKO_T vs LKO_N (down)	LKO_T vs LKO_N
0.588024	5.36834	2.40932	0.0434106	0.757872	-3.67436	Plekha1	LKO_T vs LKO_N (up)	LKO_T vs LKO_N
-0.444252	-2.33992	-2.40904	0.0434288	0.757872	-3.67473	Dlx4	LKO_T vs LKO_N (down)	LKO_T vs LKO_N
-0.444252	-2.33992	-2.40904	0.0434288	0.757872	-3.67473	Gm16863	LKO_T vs LKO_N (down)	LKO_T vs LKO_N
-0.444252	-2.33992	-2.40904	0.0434288	0.757872	-3.67473	Hrc	LKO_T vs LKO_N (down)	LKO_T vs LKO_N
-0.444252	-2.33992	-2.40904	0.0434288	0.757872	-3.67473	Hs3st4	LKO_T vs LKO_N (down)	LKO_T vs LKO_N
-0.444252	-2.33992	-2.40904	0.0434288	0.757872	-3.67473	Lrrtm1	LKO_T vs LKO_N (down)	LKO_T vs LKO_N
-0.444252	-2.33992	-2.40904	0.0434288	0.757872	-3.67473	Mir221	LKO_T vs LKO_N (down)	LKO_T vs LKO_N
-0.444252	-2.33992	-2.40904	0.0434288	0.757872	-3.67473	Mir7030	LKO_T vs LKO_N (down)	LKO_T vs LKO_N
-0.444252	-2.33992	-2.40904	0.0434288	0.757872	-3.67473	Morc1	LKO_T vs LKO_N (down)	LKO_T vs LKO_N
-0.444252	-2.33992	-2.40904	0.0434288	0.757872	-3.67473	Odf1	LKO_T vs LKO_N (down)	LKO_T vs LKO_N
-0.444252	-2.33992	-2.40904	0.0434288	0.757872	-3.67473	Pak7	LKO_T vs LKO_N (down)	LKO_T vs LKO_N
-0.444252	-2.33992	-2.40904	0.0434288	0.757872	-3.67473	Scn10a	LKO_T vs LKO_N (down)	LKO_T vs LKO_N
-0.444252	-2.33992	-2.40904	0.0434288	0.757872	-3.67473	Snora62	LKO_T vs LKO_N (down)	LKO_T vs LKO_N
-0.444252	-2.33992	-2.40904	0.0434288	0.757872	-3.67473	Snord8	LKO_T vs LKO_N (down)	LKO_T vs LKO_N
-0.444252	-2.33992	-2.40904	0.0434288	0.757872	-3.67473	Stk31	LKO_T vs LKO_N (down)	LKO_T vs LKO_N
-0.444252	-2.33992	-2.40904	0.0434288	0.757872	-3.67473	Tescl	LKO_T vs LKO_N (down)	LKO_T vs LKO_N
-0.444252	-2.33992	-2.40904	0.0434288	0.757872	-3.67473	Tex35	LKO_T vs LKO_N (down)	LKO_T vs LKO_N
-0.364456	7.21261	-2.40851	0.0434647	0.757872	-3.67546	Tmed9	LKO_T vs LKO_N (down)	LKO_T vs LKO_N
-0.97746	-1.7068	-2.40796	0.0435014	0.757872	-3.6762	Kcns3	LKO_T vs LKO_N (down)	LKO_T vs LKO_N
1.31434	7.31535	2.40752	0.0435311	0.757872	-3.67681	Col4a1	LKO_T vs LKO_N (up)	LKO_T vs LKO_N
1.87019	0.563435	2.40749	0.0435329	0.757872	-3.67684	Creb5	LKO_T vs LKO_N (up)	LKO_T vs LKO_N
1.43908	6.35428	2.40633	0.0436107	0.757872	-3.67842	Col4a2	LKO_T vs LKO_N (up)	LKO_T vs LKO_N
0.364026	3.41194	2.40609	0.043627	0.757872	-3.67874	Klhl20	LKO_T vs LKO_N (up)	LKO_T vs LKO_N
-0.733582	7.59905	-2.40603	0.0436307	0.757872	-3.67882	Slc25a15	LKO_T vs LKO_N (down)	LKO_T vs LKO_N
-1.34096	-1.15538	-2.40573	0.043651	0.757872	-3.67923	Slc12a8	LKO_T vs LKO_N (down)	LKO_T vs LKO_N
2.73615	1.92699	2.40557	0.0436617	0.757872	-3.67945	Syt14	LKO_T vs LKO_N (up)	LKO_T vs LKO_N
0.705737	3.07983	2.40449	0.0437345	0.757872	-3.68091	Rassf1	LKO_T vs LKO_N (up)	LKO_T vs LKO_N
0.64718	3.78281	2.40437	0.0437431	0.757872	-3.68109	Cblb	LKO_T vs LKO_N (up)	LKO_T vs LKO_N
1.41249	2.45536	2.40373	0.0437862	0.757872	-3.68195	Bcl6b	LKO_T vs LKO_N (up)	LKO_T vs LKO_N
-0.600755	3.30645	-2.40124	0.0439546	0.757872	-3.68534	Mad2l1bp	LKO_T vs LKO_N (down)	LKO_T vs LKO_N
0.391773	5.16454	2.40121	0.0439564	0.757872	-3.68537	Dync1li2	LKO_T vs LKO_N (up)	LKO_T vs LKO_N
-0.322549	3.28147	-2.4012	0.0439571	0.757872	-3.68539	Zfp212	LKO_T vs LKO_N (down)	LKO_T vs LKO_N
0.553773	4.48625	2.40105	0.0439675	0.757872	-3.6856	Pisd	LKO_T vs LKO_N (up)	LKO_T vs LKO_N
-0.40974	-2.34759	-2.40056	0.0440003	0.757872	-3.68625	1110036E04Rik	LKO_T vs LKO_N (down)	LKO_T vs LKO_N
-0.40974	-2.34759	-2.40056	0.0440003	0.757872	-3.68625	1700034J05Rik	LKO_T vs LKO_N (down)	LKO_T vs LKO_N
-0.40974	-2.34759	-2.40056	0.0440003	0.757872	-3.68625	4930583P06Rik	LKO_T vs LKO_N (down)	LKO_T vs LKO_N
-0.40974	-2.34759	-2.40056	0.0440003	0.757872	-3.68625	Bmpr1b	LKO_T vs LKO_N (down)	LKO_T vs LKO_N
-0.40974	-2.34759	-2.40056	0.0440003	0.757872	-3.68625	Dcx	LKO_T vs LKO_N (down)	LKO_T vs LKO_N
-0.40974	-2.34759	-2.40056	0.0440003	0.757872	-3.68625	Defb42	LKO_T vs LKO_N (down)	LKO_T vs LKO_N
-0.40974	-2.34759	-2.40056	0.0440003	0.757872	-3.68625	Hormad1	LKO_T vs LKO_N (down)	LKO_T vs LKO_N
-0.40974	-2.34759	-2.40056	0.0440003	0.757872	-3.68625	Kcng4	LKO_T vs LKO_N (down)	LKO_T vs LKO_N
-0.40974	-2.34759	-2.40056	0.0440003	0.757872	-3.68625	Myrfl	LKO_T vs LKO_N (down)	LKO_T vs LKO_N
-0.40974	-2.34759	-2.40056	0.0440003	0.757872	-3.68625	Otof	LKO_T vs LKO_N (down)	LKO_T vs LKO_N
-0.40974	-2.34759	-2.40056	0.0440003	0.757872	-3.68625	Pifo	LKO_T vs LKO_N (down)	LKO_T vs LKO_N
-0.40974	-2.34759	-2.40056	0.0440003	0.757872	-3.68625	Pou4f3	LKO_T vs LKO_N (down)	LKO_T vs LKO_N
-0.40974	-2.34759	-2.40056	0.0440003	0.757872	-3.68625	Ren1	LKO_T vs LKO_N (down)	LKO_T vs LKO_N
-0.40974	-2.34759	-2.40056	0.0440003	0.757872	-3.68625	Slc28a3	LKO_T vs LKO_N (down)	LKO_T vs LKO_N
1.62144	3.65321	2.40035	0.0440145	0.757872	-3.68654	Spire2	LKO_T vs LKO_N (up)	LKO_T vs LKO_N
-1.38588	3.9205	-2.40011	0.0440307	0.757872	-3.68686	Il6ra	LKO_T vs LKO_N (down)	LKO_T vs LKO_N
1.59395	3.95761	2.3991	0.0440993	0.757872	-3.68823	Casc4	LKO_T vs LKO_N (up)	LKO_T vs LKO_N
0.957765	3.02821	2.39825	0.0441576	0.757872	-3.6894	Smc2	LKO_T vs LKO_N (up)	LKO_T vs LKO_N
0.743846	-1.8601	2.39728	0.0442237	0.757872	-3.69071	Xkrx	LKO_T vs LKO_N (up)	LKO_T vs LKO_N
-0.8794	5.28932	-2.3972	0.0442288	0.757872	-3.69082	Iah1	LKO_T vs LKO_N (down)	LKO_T vs LKO_N
-0.710926	-1.605	-2.39594	0.0443148	0.757872	-3.69253	Spatc1l	LKO_T vs LKO_N (down)	LKO_T vs LKO_N
0.902854	5.62716	2.39592	0.044316	0.757872	-3.69255	Nudt18	LKO_T vs LKO_N (up)	LKO_T vs LKO_N
-1.78756	-0.256821	-2.39296	0.0445189	0.757872	-3.69658	Cd207	LKO_T vs LKO_N (down)	LKO_T vs LKO_N
-1.47323	3.3733	-2.3905	0.0446881	0.757872	-3.69992	Atoh8	LKO_T vs LKO_N (down)	LKO_T vs LKO_N
0.679606	6.42113	2.38989	0.04473	0.757872	-3.70074	Crat	LKO_T vs LKO_N (up)	LKO_T vs LKO_N
1.04608	-0.498136	2.38934	0.0447682	0.757872	-3.70149	Lekr1	LKO_T vs LKO_N (up)	LKO_T vs LKO_N
-0.498935	7.6914	-2.38897	0.0447935	0.757872	-3.70199	Uqcrfs1	LKO_T vs LKO_N (down)	LKO_T vs LKO_N
1.19343	4.68332	2.3882	0.0448468	0.757872	-3.70304	Rhoq	LKO_T vs LKO_N (up)	LKO_T vs LKO_N
-2.04498	-1.93596	-2.38694	0.044934	0.757872	-3.70475	Entpd4	LKO_T vs LKO_N (down)	LKO_T vs LKO_N
0.322038	7.4098	2.3851	0.0450617	0.757872	-3.70725	Mapkapk2	LKO_T vs LKO_N (up)	LKO_T vs LKO_N
0.281041	8.18531	2.38474	0.0450868	0.757872	-3.70774	Plxnb2	LKO_T vs LKO_N (up)	LKO_T vs LKO_N
0.60249	3.71446	2.38427	0.0451191	0.757872	-3.70837	Fbf1	LKO_T vs LKO_N (up)	LKO_T vs LKO_N
-0.637239	-1.35713	-2.38332	0.045185	0.757872	-3.70965	Podxl2	LKO_T vs LKO_N (down)	LKO_T vs LKO_N
0.699901	5.46347	2.38318	0.0451948	0.757872	-3.70985	Trak2	LKO_T vs LKO_N (up)	LKO_T vs LKO_N
0.813976	-1.54975	2.38301	0.0452068	0.757872	-3.71008	Crlf1	LKO_T vs LKO_N (up)	LKO_T vs LKO_N
0.650321	7.34014	2.38174	0.0452958	0.757872	-3.71181	Rnf128	LKO_T vs LKO_N (up)	LKO_T vs LKO_N
0.687884	5.07639	2.38169	0.0452988	0.757872	-3.71187	Dnmbp	LKO_T vs LKO_N (up)	LKO_T vs LKO_N
-0.601162	10.313	-2.38075	0.0453649	0.757872	-3.71315	Azgp1	LKO_T vs LKO_N (down)	LKO_T vs LKO_N
-1.02232	0.549903	-2.3805	0.0453822	0.757872	-3.71349	2210039B01Rik	LKO_T vs LKO_N (down)	LKO_T vs LKO_N
-0.78159	8.57224	-2.38035	0.0453927	0.757872	-3.71369	Dmgdh	LKO_T vs LKO_N (down)	LKO_T vs LKO_N
-0.414682	3.54697	-2.38034	0.0453935	0.757872	-3.71371	Ippk	LKO_T vs LKO_N (down)	LKO_T vs LKO_N
-0.8036	6.81622	-2.38005	0.0454136	0.757872	-3.7141	Usmg5	LKO_T vs LKO_N (down)	LKO_T vs LKO_N
0.576275	3.54388	2.37996	0.0454199	0.757872	-3.71422	Tubgcp6	LKO_T vs LKO_N (up)	LKO_T vs LKO_N
-1.35722	-1.10598	-2.37937	0.0454613	0.757872	-3.71502	Sema3d	LKO_T vs LKO_N (down)	LKO_T vs LKO_N
0.452403	3.82872	2.37806	0.0455533	0.757872	-3.7168	Zfyve16	LKO_T vs LKO_N (up)	LKO_T vs LKO_N
-0.521579	4.17547	-2.37741	0.0455987	0.757872	-3.71768	Fam214b	LKO_T vs LKO_N (down)	LKO_T vs LKO_N
-0.864692	8.36069	-2.3763	0.0456771	0.757872	-3.71919	Cfhr2	LKO_T vs LKO_N (down)	LKO_T vs LKO_N
0.569359	3.13622	2.37552	0.0457317	0.757872	-3.72024	Thnsl1	LKO_T vs LKO_N (up)	LKO_T vs LKO_N
0.260641	2.88409	2.37511	0.0457606	0.757872	-3.7208	Naf1	LKO_T vs LKO_N (up)	LKO_T vs LKO_N
-0.783816	3.1101	-2.37496	0.0457717	0.757872	-3.72101	Rpia	LKO_T vs LKO_N (down)	LKO_T vs LKO_N
-0.353912	5.79365	-2.37486	0.0457786	0.757872	-3.72115	Vkorc1l1	LKO_T vs LKO_N (down)	LKO_T vs LKO_N
0.516225	-2.03713	2.37454	0.0458012	0.757872	-3.72158	Crip3	LKO_T vs LKO_N (up)	LKO_T vs LKO_N
-0.416348	5.93721	-2.37446	0.0458066	0.757872	-3.72168	Fis1	LKO_T vs LKO_N (down)	LKO_T vs LKO_N
-0.59109	-2.04439	-2.37403	0.0458369	0.757872	-3.72226	Ankrd35	LKO_T vs LKO_N (down)	LKO_T vs LKO_N
2.12708	1.07226	2.37222	0.0459649	0.757872	-3.72472	Mapk4	LKO_T vs LKO_N (up)	LKO_T vs LKO_N
-1.21013	-1.5393	-2.37198	0.045982	0.757872	-3.72505	Pcyt1b	LKO_T vs LKO_N (down)	LKO_T vs LKO_N
-0.820751	8.53897	-2.37177	0.0459973	0.757872	-3.72534	Itih1	LKO_T vs LKO_N (down)	LKO_T vs LKO_N
-1.13956	4.25868	-2.37147	0.0460181	0.757872	-3.72574	Cfp	LKO_T vs LKO_N (down)	LKO_T vs LKO_N
-0.818256	6.38938	-2.36798	0.0462664	0.757872	-3.73047	F7	LKO_T vs LKO_N (down)	LKO_T vs LKO_N
-0.481615	-2.1354	-2.3675	0.0463012	0.757872	-3.73114	Klra7	LKO_T vs LKO_N (down)	LKO_T vs LKO_N
0.451391	4.61679	2.36748	0.0463024	0.757872	-3.73116	Xpnpep3	LKO_T vs LKO_N (up)	LKO_T vs LKO_N
0.581144	-1.98664	2.36648	0.0463736	0.757872	-3.73251	Adcy10	LKO_T vs LKO_N (up)	LKO_T vs LKO_N
-0.46887	3.31276	-2.36256	0.0466552	0.757872	-3.73784	Mplkip	LKO_T vs LKO_N (down)	LKO_T vs LKO_N
0.443203	5.88849	2.36223	0.0466783	0.757872	-3.73827	Cpd	LKO_T vs LKO_N (up)	LKO_T vs LKO_N
-0.474353	6.47885	-2.36203	0.0466933	0.757872	-3.73856	Stat2	LKO_T vs LKO_N (down)	LKO_T vs LKO_N
0.562518	6.44136	2.36104	0.0467646	0.757872	-3.7399	Cttn	LKO_T vs LKO_N (up)	LKO_T vs LKO_N
0.920037	3.97935	2.36085	0.046778	0.757872	-3.74015	Mtmr11	LKO_T vs LKO_N (up)	LKO_T vs LKO_N
-0.514308	7.13507	-2.36026	0.0468205	0.757872	-3.74095	Derl2	LKO_T vs LKO_N (down)	LKO_T vs LKO_N
-1.05435	-0.833601	-2.35801	0.0469832	0.757872	-3.744	Gm10433	LKO_T vs LKO_N (down)	LKO_T vs LKO_N
0.510398	2.2533	2.35785	0.0469946	0.757872	-3.74422	Eri2	LKO_T vs LKO_N (up)	LKO_T vs LKO_N
-0.524813	-1.85137	-2.3562	0.0471143	0.757872	-3.74645	9630013K17Rik	LKO_T vs LKO_N (down)	LKO_T vs LKO_N
1.49084	1.88786	2.35571	0.0471506	0.757872	-3.74713	Cdr2	LKO_T vs LKO_N (up)	LKO_T vs LKO_N
1.50659	-0.412859	2.35528	0.0471817	0.757872	-3.74771	Trpc1	LKO_T vs LKO_N (up)	LKO_T vs LKO_N
1.2149	4.24301	2.35524	0.0471844	0.757872	-3.74776	Egln3	LKO_T vs LKO_N (up)	LKO_T vs LKO_N
0.619863	4.61767	2.35445	0.0472422	0.757872	-3.74884	Kif16b	LKO_T vs LKO_N (up)	LKO_T vs LKO_N
-0.681278	4.2693	-2.35395	0.0472787	0.757872	-3.74952	Yrdc	LKO_T vs LKO_N (down)	LKO_T vs LKO_N
-0.902173	-1.67445	-2.35358	0.0473053	0.757872	-3.75001	Ckmt1	LKO_T vs LKO_N (down)	LKO_T vs LKO_N
0.878304	5.02267	2.35074	0.047513	0.757872	-3.75387	Usp20	LKO_T vs LKO_N (up)	LKO_T vs LKO_N
1.29983	3.10632	2.35012	0.0475586	0.757872	-3.75471	Fhl3	LKO_T vs LKO_N (up)	LKO_T vs LKO_N
-2.62739	-0.388925	-2.34956	0.0475994	0.757872	-3.75546	Timd4	LKO_T vs LKO_N (down)	LKO_T vs LKO_N
0.493413	3.55139	2.3487	0.0476626	0.757872	-3.75663	Swap70	LKO_T vs LKO_N (up)	LKO_T vs LKO_N
-0.718823	3.02873	-2.34729	0.0477668	0.757872	-3.75855	Tcf7l2	LKO_T vs LKO_N (down)	LKO_T vs LKO_N
-0.373321	5.97762	-2.34621	0.0478464	0.757872	-3.76002	Irf3	LKO_T vs LKO_N (down)	LKO_T vs LKO_N
-1.03699	3.2726	-2.3461	0.0478544	0.757872	-3.76016	Rasgef1b	LKO_T vs LKO_N (down)	LKO_T vs LKO_N
0.49937	0.796034	2.34564	0.047888	0.757872	-3.76078	Wdr93	LKO_T vs LKO_N (up)	LKO_T vs LKO_N
-0.461281	3.16861	-2.34519	0.0479213	0.757872	-3.76139	Rhobtb2	LKO_T vs LKO_N (down)	LKO_T vs LKO_N
0.452177	6.43816	2.34468	0.0479592	0.757872	-3.76209	Neu1	LKO_T vs LKO_N (up)	LKO_T vs LKO_N
-2.16746	-1.34844	-2.34311	0.0480752	0.757872	-3.76421	D830032E09Rik	LKO_T vs LKO_N (down)	LKO_T vs LKO_N
-0.860075	7.2721	-2.34259	0.0481137	0.757872	-3.76491	Hgfac	LKO_T vs LKO_N (down)	LKO_T vs LKO_N
-0.490083	3.38817	-2.34132	0.0482085	0.757872	-3.76664	Mblac2	LKO_T vs LKO_N (down)	LKO_T vs LKO_N
0.372341	4.33237	2.34037	0.048279	0.757872	-3.76793	Orc5	LKO_T vs LKO_N (up)	LKO_T vs LKO_N
0.272737	5.00293	2.33962	0.048335	0.757872	-3.76895	Vac14	LKO_T vs LKO_N (up)	LKO_T vs LKO_N
0.543639	-2.01581	2.33922	0.0483647	0.757872	-3.76949	Wscd2	LKO_T vs LKO_N (up)	LKO_T vs LKO_N
2.77909	0.316399	2.33915	0.0483696	0.757872	-3.76958	Fam83b	LKO_T vs LKO_N (up)	LKO_T vs LKO_N
-0.596037	4.34665	-2.33887	0.0483905	0.757872	-3.76996	Magoh	LKO_T vs LKO_N (down)	LKO_T vs LKO_N
2.84809	1.63042	2.33875	0.0483999	0.757872	-3.77013	Adamts4	LKO_T vs LKO_N (up)	LKO_T vs LKO_N
-1.12422	2.54516	-2.33662	0.0485593	0.757872	-3.77302	Zfp750	LKO_T vs LKO_N (down)	LKO_T vs LKO_N
0.479884	-0.379739	2.33643	0.0485732	0.757872	-3.77327	Cdc7	LKO_T vs LKO_N (up)	LKO_T vs LKO_N
0.723664	5.2841	2.33513	0.0486707	0.757872	-3.77503	Tmem131	LKO_T vs LKO_N (up)	LKO_T vs LKO_N
-1.25772	1.62222	-2.33471	0.0487026	0.757872	-3.77561	Vwf	LKO_T vs LKO_N (down)	LKO_T vs LKO_N
-1.64572	5.7074	-2.33312	0.0488218	0.757872	-3.77776	Id3	LKO_T vs LKO_N (down)	LKO_T vs LKO_N
-0.73443	15.2727	-2.33293	0.0488365	0.757872	-3.77802	Alb	LKO_T vs LKO_N (down)	LKO_T vs LKO_N
0.468567	3.95892	2.33272	0.0488522	0.757872	-3.77831	Zw10	LKO_T vs LKO_N (up)	LKO_T vs LKO_N
0.850049	-1.33324	2.33239	0.0488765	0.757872	-3.77874	Slc4a8	LKO_T vs LKO_N (up)	LKO_T vs LKO_N
-1.13143	-1.86382	-2.33235	0.0488799	0.757872	-3.7788	Naip1	LKO_T vs LKO_N (down)	LKO_T vs LKO_N
-0.914521	5.72032	-2.33225	0.0488872	0.757872	-3.77894	Cyp26a1	LKO_T vs LKO_N (down)	LKO_T vs LKO_N
-0.454666	4.73484	-2.33201	0.0489054	0.757872	-3.77926	Dhx33	LKO_T vs LKO_N (down)	LKO_T vs LKO_N
0.475968	5.41575	2.33108	0.048976	0.757872	-3.78053	Fnbp1l	LKO_T vs LKO_N (up)	LKO_T vs LKO_N
-0.764427	-2.03773	-2.33049	0.0490206	0.757872	-3.78133	Pcdhga11	LKO_T vs LKO_N (down)	LKO_T vs LKO_N
-0.6799	8.1724	-2.33037	0.0490292	0.757872	-3.78148	Selenbp1	LKO_T vs LKO_N (down)	LKO_T vs LKO_N
1.20636	3.68049	2.3302	0.0490419	0.757872	-3.78171	Clip2	LKO_T vs LKO_N (up)	LKO_T vs LKO_N
0.836616	2.44665	2.32904	0.0491303	0.757872	-3.7833	Ap4e1	LKO_T vs LKO_N (up)	LKO_T vs LKO_N
-0.613034	3.40637	-2.32889	0.0491411	0.757872	-3.78349	Gngt2	LKO_T vs LKO_N (down)	LKO_T vs LKO_N
1.37056	2.65967	2.32832	0.0491847	0.757872	-3.78427	Gcnt4	LKO_T vs LKO_N (up)	LKO_T vs LKO_N
-0.462308	-2.13268	-2.32638	0.0493321	0.757872	-3.7869	Mef2b	LKO_T vs LKO_N (down)	LKO_T vs LKO_N
0.837816	1.7034	2.32578	0.0493778	0.757872	-3.78771	Rapgef3	LKO_T vs LKO_N (up)	LKO_T vs LKO_N
-0.461971	11.2354	-2.32535	0.0494105	0.757872	-3.78829	B2m	LKO_T vs LKO_N (down)	LKO_T vs LKO_N
-1.1769	6.21468	-2.32532	0.0494128	0.757872	-3.78833	Prg4	LKO_T vs LKO_N (down)	LKO_T vs LKO_N
0.477017	3.1323	2.32393	0.0495185	0.757872	-3.79021	Pomgnt2	LKO_T vs LKO_N (up)	LKO_T vs LKO_N
0.975778	-1.44612	2.32226	0.0496467	0.757872	-3.79248	Fcrls	LKO_T vs LKO_N (up)	LKO_T vs LKO_N
0.236396	4.18365	2.32169	0.0496899	0.757872	-3.79325	Wdr75	LKO_T vs LKO_N (up)	LKO_T vs LKO_N
0.717897	3.96225	2.32016	0.0498075	0.757872	-3.79532	Btc	LKO_T vs LKO_N (up)	LKO_T vs LKO_N
-0.460603	5.83126	-2.31898	0.0498984	0.757872	-3.79692	Cnpy3	LKO_T vs LKO_N (down)	LKO_T vs LKO_N
2.17756	-0.744986	2.31886	0.0499078	0.757872	-3.79709	Plch1	LKO_T vs LKO_N (up)	LKO_T vs LKO_N
-0.966029	1.50817	-2.31846	0.0499387	0.757872	-3.79763	Snai2	LKO_T vs LKO_N (down)	LKO_T vs LKO_N
0.472673	5.6617	2.31704	0.0500476	0.757872	-3.79955	Wwtr1	LKO_T vs LKO_N (up)	LKO_T vs LKO_N
-1.1535	1.02598	-2.31699	0.0500519	0.757872	-3.79962	1810024B03Rik	LKO_T vs LKO_N (down)	LKO_T vs LKO_N
-0.255799	-2.3818	-2.31669	0.0500747	0.757872	-3.80002	1700023F06Rik	LKO_T vs LKO_N (down)	LKO_T vs LKO_N
-0.255799	-2.3818	-2.31669	0.0500747	0.757872	-3.80002	1700031A10Rik	LKO_T vs LKO_N (down)	LKO_T vs LKO_N
-0.255799	-2.3818	-2.31669	0.0500747	0.757872	-3.80002	1700099I09Rik	LKO_T vs LKO_N (down)	LKO_T vs LKO_N
-0.255799	-2.3818	-2.31669	0.0500747	0.757872	-3.80002	2310057J18Rik	LKO_T vs LKO_N (down)	LKO_T vs LKO_N
-0.255799	-2.3818	-2.31669	0.0500747	0.757872	-3.80002	4930465K10Rik	LKO_T vs LKO_N (down)	LKO_T vs LKO_N
-0.255799	-2.3818	-2.31669	0.0500747	0.757872	-3.80002	Actl9	LKO_T vs LKO_N (down)	LKO_T vs LKO_N
-0.255799	-2.3818	-2.31669	0.0500747	0.757872	-3.80002	Acvr1c	LKO_T vs LKO_N (down)	LKO_T vs LKO_N
-0.255799	-2.3818	-2.31669	0.0500747	0.757872	-3.80002	BB019430	LKO_T vs LKO_N (down)	LKO_T vs LKO_N
-0.255799	-2.3818	-2.31669	0.0500747	0.757872	-3.80002	Bnc1	LKO_T vs LKO_N (down)	LKO_T vs LKO_N
-0.255799	-2.3818	-2.31669	0.0500747	0.757872	-3.80002	Ckm	LKO_T vs LKO_N (down)	LKO_T vs LKO_N
-0.255799	-2.3818	-2.31669	0.0500747	0.757872	-3.80002	Cox8b	LKO_T vs LKO_N (down)	LKO_T vs LKO_N
-0.255799	-2.3818	-2.31669	0.0500747	0.757872	-3.80002	Cpa6	LKO_T vs LKO_N (down)	LKO_T vs LKO_N
-0.255799	-2.3818	-2.31669	0.0500747	0.757872	-3.80002	Ctnna3	LKO_T vs LKO_N (down)	LKO_T vs LKO_N
-0.255799	-2.3818	-2.31669	0.0500747	0.757872	-3.80002	Fam163b	LKO_T vs LKO_N (down)	LKO_T vs LKO_N
-0.255799	-2.3818	-2.31669	0.0500747	0.757872	-3.80002	Fam178b	LKO_T vs LKO_N (down)	LKO_T vs LKO_N
-0.255799	-2.3818	-2.31669	0.0500747	0.757872	-3.80002	Gabra4	LKO_T vs LKO_N (down)	LKO_T vs LKO_N
-0.255799	-2.3818	-2.31669	0.0500747	0.757872	-3.80002	Gif	LKO_T vs LKO_N (down)	LKO_T vs LKO_N
-0.255799	-2.3818	-2.31669	0.0500747	0.757872	-3.80002	Gm3696	LKO_T vs LKO_N (down)	LKO_T vs LKO_N
-0.255799	-2.3818	-2.31669	0.0500747	0.757872	-3.80002	Gprc5d	LKO_T vs LKO_N (down)	LKO_T vs LKO_N
-0.255799	-2.3818	-2.31669	0.0500747	0.757872	-3.80002	Hist1h2ba	LKO_T vs LKO_N (down)	LKO_T vs LKO_N
-0.255799	-2.3818	-2.31669	0.0500747	0.757872	-3.80002	Ina	LKO_T vs LKO_N (down)	LKO_T vs LKO_N
-0.255799	-2.3818	-2.31669	0.0500747	0.757872	-3.80002	Kcnk16	LKO_T vs LKO_N (down)	LKO_T vs LKO_N
-0.255799	-2.3818	-2.31669	0.0500747	0.757872	-3.80002	Lrrc26	LKO_T vs LKO_N (down)	LKO_T vs LKO_N
-0.255799	-2.3818	-2.31669	0.0500747	0.757872	-3.80002	Mir192	LKO_T vs LKO_N (down)	LKO_T vs LKO_N
-0.255799	-2.3818	-2.31669	0.0500747	0.757872	-3.80002	Mir3105	LKO_T vs LKO_N (down)	LKO_T vs LKO_N
-0.255799	-2.3818	-2.31669	0.0500747	0.757872	-3.80002	Mir3473d	LKO_T vs LKO_N (down)	LKO_T vs LKO_N
-0.255799	-2.3818	-2.31669	0.0500747	0.757872	-3.80002	Mir351	LKO_T vs LKO_N (down)	LKO_T vs LKO_N
-0.255799	-2.3818	-2.31669	0.0500747	0.757872	-3.80002	Mir423	LKO_T vs LKO_N (down)	LKO_T vs LKO_N
-0.255799	-2.3818	-2.31669	0.0500747	0.757872	-3.80002	Mir6905	LKO_T vs LKO_N (down)	LKO_T vs LKO_N
-0.255799	-2.3818	-2.31669	0.0500747	0.757872	-3.80002	Mir6960	LKO_T vs LKO_N (down)	LKO_T vs LKO_N
-0.255799	-2.3818	-2.31669	0.0500747	0.757872	-3.80002	Mrgprb3	LKO_T vs LKO_N (down)	LKO_T vs LKO_N
-0.255799	-2.3818	-2.31669	0.0500747	0.757872	-3.80002	Myocd	LKO_T vs LKO_N (down)	LKO_T vs LKO_N
-0.255799	-2.3818	-2.31669	0.0500747	0.757872	-3.80002	Olfr101	LKO_T vs LKO_N (down)	LKO_T vs LKO_N
-0.255799	-2.3818	-2.31669	0.0500747	0.757872	-3.80002	Olfr460	LKO_T vs LKO_N (down)	LKO_T vs LKO_N
-0.255799	-2.3818	-2.31669	0.0500747	0.757872	-3.80002	Olfr78	LKO_T vs LKO_N (down)	LKO_T vs LKO_N
-0.255799	-2.3818	-2.31669	0.0500747	0.757872	-3.80002	Olfr893	LKO_T vs LKO_N (down)	LKO_T vs LKO_N
-0.255799	-2.3818	-2.31669	0.0500747	0.757872	-3.80002	Prrxl1	LKO_T vs LKO_N (down)	LKO_T vs LKO_N
-0.255799	-2.3818	-2.31669	0.0500747	0.757872	-3.80002	Psg23	LKO_T vs LKO_N (down)	LKO_T vs LKO_N
-0.255799	-2.3818	-2.31669	0.0500747	0.757872	-3.80002	Psmb11	LKO_T vs LKO_N (down)	LKO_T vs LKO_N
-0.255799	-2.3818	-2.31669	0.0500747	0.757872	-3.80002	Ptprt	LKO_T vs LKO_N (down)	LKO_T vs LKO_N
-0.255799	-2.3818	-2.31669	0.0500747	0.757872	-3.80002	Rims1	LKO_T vs LKO_N (down)	LKO_T vs LKO_N
-0.255799	-2.3818	-2.31669	0.0500747	0.757872	-3.80002	Slc26a7	LKO_T vs LKO_N (down)	LKO_T vs LKO_N
-0.255799	-2.3818	-2.31669	0.0500747	0.757872	-3.80002	Tmem89	LKO_T vs LKO_N (down)	LKO_T vs LKO_N
-0.255799	-2.3818	-2.31669	0.0500747	0.757872	-3.80002	Trpc7	LKO_T vs LKO_N (down)	LKO_T vs LKO_N
-0.255799	-2.3818	-2.31669	0.0500747	0.757872	-3.80002	Trpv3	LKO_T vs LKO_N (down)	LKO_T vs LKO_N
-0.255799	-2.3818	-2.31669	0.0500747	0.757872	-3.80002	Usp17ld	LKO_T vs LKO_N (down)	LKO_T vs LKO_N
-0.255799	-2.3818	-2.31669	0.0500747	0.757872	-3.80002	Utf1	LKO_T vs LKO_N (down)	LKO_T vs LKO_N
-0.255799	-2.3818	-2.31669	0.0500747	0.757872	-3.80002	Vmn2r59	LKO_T vs LKO_N (down)	LKO_T vs LKO_N
-0.602498	6.86352	-2.31615	0.0501165	0.757872	-3.80076	Ubxn1	LKO_T vs LKO_N (down)	LKO_T vs LKO_N
0.797052	8.50803	2.3143	0.0502601	0.757872	-3.80327	Lpl	LKO_T vs LKO_N (up)	LKO_T vs LKO_N
1.24404	-0.793221	2.31295	0.0503642	0.757872	-3.80509	D430020J02Rik	LKO_T vs LKO_N (up)	LKO_T vs LKO_N
-0.608286	-0.595883	-2.31286	0.0503719	0.757872	-3.80522	Col4a3	LKO_T vs LKO_N (down)	LKO_T vs LKO_N
-0.492709	5.34239	-2.31263	0.0503891	0.757872	-3.80552	Pfdn2	LKO_T vs LKO_N (down)	LKO_T vs LKO_N
-0.364714	5.0946	-2.31259	0.0503928	0.757872	-3.80559	Mrps16	LKO_T vs LKO_N (down)	LKO_T vs LKO_N
1.08675	9.8161	2.3119	0.0504459	0.757872	-3.80651	Tgm2	LKO_T vs LKO_N (up)	LKO_T vs LKO_N
0.379236	6.3964	2.31031	0.0505702	0.757872	-3.80867	Pkp2	LKO_T vs LKO_N (up)	LKO_T vs LKO_N
0.772795	3.85748	2.31	0.0505944	0.757872	-3.80909	Sgk3	LKO_T vs LKO_N (up)	LKO_T vs LKO_N
0.551149	4.40369	2.30989	0.0506026	0.757872	-3.80924	Cstf2	LKO_T vs LKO_N (up)	LKO_T vs LKO_N
-2.40382	3.44091	-2.30957	0.0506277	0.757872	-3.80967	Tifa	LKO_T vs LKO_N (down)	LKO_T vs LKO_N
-2.28032	1.87379	-2.3092	0.0506566	0.757872	-3.81017	Adam23	LKO_T vs LKO_N (down)	LKO_T vs LKO_N
0.639976	2.51681	2.30914	0.0506614	0.757872	-3.81025	Wdr44	LKO_T vs LKO_N (up)	LKO_T vs LKO_N
0.546722	5.25127	2.30897	0.0506748	0.757872	-3.81049	Rtn4rl1	LKO_T vs LKO_N (up)	LKO_T vs LKO_N
0.630937	3.17585	2.30851	0.0507107	0.757872	-3.81111	Slx4	LKO_T vs LKO_N (up)	LKO_T vs LKO_N
0.481683	6.05427	2.30851	0.0507108	0.757872	-3.81111	Slc25a42	LKO_T vs LKO_N (up)	LKO_T vs LKO_N
-0.495618	2.74249	-2.30846	0.0507147	0.757872	-3.81118	Klf2	LKO_T vs LKO_N (down)	LKO_T vs LKO_N
-0.417411	5.91951	-2.30791	0.0507573	0.757872	-3.81192	Atad3a	LKO_T vs LKO_N (down)	LKO_T vs LKO_N
-0.455536	3.82802	-2.30763	0.0507798	0.757872	-3.8123	Dmap1	LKO_T vs LKO_N (down)	LKO_T vs LKO_N
-0.474355	2.6631	-2.30658	0.0508618	0.757872	-3.81372	Aasdh	LKO_T vs LKO_N (down)	LKO_T vs LKO_N
0.588575	5.23361	2.30498	0.0509877	0.757872	-3.81589	Slc22a5	LKO_T vs LKO_N (up)	LKO_T vs LKO_N
-0.60734	-2.05703	-2.30395	0.0510684	0.757872	-3.81728	Hspb2	LKO_T vs LKO_N (down)	LKO_T vs LKO_N
0.400542	4.8948	2.30329	0.0511208	0.757872	-3.81818	Git1	LKO_T vs LKO_N (up)	LKO_T vs LKO_N
0.227923	5.41815	2.30289	0.0511525	0.757872	-3.81873	Mat2b	LKO_T vs LKO_N (up)	LKO_T vs LKO_N
0.235722	4.70223	2.30171	0.0512457	0.757872	-3.82032	Kdm1a	LKO_T vs LKO_N (up)	LKO_T vs LKO_N
-0.763128	-1.43855	-2.30128	0.0512795	0.757872	-3.8209	Snord72	LKO_T vs LKO_N (down)	LKO_T vs LKO_N
0.469659	5.70089	2.3012	0.0512856	0.757872	-3.82101	Casp8	LKO_T vs LKO_N (up)	LKO_T vs LKO_N
-0.360407	4.10572	-2.30104	0.0512985	0.757872	-3.82123	Ccnc	LKO_T vs LKO_N (down)	LKO_T vs LKO_N
-0.985342	7.90552	-2.29913	0.0514495	0.757872	-3.82381	Cyp3a25	LKO_T vs LKO_N (down)	LKO_T vs LKO_N
0.302558	4.83326	2.29911	0.0514512	0.757872	-3.82384	Sh3bp5l	LKO_T vs LKO_N (up)	LKO_T vs LKO_N
0.33256	4.40503	2.29813	0.0515289	0.757872	-3.82516	Zdhhc20	LKO_T vs LKO_N (up)	LKO_T vs LKO_N
0.485657	5.62311	2.2975	0.0515795	0.757872	-3.82602	Gtpbp2	LKO_T vs LKO_N (up)	LKO_T vs LKO_N
-0.55289	5.81633	-2.29744	0.051584	0.757872	-3.8261	Ndufb8	LKO_T vs LKO_N (down)	LKO_T vs LKO_N
-0.378567	2.74833	-2.29675	0.0516387	0.757872	-3.82703	Zfp729a	LKO_T vs LKO_N (down)	LKO_T vs LKO_N
-1.87096	-0.777977	-2.29655	0.0516548	0.757872	-3.8273	Pclo	LKO_T vs LKO_N (down)	LKO_T vs LKO_N
0.990902	-0.303425	2.29569	0.0517237	0.757872	-3.82847	Zfp558	LKO_T vs LKO_N (up)	LKO_T vs LKO_N
0.333467	6.26867	2.29466	0.0518058	0.757872	-3.82986	Ddx23	LKO_T vs LKO_N (up)	LKO_T vs LKO_N
1.02813	6.24244	2.29446	0.0518213	0.757872	-3.83013	Adcy6	LKO_T vs LKO_N (up)	LKO_T vs LKO_N
-0.400503	7.41616	-2.29358	0.0518922	0.757872	-3.83133	Tecr	LKO_T vs LKO_N (down)	LKO_T vs LKO_N
-0.397802	5.86512	-2.29249	0.0519796	0.757872	-3.8328	Timm23	LKO_T vs LKO_N (down)	LKO_T vs LKO_N
-1.02794	3.89799	-2.29167	0.0520448	0.757872	-3.8339	Gm20319	LKO_T vs LKO_N (down)	LKO_T vs LKO_N
-0.23358	-2.38674	-2.29115	0.0520869	0.757872	-3.83461	1700025B11Rik	LKO_T vs LKO_N (down)	LKO_T vs LKO_N
-0.23358	-2.38674	-2.29115	0.0520869	0.757872	-3.83461	1700025F22Rik	LKO_T vs LKO_N (down)	LKO_T vs LKO_N
-0.23358	-2.38674	-2.29115	0.0520869	0.757872	-3.83461	1700092M07Rik	LKO_T vs LKO_N (down)	LKO_T vs LKO_N
-0.23358	-2.38674	-2.29115	0.0520869	0.757872	-3.83461	4933417A18Rik	LKO_T vs LKO_N (down)	LKO_T vs LKO_N
-0.23358	-2.38674	-2.29115	0.0520869	0.757872	-3.83461	4933440M02Rik	LKO_T vs LKO_N (down)	LKO_T vs LKO_N
-0.23358	-2.38674	-2.29115	0.0520869	0.757872	-3.83461	AF366264	LKO_T vs LKO_N (down)	LKO_T vs LKO_N
-0.23358	-2.38674	-2.29115	0.0520869	0.757872	-3.83461	AI646519	LKO_T vs LKO_N (down)	LKO_T vs LKO_N
-0.23358	-2.38674	-2.29115	0.0520869	0.757872	-3.83461	Aldoart1	LKO_T vs LKO_N (down)	LKO_T vs LKO_N
-0.23358	-2.38674	-2.29115	0.0520869	0.757872	-3.83461	Amelx	LKO_T vs LKO_N (down)	LKO_T vs LKO_N
-0.23358	-2.38674	-2.29115	0.0520869	0.757872	-3.83461	Asxl3	LKO_T vs LKO_N (down)	LKO_T vs LKO_N
-0.23358	-2.38674	-2.29115	0.0520869	0.757872	-3.83461	Atoh7	LKO_T vs LKO_N (down)	LKO_T vs LKO_N
-0.23358	-2.38674	-2.29115	0.0520869	0.757872	-3.83461	Brinp2	LKO_T vs LKO_N (down)	LKO_T vs LKO_N
-0.23358	-2.38674	-2.29115	0.0520869	0.757872	-3.83461	C130071C03Rik	LKO_T vs LKO_N (down)	LKO_T vs LKO_N
-0.23358	-2.38674	-2.29115	0.0520869	0.757872	-3.83461	Clvs1	LKO_T vs LKO_N (down)	LKO_T vs LKO_N
-0.23358	-2.38674	-2.29115	0.0520869	0.757872	-3.83461	Crispld1	LKO_T vs LKO_N (down)	LKO_T vs LKO_N
-0.23358	-2.38674	-2.29115	0.0520869	0.757872	-3.83461	Cstad	LKO_T vs LKO_N (down)	LKO_T vs LKO_N
-0.23358	-2.38674	-2.29115	0.0520869	0.757872	-3.83461	Dao	LKO_T vs LKO_N (down)	LKO_T vs LKO_N
-0.23358	-2.38674	-2.29115	0.0520869	0.757872	-3.83461	Daw1	LKO_T vs LKO_N (down)	LKO_T vs LKO_N
-0.23358	-2.38674	-2.29115	0.0520869	0.757872	-3.83461	Ddi1	LKO_T vs LKO_N (down)	LKO_T vs LKO_N
-0.23358	-2.38674	-2.29115	0.0520869	0.757872	-3.83461	Dio2	LKO_T vs LKO_N (down)	LKO_T vs LKO_N
-0.23358	-2.38674	-2.29115	0.0520869	0.757872	-3.83461	Dleu7	LKO_T vs LKO_N (down)	LKO_T vs LKO_N
-0.23358	-2.38674	-2.29115	0.0520869	0.757872	-3.83461	Dppa5a	LKO_T vs LKO_N (down)	LKO_T vs LKO_N
-0.23358	-2.38674	-2.29115	0.0520869	0.757872	-3.83461	Drd2	LKO_T vs LKO_N (down)	LKO_T vs LKO_N
-0.23358	-2.38674	-2.29115	0.0520869	0.757872	-3.83461	Ear10	LKO_T vs LKO_N (down)	LKO_T vs LKO_N
-0.23358	-2.38674	-2.29115	0.0520869	0.757872	-3.83461	Efcab6	LKO_T vs LKO_N (down)	LKO_T vs LKO_N
-0.23358	-2.38674	-2.29115	0.0520869	0.757872	-3.83461	Fam227b	LKO_T vs LKO_N (down)	LKO_T vs LKO_N
-0.23358	-2.38674	-2.29115	0.0520869	0.757872	-3.83461	Fxyd4	LKO_T vs LKO_N (down)	LKO_T vs LKO_N
-0.23358	-2.38674	-2.29115	0.0520869	0.757872	-3.83461	Gm11762	LKO_T vs LKO_N (down)	LKO_T vs LKO_N
-0.23358	-2.38674	-2.29115	0.0520869	0.757872	-3.83461	Gm15867	LKO_T vs LKO_N (down)	LKO_T vs LKO_N
-0.23358	-2.38674	-2.29115	0.0520869	0.757872	-3.83461	Gpr33	LKO_T vs LKO_N (down)	LKO_T vs LKO_N
-0.23358	-2.38674	-2.29115	0.0520869	0.757872	-3.83461	Grid2	LKO_T vs LKO_N (down)	LKO_T vs LKO_N
-0.23358	-2.38674	-2.29115	0.0520869	0.757872	-3.83461	Grin2b	LKO_T vs LKO_N (down)	LKO_T vs LKO_N
-0.23358	-2.38674	-2.29115	0.0520869	0.757872	-3.83461	Grm7	LKO_T vs LKO_N (down)	LKO_T vs LKO_N
-0.23358	-2.38674	-2.29115	0.0520869	0.757872	-3.83461	Htr5b	LKO_T vs LKO_N (down)	LKO_T vs LKO_N
-0.23358	-2.38674	-2.29115	0.0520869	0.757872	-3.83461	Krt83	LKO_T vs LKO_N (down)	LKO_T vs LKO_N
-0.23358	-2.38674	-2.29115	0.0520869	0.757872	-3.83461	Lrrtm3	LKO_T vs LKO_N (down)	LKO_T vs LKO_N
-0.23358	-2.38674	-2.29115	0.0520869	0.757872	-3.83461	Lsmem1	LKO_T vs LKO_N (down)	LKO_T vs LKO_N
-0.23358	-2.38674	-2.29115	0.0520869	0.757872	-3.83461	Mir1198	LKO_T vs LKO_N (down)	LKO_T vs LKO_N
-0.23358	-2.38674	-2.29115	0.0520869	0.757872	-3.83461	Mir491	LKO_T vs LKO_N (down)	LKO_T vs LKO_N
-0.23358	-2.38674	-2.29115	0.0520869	0.757872	-3.83461	Nap1l2	LKO_T vs LKO_N (down)	LKO_T vs LKO_N
-0.23358	-2.38674	-2.29115	0.0520869	0.757872	-3.83461	Obp2b	LKO_T vs LKO_N (down)	LKO_T vs LKO_N
-0.23358	-2.38674	-2.29115	0.0520869	0.757872	-3.83461	Olfr1432	LKO_T vs LKO_N (down)	LKO_T vs LKO_N
-0.23358	-2.38674	-2.29115	0.0520869	0.757872	-3.83461	Oprd1	LKO_T vs LKO_N (down)	LKO_T vs LKO_N
-0.23358	-2.38674	-2.29115	0.0520869	0.757872	-3.83461	Otud7a	LKO_T vs LKO_N (down)	LKO_T vs LKO_N
-0.23358	-2.38674	-2.29115	0.0520869	0.757872	-3.83461	Pcdh11x	LKO_T vs LKO_N (down)	LKO_T vs LKO_N
-0.23358	-2.38674	-2.29115	0.0520869	0.757872	-3.83461	Prss34	LKO_T vs LKO_N (down)	LKO_T vs LKO_N
-0.23358	-2.38674	-2.29115	0.0520869	0.757872	-3.83461	Slc24a4	LKO_T vs LKO_N (down)	LKO_T vs LKO_N
-0.23358	-2.38674	-2.29115	0.0520869	0.757872	-3.83461	Slc5a5	LKO_T vs LKO_N (down)	LKO_T vs LKO_N
-0.23358	-2.38674	-2.29115	0.0520869	0.757872	-3.83461	Tbpl2	LKO_T vs LKO_N (down)	LKO_T vs LKO_N
-0.23358	-2.38674	-2.29115	0.0520869	0.757872	-3.83461	Tmem200c	LKO_T vs LKO_N (down)	LKO_T vs LKO_N
-0.23358	-2.38674	-2.29115	0.0520869	0.757872	-3.83461	Tnn	LKO_T vs LKO_N (down)	LKO_T vs LKO_N
-0.23358	-2.38674	-2.29115	0.0520869	0.757872	-3.83461	Tppp2	LKO_T vs LKO_N (down)	LKO_T vs LKO_N
-0.23358	-2.38674	-2.29115	0.0520869	0.757872	-3.83461	Tpsab1	LKO_T vs LKO_N (down)	LKO_T vs LKO_N
-0.23358	-2.38674	-2.29115	0.0520869	0.757872	-3.83461	Umodl1	LKO_T vs LKO_N (down)	LKO_T vs LKO_N
-0.23358	-2.38674	-2.29115	0.0520869	0.757872	-3.83461	Wfdc6a	LKO_T vs LKO_N (down)	LKO_T vs LKO_N
-0.23358	-2.38674	-2.29115	0.0520869	0.757872	-3.83461	Zic1	LKO_T vs LKO_N (down)	LKO_T vs LKO_N
0.57874	5.72085	2.29076	0.0521179	0.757872	-3.83514	Flot2	LKO_T vs LKO_N (up)	LKO_T vs LKO_N
0.203019	5.22638	2.28923	0.0522412	0.758536	-3.83721	Eif4enif1	LKO_T vs LKO_N (up)	LKO_T vs LKO_N
-0.697869	-2.0307	-2.28915	0.0522476	0.758536	-3.83732	Gramd2	LKO_T vs LKO_N (down)	LKO_T vs LKO_N
-1.35442	1.46098	-2.28771	0.0523644	0.759032	-3.83928	Ms4a4d	LKO_T vs LKO_N (down)	LKO_T vs LKO_N
0.568031	8.38136	2.28769	0.0523659	0.759032	-3.8393	Alas1	LKO_T vs LKO_N (up)	LKO_T vs LKO_N
-0.688844	5.00199	-2.28626	0.0524811	0.759417	-3.84123	Coq7	LKO_T vs LKO_N (down)	LKO_T vs LKO_N
0.299635	5.02944	2.28555	0.0525389	0.759417	-3.84219	Lnx2	LKO_T vs LKO_N (up)	LKO_T vs LKO_N
0.571768	6.34305	2.28549	0.0525439	0.759417	-3.84228	Col3a1	LKO_T vs LKO_N (up)	LKO_T vs LKO_N
-1.48211	8.57758	-2.28496	0.0525864	0.759417	-3.84299	Apoa5	LKO_T vs LKO_N (down)	LKO_T vs LKO_N
-0.921576	-0.408013	-2.28476	0.0526029	0.759417	-3.84326	Tnfrsf18	LKO_T vs LKO_N (down)	LKO_T vs LKO_N
-1.01879	1.60092	-2.28226	0.0528059	0.761738	-3.84664	Scarf2	LKO_T vs LKO_N (down)	LKO_T vs LKO_N
0.712773	4.988	2.28127	0.0528864	0.762291	-3.84798	Trim2	LKO_T vs LKO_N (up)	LKO_T vs LKO_N
0.304578	7.36816	2.28029	0.0529668	0.762841	-3.84931	Gnb1	LKO_T vs LKO_N (up)	LKO_T vs LKO_N
-0.471356	1.048	-2.2793	0.0530478	0.762881	-3.85065	Zfp689	LKO_T vs LKO_N (down)	LKO_T vs LKO_N
-1.06579	1.84337	-2.27901	0.0530713	0.762881	-3.85104	Phf11c	LKO_T vs LKO_N (down)	LKO_T vs LKO_N
-0.638424	5.98517	-2.27871	0.0530965	0.762881	-3.85145	Ndufb5	LKO_T vs LKO_N (down)	LKO_T vs LKO_N
1.12535	-1.56337	2.27799	0.0531547	0.763111	-3.85242	Gsdma	LKO_T vs LKO_N (up)	LKO_T vs LKO_N
-0.421391	6.79348	-2.27654	0.0532745	0.764053	-3.85439	Ndufv1	LKO_T vs LKO_N (down)	LKO_T vs LKO_N
0.480513	5.38407	2.27578	0.0533363	0.764053	-3.85541	Mcat	LKO_T vs LKO_N (up)	LKO_T vs LKO_N
-0.278237	3.76248	-2.27565	0.0533474	0.764053	-3.85559	Zfp865	LKO_T vs LKO_N (down)	LKO_T vs LKO_N
0.649042	4.65502	2.27501	0.0533997	0.764196	-3.85645	Trip10	LKO_T vs LKO_N (up)	LKO_T vs LKO_N
-0.603054	-2.05369	-2.27393	0.0534886	0.764862	-3.85791	Tet1	LKO_T vs LKO_N (down)	LKO_T vs LKO_N
1.45879	0.0825614	2.27244	0.0536118	0.764913	-3.85992	Kif14	LKO_T vs LKO_N (up)	LKO_T vs LKO_N
-1.33131	-1.84239	-2.27207	0.0536426	0.764913	-3.86043	Popdc3	LKO_T vs LKO_N (down)	LKO_T vs LKO_N
0.417784	5.95831	2.27202	0.0536471	0.764913	-3.8605	Mroh1	LKO_T vs LKO_N (up)	LKO_T vs LKO_N
-0.386092	-2.0611	-2.27184	0.0536618	0.764913	-3.86074	Snord49a	LKO_T vs LKO_N (down)	LKO_T vs LKO_N
0.401165	5.61947	2.2707	0.053756	0.765008	-3.86228	Usp22	LKO_T vs LKO_N (up)	LKO_T vs LKO_N
1.4568	-0.0165856	2.27059	0.0537651	0.765008	-3.86243	Olfr56	LKO_T vs LKO_N (up)	LKO_T vs LKO_N
-0.625272	1.49141	-2.27023	0.0537956	0.765008	-3.86292	Trpt1	LKO_T vs LKO_N (down)	LKO_T vs LKO_N
0.444411	6.08813	2.26896	0.053901	0.765904	-3.86464	Asah1	LKO_T vs LKO_N (up)	LKO_T vs LKO_N
-0.336961	6.63821	-2.26787	0.0539914	0.766011	-3.86611	Tspan31	LKO_T vs LKO_N (down)	LKO_T vs LKO_N
-0.40223	3.66482	-2.26785	0.0539934	0.766011	-3.86614	Slbp	LKO_T vs LKO_N (down)	LKO_T vs LKO_N
0.30618	3.22284	2.2665	0.0541054	0.766996	-3.86796	Tsen54	LKO_T vs LKO_N (up)	LKO_T vs LKO_N
0.496434	5.29333	2.26553	0.0541867	0.767545	-3.86927	Brox	LKO_T vs LKO_N (up)	LKO_T vs LKO_N
1.58753	0.716425	2.26334	0.0543704	0.768031	-3.87224	Fignl1	LKO_T vs LKO_N (up)	LKO_T vs LKO_N
0.52613	11.5519	2.26078	0.054585	0.768031	-3.87569	Clu	LKO_T vs LKO_N (up)	LKO_T vs LKO_N
-0.478719	5.83536	-2.26065	0.0545963	0.768031	-3.87587	Spin1	LKO_T vs LKO_N (down)	LKO_T vs LKO_N
0.443984	3.11987	2.26049	0.0546099	0.768031	-3.87609	Pold1	LKO_T vs LKO_N (up)	LKO_T vs LKO_N
-1.18407	5.14016	-2.25905	0.054731	0.768031	-3.87803	Slc30a10	LKO_T vs LKO_N (down)	LKO_T vs LKO_N
0.401866	-1.9869	2.25799	0.0548204	0.768031	-3.87946	Gm16701	LKO_T vs LKO_N (up)	LKO_T vs LKO_N
0.731021	-1.87007	2.25749	0.0548627	0.768031	-3.88014	Akr1c21	LKO_T vs LKO_N (up)	LKO_T vs LKO_N
-0.518957	3.06617	-2.25729	0.0548798	0.768031	-3.88041	Mad1l1	LKO_T vs LKO_N (down)	LKO_T vs LKO_N
2.37286	-0.183346	2.25685	0.0549172	0.768031	-3.88101	Slc38a11	LKO_T vs LKO_N (up)	LKO_T vs LKO_N
-0.276523	4.54777	-2.25673	0.0549271	0.768031	-3.88117	Snx17	LKO_T vs LKO_N (down)	LKO_T vs LKO_N
1.07988	5.38708	2.25625	0.054968	0.768031	-3.88182	Lamc1	LKO_T vs LKO_N (up)	LKO_T vs LKO_N
1.45868	1.96459	2.25601	0.0549878	0.768031	-3.88214	Lonrf3	LKO_T vs LKO_N (up)	LKO_T vs LKO_N
-0.586363	8.25288	-2.25589	0.0549981	0.768031	-3.8823	Proz	LKO_T vs LKO_N (down)	LKO_T vs LKO_N
-0.385668	-2.06078	-2.25517	0.0550599	0.768031	-3.88328	1700001J03Rik	LKO_T vs LKO_N (down)	LKO_T vs LKO_N
1.32571	2.92983	2.25481	0.0550898	0.768031	-3.88376	Ppic	LKO_T vs LKO_N (up)	LKO_T vs LKO_N
2.08587	0.319813	2.25431	0.0551323	0.768031	-3.88443	Cep112	LKO_T vs LKO_N (up)	LKO_T vs LKO_N
0.416462	5.47302	2.25419	0.0551427	0.768031	-3.8846	Mef2d	LKO_T vs LKO_N (up)	LKO_T vs LKO_N
0.489682	2.21131	2.25398	0.0551606	0.768031	-3.88488	Zfp93	LKO_T vs LKO_N (up)	LKO_T vs LKO_N
-0.970527	1.40332	-2.25389	0.0551686	0.768031	-3.88501	Cd300lf	LKO_T vs LKO_N (down)	LKO_T vs LKO_N
-0.412657	4.64075	-2.25336	0.0552135	0.768031	-3.88572	Sfi1	LKO_T vs LKO_N (down)	LKO_T vs LKO_N
-5.07284	3.92376	-2.25331	0.055218	0.768031	-3.88579	Gldc	LKO_T vs LKO_N (down)	LKO_T vs LKO_N
0.608739	2.23361	2.25311	0.0552345	0.768031	-3.88606	Slc25a40	LKO_T vs LKO_N (up)	LKO_T vs LKO_N
1.03046	1.47368	2.25258	0.0552799	0.768031	-3.88678	Pkn3	LKO_T vs LKO_N (up)	LKO_T vs LKO_N
0.839101	2.83467	2.25213	0.055318	0.768031	-3.88738	Klhdc8a	LKO_T vs LKO_N (up)	LKO_T vs LKO_N
-0.396934	-0.642575	-2.25185	0.0553418	0.768031	-3.88776	Calml4	LKO_T vs LKO_N (down)	LKO_T vs LKO_N
0.45563	3.7179	2.25167	0.0553574	0.768031	-3.888	Cep83	LKO_T vs LKO_N (up)	LKO_T vs LKO_N
-1.28846	2.40552	-2.25123	0.0553948	0.768031	-3.88859	Ptgs1	LKO_T vs LKO_N (down)	LKO_T vs LKO_N
1.21919	2.46611	2.24944	0.0555486	0.768031	-3.89102	Fry	LKO_T vs LKO_N (up)	LKO_T vs LKO_N
0.317596	3.8177	2.24932	0.0555586	0.768031	-3.89118	Tmco6	LKO_T vs LKO_N (up)	LKO_T vs LKO_N
-0.759852	9.81283	-2.24919	0.0555694	0.768031	-3.89135	Rdh7	LKO_T vs LKO_N (down)	LKO_T vs LKO_N
1.68657	3.63305	2.24901	0.055585	0.768031	-3.8916	Src	LKO_T vs LKO_N (up)	LKO_T vs LKO_N
-0.768597	1.23161	-2.24884	0.0555999	0.768031	-3.89183	Tmem47	LKO_T vs LKO_N (down)	LKO_T vs LKO_N
-1.07311	-2.13819	-2.24854	0.0556254	0.768031	-3.89223	A1bg	LKO_T vs LKO_N (down)	LKO_T vs LKO_N
-1.18176	0.178023	-2.24628	0.0558195	0.769791	-3.89528	Il1a	LKO_T vs LKO_N (down)	LKO_T vs LKO_N
-0.504302	5.66601	-2.24596	0.0558473	0.769791	-3.89572	Pmm2	LKO_T vs LKO_N (down)	LKO_T vs LKO_N
0.418249	6.02696	2.24557	0.0558808	0.769791	-3.89625	Trappc8	LKO_T vs LKO_N (up)	LKO_T vs LKO_N
-0.465069	3.90418	-2.24426	0.0559936	0.770598	-3.89801	Fnbp4	LKO_T vs LKO_N (down)	LKO_T vs LKO_N
-1.00016	-1.48793	-2.24309	0.0560953	0.770598	-3.8996	Dnm3os	LKO_T vs LKO_N (down)	LKO_T vs LKO_N
0.352642	6.06227	2.24289	0.056112	0.770598	-3.89986	Poldip3	LKO_T vs LKO_N (up)	LKO_T vs LKO_N
-0.32884	5.38778	-2.2428	0.0561198	0.770598	-3.89998	Dnajc7	LKO_T vs LKO_N (down)	LKO_T vs LKO_N
-0.476121	5.522	-2.24155	0.0562287	0.770598	-3.90168	Use1	LKO_T vs LKO_N (down)	LKO_T vs LKO_N
-0.520881	7.05088	-2.24111	0.0562665	0.770598	-3.90227	Tnfrsf1a	LKO_T vs LKO_N (down)	LKO_T vs LKO_N
0.257625	4.32518	2.24102	0.0562745	0.770598	-3.90239	Paxip1	LKO_T vs LKO_N (up)	LKO_T vs LKO_N
0.605521	2.05678	2.24036	0.0563317	0.770598	-3.90328	Tbc1d19	LKO_T vs LKO_N (up)	LKO_T vs LKO_N
0.793174	-1.82173	2.24036	0.056332	0.770598	-3.90329	Fbxo24	LKO_T vs LKO_N (up)	LKO_T vs LKO_N
-0.913001	5.39104	-2.23984	0.0563768	0.770598	-3.90398	Pxmp2	LKO_T vs LKO_N (down)	LKO_T vs LKO_N
-0.37012	6.51849	-2.23895	0.056454	0.770598	-3.90518	Cox5a	LKO_T vs LKO_N (down)	LKO_T vs LKO_N
0.387005	5.94492	2.2388	0.0564675	0.770598	-3.90539	Ctso	LKO_T vs LKO_N (up)	LKO_T vs LKO_N
1.32434	4.51009	2.23834	0.0565072	0.770598	-3.90601	Sorbs1	LKO_T vs LKO_N (up)	LKO_T vs LKO_N
0.641714	-1.93953	2.23777	0.0565575	0.770598	-3.90678	Mcmdc2	LKO_T vs LKO_N (up)	LKO_T vs LKO_N
-0.406439	3.55387	-2.23751	0.05658	0.770598	-3.90713	Cradd	LKO_T vs LKO_N (down)	LKO_T vs LKO_N
-0.351056	5.15157	-2.23638	0.0566785	0.770827	-3.90865	Flad1	LKO_T vs LKO_N (down)	LKO_T vs LKO_N
-0.81174	-2.21001	-2.23634	0.0566822	0.770827	-3.90871	Ppp1r3a	LKO_T vs LKO_N (down)	LKO_T vs LKO_N
0.435384	7.99614	2.23555	0.0567512	0.771062	-3.90978	Arhgdia	LKO_T vs LKO_N (up)	LKO_T vs LKO_N
-0.737534	-1.34657	-2.23451	0.0568424	0.771062	-3.91118	Gm15694	LKO_T vs LKO_N (down)	LKO_T vs LKO_N
0.481599	-1.0608	2.23409	0.0568789	0.771062	-3.91174	Rnaset2b	LKO_T vs LKO_N (up)	LKO_T vs LKO_N
-1.10619	9.36396	-2.23405	0.0568828	0.771062	-3.9118	Itih3	LKO_T vs LKO_N (down)	LKO_T vs LKO_N
-0.332639	4.66829	-2.2337	0.0569131	0.771062	-3.91227	Atg14	LKO_T vs LKO_N (down)	LKO_T vs LKO_N
0.448785	4.14367	2.23077	0.0571712	0.773807	-3.91623	Exoc1	LKO_T vs LKO_N (up)	LKO_T vs LKO_N
0.318752	4.42554	2.23034	0.0572087	0.773807	-3.9168	Fam174a	LKO_T vs LKO_N (up)	LKO_T vs LKO_N
1.53795	0.303389	2.22965	0.0572697	0.773807	-3.91774	Tox3	LKO_T vs LKO_N (up)	LKO_T vs LKO_N
1.40683	0.507541	2.22926	0.0573047	0.773807	-3.91827	Rad54b	LKO_T vs LKO_N (up)	LKO_T vs LKO_N
0.276012	2.24835	2.22897	0.0573302	0.773807	-3.91866	Tmem206	LKO_T vs LKO_N (up)	LKO_T vs LKO_N
0.763961	7.01053	2.22764	0.0574476	0.774813	-3.92045	Spag9	LKO_T vs LKO_N (up)	LKO_T vs LKO_N
-0.881404	-0.912553	-2.22663	0.0575375	0.774876	-3.92182	Cd177	LKO_T vs LKO_N (down)	LKO_T vs LKO_N
-1.19866	6.98194	-2.22596	0.0575969	0.774876	-3.92272	Prdx5	LKO_T vs LKO_N (down)	LKO_T vs LKO_N
0.583991	-1.98443	2.22588	0.0576036	0.774876	-3.92282	E230025N22Rik	LKO_T vs LKO_N (up)	LKO_T vs LKO_N
0.400451	3.6843	2.22565	0.0576241	0.774876	-3.92313	Nsun5	LKO_T vs LKO_N (up)	LKO_T vs LKO_N
0.631698	4.99273	2.2249	0.057691	0.775198	-3.92415	Clasp1	LKO_T vs LKO_N (up)	LKO_T vs LKO_N
-0.282717	5.5695	-2.22396	0.057775	0.775667	-3.92542	Gfm2	LKO_T vs LKO_N (down)	LKO_T vs LKO_N
-1.21722	2.02704	-2.22354	0.0578118	0.775667	-3.92598	Tpd52l1	LKO_T vs LKO_N (down)	LKO_T vs LKO_N
-0.294396	5.00575	-2.22294	0.0578657	0.775688	-3.92679	Ergic2	LKO_T vs LKO_N (down)	LKO_T vs LKO_N
0.333031	5.24559	2.2214	0.0580034	0.775688	-3.92887	Med22	LKO_T vs LKO_N (up)	LKO_T vs LKO_N
0.754995	3.10907	2.22119	0.0580217	0.775688	-3.92915	Stk17b	LKO_T vs LKO_N (up)	LKO_T vs LKO_N
-1.62595	-0.757794	-2.22118	0.058023	0.775688	-3.92917	Krt7	LKO_T vs LKO_N (down)	LKO_T vs LKO_N
0.34596	5.99538	2.22069	0.0580667	0.775688	-3.92983	Ssrp1	LKO_T vs LKO_N (up)	LKO_T vs LKO_N
1.17294	3.50611	2.22064	0.0580713	0.775688	-3.9299	Rab43	LKO_T vs LKO_N (up)	LKO_T vs LKO_N
-0.899737	1.70673	-2.21995	0.0581328	0.775935	-3.93082	1700001L05Rik	LKO_T vs LKO_N (down)	LKO_T vs LKO_N
-0.565248	3.96321	-2.21874	0.0582415	0.776811	-3.93245	Rpp25l	LKO_T vs LKO_N (down)	LKO_T vs LKO_N
-0.574636	-2.07857	-2.21747	0.0583559	0.777451	-3.93417	Gm839	LKO_T vs LKO_N (down)	LKO_T vs LKO_N
-1.11944	7.84891	-2.21702	0.0583965	0.777451	-3.93478	Otc	LKO_T vs LKO_N (down)	LKO_T vs LKO_N
-1.47627	-0.689987	-2.2166	0.0584338	0.777451	-3.93534	Sema6c	LKO_T vs LKO_N (down)	LKO_T vs LKO_N
-0.283495	6.5319	-2.21629	0.0584618	0.777451	-3.93576	Spcs3	LKO_T vs LKO_N (down)	LKO_T vs LKO_N
-0.49763	3.43694	-2.21527	0.0585545	0.777824	-3.93714	Clk2	LKO_T vs LKO_N (down)	LKO_T vs LKO_N
0.896509	6.28346	2.21486	0.0585914	0.777824	-3.93769	Rbp1	LKO_T vs LKO_N (up)	LKO_T vs LKO_N
0.768017	0.230496	2.21455	0.0586191	0.777824	-3.93811	A330069E16Rik	LKO_T vs LKO_N (up)	LKO_T vs LKO_N
-0.520197	2.44196	-2.21361	0.0587038	0.778375	-3.93937	Dnajb5	LKO_T vs LKO_N (down)	LKO_T vs LKO_N
1.18396	-0.1312	2.21224	0.0588282	0.779452	-3.94122	Gm15421	LKO_T vs LKO_N (up)	LKO_T vs LKO_N
1.35506	4.51177	2.21015	0.0590185	0.780105	-3.94404	Elf3	LKO_T vs LKO_N (up)	LKO_T vs LKO_N
-5.42416	5.68352	-2.20961	0.0590678	0.780105	-3.94477	Cyp2f2	LKO_T vs LKO_N (down)	LKO_T vs LKO_N
0.299011	4.17389	2.2096	0.0590682	0.780105	-3.94478	Eri1	LKO_T vs LKO_N (up)	LKO_T vs LKO_N
2.14316	2.52222	2.20906	0.0591176	0.780105	-3.94551	Inpp5j	LKO_T vs LKO_N (up)	LKO_T vs LKO_N
-0.309236	5.72024	-2.2085	0.0591683	0.780105	-3.94626	Slc30a5	LKO_T vs LKO_N (down)	LKO_T vs LKO_N
0.822945	2.51021	2.20751	0.0592591	0.780105	-3.9476	Dip2a	LKO_T vs LKO_N (up)	LKO_T vs LKO_N
-0.42094	4.76132	-2.20742	0.059267	0.780105	-3.94772	Spryd4	LKO_T vs LKO_N (down)	LKO_T vs LKO_N
-0.90005	4.51343	-2.20653	0.059349	0.780105	-3.94892	Sod3	LKO_T vs LKO_N (down)	LKO_T vs LKO_N
0.780065	-1.83193	2.20574	0.0594208	0.780105	-3.94998	Spink5	LKO_T vs LKO_N (up)	LKO_T vs LKO_N
1.6008	2.93783	2.20521	0.0594696	0.780105	-3.9507	Akap12	LKO_T vs LKO_N (up)	LKO_T vs LKO_N
-0.90253	-1.75715	-2.20502	0.0594873	0.780105	-3.95096	Fcgbp	LKO_T vs LKO_N (down)	LKO_T vs LKO_N
0.504746	0.763867	2.20464	0.0595214	0.780105	-3.95146	Hist1h2bg	LKO_T vs LKO_N (up)	LKO_T vs LKO_N
-0.985777	0.390955	-2.20448	0.059536	0.780105	-3.95167	Slirp	LKO_T vs LKO_N (down)	LKO_T vs LKO_N
0.553649	7.1184	2.20405	0.0595759	0.780105	-3.95226	Pcdh1	LKO_T vs LKO_N (up)	LKO_T vs LKO_N
-1.23121	8.78932	-2.20352	0.0596244	0.780105	-3.95297	Fgl1	LKO_T vs LKO_N (down)	LKO_T vs LKO_N
-0.44676	3.62864	-2.20295	0.0596768	0.780105	-3.95374	R3hcc1l	LKO_T vs LKO_N (down)	LKO_T vs LKO_N
-1.67475	-0.856306	-2.20254	0.059715	0.780105	-3.9543	Adgb	LKO_T vs LKO_N (down)	LKO_T vs LKO_N
-0.332623	6.1519	-2.20248	0.0597201	0.780105	-3.95437	Stard5	LKO_T vs LKO_N (down)	LKO_T vs LKO_N
-0.461134	2.07201	-2.20206	0.0597592	0.780105	-3.95494	Anapc15	LKO_T vs LKO_N (down)	LKO_T vs LKO_N
-0.503595	2.20684	-2.2015	0.0598105	0.780105	-3.95569	Atg10	LKO_T vs LKO_N (down)	LKO_T vs LKO_N
0.26745	4.14919	2.20088	0.0598676	0.780105	-3.95653	Zmym3	LKO_T vs LKO_N (up)	LKO_T vs LKO_N
-0.448576	4.02499	-2.20026	0.0599248	0.780105	-3.95736	Nudt2	LKO_T vs LKO_N (down)	LKO_T vs LKO_N
0.990511	-1.25851	2.20024	0.0599266	0.780105	-3.95739	Lpar4	LKO_T vs LKO_N (up)	LKO_T vs LKO_N
-0.756723	0.910364	-2.19979	0.0599688	0.780105	-3.958	Pla2r1	LKO_T vs LKO_N (down)	LKO_T vs LKO_N
-1.65431	9.71088	-2.19943	0.0600022	0.780105	-3.95849	Ass1	LKO_T vs LKO_N (down)	LKO_T vs LKO_N
-1.8218	5.79606	-2.19913	0.06003	0.780105	-3.95889	Cmah	LKO_T vs LKO_N (down)	LKO_T vs LKO_N
-0.151866	3.08612	-2.19897	0.0600446	0.780105	-3.95911	Zfp866	LKO_T vs LKO_N (down)	LKO_T vs LKO_N
0.389437	1.92276	2.19845	0.0600922	0.78016	-3.9598	Faap24	LKO_T vs LKO_N (up)	LKO_T vs LKO_N
-0.326648	-2.20332	-2.19685	0.0602407	0.781526	-3.96195	Nccrp1	LKO_T vs LKO_N (down)	LKO_T vs LKO_N
-0.178053	4.01015	-2.19634	0.0602886	0.781586	-3.96265	Zfp639	LKO_T vs LKO_N (down)	LKO_T vs LKO_N
-0.9196	3.02734	-2.1954	0.0603759	0.782157	-3.96391	Arhgap26	LKO_T vs LKO_N (down)	LKO_T vs LKO_N
0.786641	5.81797	2.19487	0.0604255	0.782237	-3.96463	Ubqln2	LKO_T vs LKO_N (up)	LKO_T vs LKO_N
0.931319	3.58604	2.19436	0.060473	0.782246	-3.96532	Fam131c	LKO_T vs LKO_N (up)	LKO_T vs LKO_N
-0.801895	4.82297	-2.19363	0.0605411	0.782246	-3.9663	Emilin1	LKO_T vs LKO_N (down)	LKO_T vs LKO_N
0.815823	-1.31474	2.19347	0.0605562	0.782246	-3.96652	Gm10778	LKO_T vs LKO_N (up)	LKO_T vs LKO_N
-0.813615	4.43373	-2.19286	0.0606124	0.782412	-3.96733	Hacl1	LKO_T vs LKO_N (down)	LKO_T vs LKO_N
1.65841	1.30312	2.19175	0.0607169	0.783201	-3.96883	Zdhhc2	LKO_T vs LKO_N (up)	LKO_T vs LKO_N
0.400595	7.03589	2.19059	0.0608254	0.78404	-3.97039	Vps35	LKO_T vs LKO_N (up)	LKO_T vs LKO_N
-1.65485	1.81037	-2.18904	0.0609711	0.785171	-3.97248	Nrg4	LKO_T vs LKO_N (down)	LKO_T vs LKO_N
-1.05614	-0.969489	-2.18845	0.0610265	0.785171	-3.97327	Ube2v1	LKO_T vs LKO_N (down)	LKO_T vs LKO_N
0.312255	5.80932	2.18826	0.0610438	0.785171	-3.97352	Mapre1	LKO_T vs LKO_N (up)	LKO_T vs LKO_N
2.74636	1.00057	2.18761	0.0611055	0.785406	-3.9744	Pgf	LKO_T vs LKO_N (up)	LKO_T vs LKO_N
0.597541	6.9691	2.18646	0.0612138	0.785638	-3.97595	Sh3d19	LKO_T vs LKO_N (up)	LKO_T vs LKO_N
0.430423	5.48726	2.18633	0.0612261	0.785638	-3.97612	Ndel1	LKO_T vs LKO_N (up)	LKO_T vs LKO_N
-1.28935	-0.272201	-2.1859	0.0612662	0.785638	-3.9767	Obsl1	LKO_T vs LKO_N (down)	LKO_T vs LKO_N
0.786065	1.08349	2.18549	0.061305	0.785638	-3.97725	9430091E24Rik	LKO_T vs LKO_N (up)	LKO_T vs LKO_N
-0.976653	8.35315	-2.18473	0.0613776	0.785638	-3.97828	Haao	LKO_T vs LKO_N (down)	LKO_T vs LKO_N
-0.278823	5.02857	-2.18404	0.061443	0.785638	-3.97921	Utp3	LKO_T vs LKO_N (down)	LKO_T vs LKO_N
2.47716	1.07551	2.18322	0.0615205	0.785638	-3.98031	Tnfrsf9	LKO_T vs LKO_N (up)	LKO_T vs LKO_N
-0.785978	-1.6665	-2.18307	0.0615341	0.785638	-3.98051	Gk5	LKO_T vs LKO_N (down)	LKO_T vs LKO_N
1.13573	-1.06592	2.182	0.061636	0.785638	-3.98195	Hist1h4a	LKO_T vs LKO_N (up)	LKO_T vs LKO_N
1.23859	-0.32704	2.18156	0.0616778	0.785638	-3.98254	Pgam2	LKO_T vs LKO_N (up)	LKO_T vs LKO_N
0.490285	2.34538	2.18139	0.0616937	0.785638	-3.98277	Arhgap4	LKO_T vs LKO_N (up)	LKO_T vs LKO_N
0.693838	-1.89899	2.18112	0.0617197	0.785638	-3.98313	3830432H09Rik	LKO_T vs LKO_N (up)	LKO_T vs LKO_N
-0.222841	4.04749	-2.18087	0.0617436	0.785638	-3.98347	Fbxo42	LKO_T vs LKO_N (down)	LKO_T vs LKO_N
-0.575083	-1.22022	-2.18085	0.0617453	0.785638	-3.9835	Slc51a	LKO_T vs LKO_N (down)	LKO_T vs LKO_N
0.421237	3.71225	2.18052	0.0617766	0.785638	-3.98394	Msto1	LKO_T vs LKO_N (up)	LKO_T vs LKO_N
-0.737108	7.6092	-2.17971	0.061854	0.786033	-3.98503	Atp5e	LKO_T vs LKO_N (down)	LKO_T vs LKO_N
0.831411	3.43389	2.17928	0.0618947	0.786033	-3.98561	Smtn	LKO_T vs LKO_N (up)	LKO_T vs LKO_N
-0.957681	12.0929	-2.17744	0.062071	0.787716	-3.98809	Fgg	LKO_T vs LKO_N (down)	LKO_T vs LKO_N
-0.263281	7.57557	-2.17691	0.0621215	0.787799	-3.9888	Tram1	LKO_T vs LKO_N (down)	LKO_T vs LKO_N
-0.351739	9.5317	-2.1754	0.0622666	0.787799	-3.99083	Cfi	LKO_T vs LKO_N (down)	LKO_T vs LKO_N
1.00659	-1.246	2.17516	0.0622893	0.787799	-3.99115	Aff3	LKO_T vs LKO_N (up)	LKO_T vs LKO_N
0.63758	0.967301	2.17455	0.062348	0.787799	-3.99197	Fam216a	LKO_T vs LKO_N (up)	LKO_T vs LKO_N
0.600594	3.09935	2.17449	0.0623541	0.787799	-3.99206	Katnal1	LKO_T vs LKO_N (up)	LKO_T vs LKO_N
-0.291392	6.91712	-2.17429	0.0623728	0.787799	-3.99232	Capzb	LKO_T vs LKO_N (down)	LKO_T vs LKO_N
-0.579451	2.23444	-2.17416	0.0623852	0.787799	-3.99249	Ss18l1	LKO_T vs LKO_N (down)	LKO_T vs LKO_N
-0.561951	4.77506	-2.17373	0.0624267	0.787799	-3.99307	Idnk	LKO_T vs LKO_N (down)	LKO_T vs LKO_N
0.991768	-1.66727	2.17174	0.0626182	0.789387	-3.99575	4930509E16Rik	LKO_T vs LKO_N (up)	LKO_T vs LKO_N
-0.681973	4.49263	-2.17112	0.0626782	0.789387	-3.99658	Plscr2	LKO_T vs LKO_N (down)	LKO_T vs LKO_N
1.3339	-1.40117	2.17074	0.0627154	0.789387	-3.9971	Xkr4	LKO_T vs LKO_N (up)	LKO_T vs LKO_N
-0.237317	2.91665	-2.17061	0.0627275	0.789387	-3.99727	Plagl2	LKO_T vs LKO_N (down)	LKO_T vs LKO_N
1.54436	-0.981679	2.16904	0.0628792	0.790286	-3.99937	Mapk13	LKO_T vs LKO_N (up)	LKO_T vs LKO_N
-0.260363	3.14142	-2.16897	0.0628866	0.790286	-3.99948	Naa16	LKO_T vs LKO_N (down)	LKO_T vs LKO_N
0.253374	5.95818	2.16686	0.063091	0.790486	-4.00231	Ube2g2	LKO_T vs LKO_N (up)	LKO_T vs LKO_N
-0.445117	1.31577	-2.16619	0.0631565	0.790486	-4.00321	Zc3h6	LKO_T vs LKO_N (down)	LKO_T vs LKO_N
-0.577424	6.11716	-2.16573	0.0632015	0.790486	-4.00383	Megf9	LKO_T vs LKO_N (down)	LKO_T vs LKO_N
0.693293	1.83914	2.16494	0.0632779	0.790486	-4.00489	Zfp661	LKO_T vs LKO_N (up)	LKO_T vs LKO_N
-1.40302	-1.20395	-2.16438	0.0633327	0.790486	-4.00564	Fam107a	LKO_T vs LKO_N (down)	LKO_T vs LKO_N
0.75885	2.8635	2.16389	0.0633808	0.790486	-4.0063	Rrm2b	LKO_T vs LKO_N (up)	LKO_T vs LKO_N
0.532108	5.58685	2.16386	0.0633834	0.790486	-4.00634	Dpp7	LKO_T vs LKO_N (up)	LKO_T vs LKO_N
-0.612137	7.05744	-2.1635	0.0634188	0.790486	-4.00683	Atp5g1	LKO_T vs LKO_N (down)	LKO_T vs LKO_N
1.67098	1.06467	2.16319	0.0634488	0.790486	-4.00724	Plekhh1	LKO_T vs LKO_N (up)	LKO_T vs LKO_N
0.472233	6.4383	2.16276	0.0634907	0.790486	-4.00781	St5	LKO_T vs LKO_N (up)	LKO_T vs LKO_N
-1.63435	0.76381	-2.16203	0.0635623	0.790486	-4.0088	Hand2	LKO_T vs LKO_N (down)	LKO_T vs LKO_N
0.622393	7.34776	2.16178	0.063587	0.790486	-4.00914	Hadhb	LKO_T vs LKO_N (up)	LKO_T vs LKO_N
-0.232993	6.36643	-2.16128	0.0636364	0.790486	-4.00981	Vps13d	LKO_T vs LKO_N (down)	LKO_T vs LKO_N
0.601191	2.549	2.16121	0.063643	0.790486	-4.0099	Slx4ip	LKO_T vs LKO_N (up)	LKO_T vs LKO_N
-1.04978	4.91524	-2.15991	0.0637702	0.790486	-4.01164	Macrod1	LKO_T vs LKO_N (down)	LKO_T vs LKO_N
-0.203186	4.91131	-2.15982	0.0637791	0.790486	-4.01177	Lias	LKO_T vs LKO_N (down)	LKO_T vs LKO_N
-0.391112	3.33238	-2.15825	0.0639342	0.790486	-4.01388	N6amt1	LKO_T vs LKO_N (down)	LKO_T vs LKO_N
1.33227	3.62316	2.15796	0.0639629	0.790486	-4.01427	Notch4	LKO_T vs LKO_N (up)	LKO_T vs LKO_N
-1.46744	-1.55665	-2.15718	0.0640397	0.790486	-4.01532	Ptgds	LKO_T vs LKO_N (down)	LKO_T vs LKO_N
1.43964	0.0645374	2.15704	0.0640535	0.790486	-4.01551	Fhdc1	LKO_T vs LKO_N (up)	LKO_T vs LKO_N
-0.41163	-2.09326	-2.15701	0.0640562	0.790486	-4.01554	Trpc6	LKO_T vs LKO_N (down)	LKO_T vs LKO_N
0.353274	5.48046	2.15624	0.0641326	0.790486	-4.01658	Bmpr1a	LKO_T vs LKO_N (up)	LKO_T vs LKO_N
-0.679604	9.29278	-2.15529	0.0642258	0.790486	-4.01785	Angptl3	LKO_T vs LKO_N (down)	LKO_T vs LKO_N
0.657914	1.9912	2.15376	0.0643781	0.790486	-4.01991	Rasa4	LKO_T vs LKO_N (up)	LKO_T vs LKO_N
0.44228	6.77546	2.15342	0.0644117	0.790486	-4.02037	Arf3	LKO_T vs LKO_N (up)	LKO_T vs LKO_N
-0.463418	7.03258	-2.15309	0.0644438	0.790486	-4.0208	Cope	LKO_T vs LKO_N (down)	LKO_T vs LKO_N
-2.91042	8.45632	-2.15226	0.064527	0.790486	-4.02193	Pck1	LKO_T vs LKO_N (down)	LKO_T vs LKO_N
1.7474	3.0906	2.15224	0.0645291	0.790486	-4.02196	Ndufa4l2	LKO_T vs LKO_N (up)	LKO_T vs LKO_N
0.671967	2.83497	2.15212	0.0645407	0.790486	-4.02211	Zfp251	LKO_T vs LKO_N (up)	LKO_T vs LKO_N
0.71035	1.69284	2.15203	0.0645493	0.790486	-4.02223	Clec4a2	LKO_T vs LKO_N (up)	LKO_T vs LKO_N
-0.57349	-2.0307	-2.15178	0.0645741	0.790486	-4.02256	E530011L22Rik	LKO_T vs LKO_N (down)	LKO_T vs LKO_N
0.828646	3.01515	2.15148	0.0646039	0.790486	-4.02296	Tcaf1	LKO_T vs LKO_N (up)	LKO_T vs LKO_N
1.4418	-0.54626	2.15143	0.0646098	0.790486	-4.02304	Emid1	LKO_T vs LKO_N (up)	LKO_T vs LKO_N
-0.847748	-2.18333	-2.1514	0.0646119	0.790486	-4.02307	Mir343	LKO_T vs LKO_N (down)	LKO_T vs LKO_N
-0.847748	-2.18333	-2.1514	0.0646119	0.790486	-4.02307	Sec1	LKO_T vs LKO_N (down)	LKO_T vs LKO_N
0.759345	4.8071	2.15131	0.0646216	0.790486	-4.0232	Fosl2	LKO_T vs LKO_N (up)	LKO_T vs LKO_N
-1.16801	-1.76996	-2.15116	0.0646364	0.790486	-4.0234	Ap1m2	LKO_T vs LKO_N (down)	LKO_T vs LKO_N
-1.17037	1.03049	-2.15077	0.064675	0.790486	-4.02392	Cd59b	LKO_T vs LKO_N (down)	LKO_T vs LKO_N
-1.27863	-0.993196	-2.15038	0.0647138	0.790486	-4.02445	Ptk6	LKO_T vs LKO_N (down)	LKO_T vs LKO_N
1.25744	0.596376	2.15021	0.0647311	0.790486	-4.02468	Plxdc2	LKO_T vs LKO_N (up)	LKO_T vs LKO_N
-1.85866	-0.470527	-2.14996	0.064756	0.790486	-4.02501	Fam180a	LKO_T vs LKO_N (down)	LKO_T vs LKO_N
-0.646715	-1.55506	-2.14973	0.0647783	0.790486	-4.02531	Angpt4	LKO_T vs LKO_N (down)	LKO_T vs LKO_N
1.20192	2.59045	2.14755	0.0649964	0.790486	-4.02824	Ddb2	LKO_T vs LKO_N (up)	LKO_T vs LKO_N
-2.1014	0.084953	-2.14722	0.0650302	0.790486	-4.02869	Ccl24	LKO_T vs LKO_N (down)	LKO_T vs LKO_N
1.22779	1.03407	2.14707	0.0650446	0.790486	-4.02889	Phospho1	LKO_T vs LKO_N (up)	LKO_T vs LKO_N
0.934705	3.54829	2.14669	0.0650824	0.790486	-4.02939	Entpd2	LKO_T vs LKO_N (up)	LKO_T vs LKO_N
0.237617	8.0311	2.14663	0.0650886	0.790486	-4.02948	Hnrnpu	LKO_T vs LKO_N (up)	LKO_T vs LKO_N
0.884629	0.385627	2.14627	0.065125	0.790486	-4.02996	Tnfrsf26	LKO_T vs LKO_N (up)	LKO_T vs LKO_N
0.481961	2.94627	2.14576	0.0651756	0.790486	-4.03064	Cep192	LKO_T vs LKO_N (up)	LKO_T vs LKO_N
2.18962	0.634083	2.14568	0.0651843	0.790486	-4.03076	Nos2	LKO_T vs LKO_N (up)	LKO_T vs LKO_N
-1.39038	1.56099	-2.14565	0.0651876	0.790486	-4.0308	Pamr1	LKO_T vs LKO_N (down)	LKO_T vs LKO_N
-0.491423	7.62133	-2.14546	0.0652063	0.790486	-4.03105	Acat3	LKO_T vs LKO_N (down)	LKO_T vs LKO_N
0.919916	-1.2789	2.14494	0.0652588	0.790486	-4.03175	4732416N19Rik	LKO_T vs LKO_N (up)	LKO_T vs LKO_N
-0.715633	-1.88156	-2.14485	0.0652678	0.790486	-4.03187	Arhgef33	LKO_T vs LKO_N (down)	LKO_T vs LKO_N
1.11037	4.26223	2.14347	0.0654062	0.791619	-4.03372	Nedd9	LKO_T vs LKO_N (up)	LKO_T vs LKO_N
1.182	-1.28573	2.14272	0.0654823	0.791619	-4.03473	Serpinb1b	LKO_T vs LKO_N (up)	LKO_T vs LKO_N
-0.906206	-1.91362	-2.14225	0.0655294	0.791619	-4.03536	Kirrel3	LKO_T vs LKO_N (down)	LKO_T vs LKO_N
-0.329315	4.02982	-2.14218	0.0655369	0.791619	-4.03546	Secisbp2	LKO_T vs LKO_N (down)	LKO_T vs LKO_N
0.826689	2.34164	2.14081	0.065675	0.792756	-4.03729	Dzip3	LKO_T vs LKO_N (up)	LKO_T vs LKO_N
-0.735176	3.11072	-2.13954	0.0658041	0.792842	-4.039	Smad7	LKO_T vs LKO_N (down)	LKO_T vs LKO_N
0.801809	6.72479	2.13892	0.0658665	0.792842	-4.03982	Myadm	LKO_T vs LKO_N (up)	LKO_T vs LKO_N
-0.608326	4.71492	-2.13842	0.0659173	0.792842	-4.04049	Nfia	LKO_T vs LKO_N (down)	LKO_T vs LKO_N
0.440645	-1.60654	2.138	0.0659602	0.792842	-4.04106	Dynlt1a	LKO_T vs LKO_N (up)	LKO_T vs LKO_N
0.346563	5.94062	2.13798	0.0659623	0.792842	-4.04109	Cpsf1	LKO_T vs LKO_N (up)	LKO_T vs LKO_N
-0.473789	-2.00013	-2.13773	0.0659868	0.792842	-4.04141	Tmem200a	LKO_T vs LKO_N (down)	LKO_T vs LKO_N
-0.760674	-2.20763	-2.13771	0.0659896	0.792842	-4.04145	Cfap61	LKO_T vs LKO_N (down)	LKO_T vs LKO_N
-1.14231	10.0881	-2.13716	0.066045	0.79298	-4.04218	Serpina1a	LKO_T vs LKO_N (down)	LKO_T vs LKO_N
0.950736	5.73301	2.13565	0.0661993	0.794117	-4.04421	Igsf11	LKO_T vs LKO_N (up)	LKO_T vs LKO_N
-1.38016	-0.856065	-2.13537	0.0662278	0.794117	-4.04459	5830444B04Rik	LKO_T vs LKO_N (down)	LKO_T vs LKO_N
-0.695276	3.83369	-2.13336	0.0664334	0.795787	-4.04728	Mrps36	LKO_T vs LKO_N (down)	LKO_T vs LKO_N
0.793887	3.5457	2.13314	0.0664552	0.795787	-4.04757	Qsox2	LKO_T vs LKO_N (up)	LKO_T vs LKO_N
0.525699	2.81974	2.13175	0.0665982	0.796295	-4.04944	Pde4d	LKO_T vs LKO_N (up)	LKO_T vs LKO_N
-0.406995	7.90926	-2.131	0.066675	0.796295	-4.05044	Ppa1	LKO_T vs LKO_N (down)	LKO_T vs LKO_N
-0.988251	-1.19451	-2.13062	0.0667142	0.796295	-4.05096	Gcsam	LKO_T vs LKO_N (down)	LKO_T vs LKO_N
0.448656	4.55703	2.1303	0.066747	0.796295	-4.05138	Rhbdf1	LKO_T vs LKO_N (up)	LKO_T vs LKO_N
-1.8972	-1.33387	-2.12995	0.0667823	0.796295	-4.05184	Mmp7	LKO_T vs LKO_N (down)	LKO_T vs LKO_N
0.474727	4.39012	2.12905	0.0668755	0.796295	-4.05306	Topbp1	LKO_T vs LKO_N (up)	LKO_T vs LKO_N
0.411795	3.18785	2.12891	0.0668901	0.796295	-4.05325	Tma16	LKO_T vs LKO_N (up)	LKO_T vs LKO_N
0.48303	4.42905	2.1287	0.0669118	0.796295	-4.05353	Mrps18b	LKO_T vs LKO_N (up)	LKO_T vs LKO_N
0.485347	-0.286489	2.12858	0.0669243	0.796295	-4.05369	Awat2	LKO_T vs LKO_N (up)	LKO_T vs LKO_N
-0.395666	6.2282	-2.12839	0.0669434	0.796295	-4.05394	Tmbim4	LKO_T vs LKO_N (down)	LKO_T vs LKO_N
-1.15424	3.52293	-2.12801	0.066983	0.796295	-4.05445	Proser2	LKO_T vs LKO_N (down)	LKO_T vs LKO_N
0.443046	4.02106	2.12616	0.0671736	0.79707	-4.05693	Mtm1	LKO_T vs LKO_N (up)	LKO_T vs LKO_N
-0.487262	5.85434	-2.12561	0.0672302	0.79707	-4.05766	Dera	LKO_T vs LKO_N (down)	LKO_T vs LKO_N
0.843953	3.59419	2.12543	0.0672491	0.79707	-4.0579	Micall1	LKO_T vs LKO_N (up)	LKO_T vs LKO_N
0.18327	4.61992	2.12537	0.0672551	0.79707	-4.05798	Eya3	LKO_T vs LKO_N (up)	LKO_T vs LKO_N
-0.678526	6.89773	-2.12513	0.0672807	0.79707	-4.05831	Masp2	LKO_T vs LKO_N (down)	LKO_T vs LKO_N
-0.475758	5.36741	-2.12386	0.0674119	0.79707	-4.06001	C2	LKO_T vs LKO_N (down)	LKO_T vs LKO_N
0.995686	0.595186	2.12383	0.0674148	0.79707	-4.06005	1810062G17Rik	LKO_T vs LKO_N (up)	LKO_T vs LKO_N
0.37435	4.20704	2.12343	0.0674565	0.79707	-4.06058	Polr3e	LKO_T vs LKO_N (up)	LKO_T vs LKO_N
-1.08163	-1.88902	-2.12314	0.0674865	0.79707	-4.06097	Smc1b	LKO_T vs LKO_N (down)	LKO_T vs LKO_N
-0.512285	5.83989	-2.12311	0.0674899	0.79707	-4.06101	B3gat3	LKO_T vs LKO_N (down)	LKO_T vs LKO_N
-0.865614	3.39796	-2.12197	0.0676084	0.797356	-4.06254	Sult1c2	LKO_T vs LKO_N (down)	LKO_T vs LKO_N
0.861876	-0.914303	2.12169	0.0676375	0.797356	-4.06291	Gzmm	LKO_T vs LKO_N (up)	LKO_T vs LKO_N
-1.07966	3.27439	-2.1216	0.0676467	0.797356	-4.06303	Itpr2	LKO_T vs LKO_N (down)	LKO_T vs LKO_N
0.734928	4.35451	2.1209	0.0677198	0.797696	-4.06397	Cep120	LKO_T vs LKO_N (up)	LKO_T vs LKO_N
-0.18955	6.32209	-2.1191	0.0679082	0.7984	-4.06639	Pa2g4	LKO_T vs LKO_N (down)	LKO_T vs LKO_N
-0.231307	3.69007	-2.11909	0.0679085	0.7984	-4.06639	Usp45	LKO_T vs LKO_N (down)	LKO_T vs LKO_N
0.470423	4.51765	2.11896	0.0679228	0.7984	-4.06657	Dars2	LKO_T vs LKO_N (up)	LKO_T vs LKO_N
0.425408	4.27799	2.11819	0.0680032	0.7984	-4.0676	Uevld	LKO_T vs LKO_N (up)	LKO_T vs LKO_N
1.42979	4.09644	2.11811	0.0680113	0.7984	-4.06771	Pak1	LKO_T vs LKO_N (up)	LKO_T vs LKO_N
2.31082	-0.151957	2.1175	0.0680754	0.7984	-4.06853	Cldn23	LKO_T vs LKO_N (up)	LKO_T vs LKO_N
1.17315	1.46865	2.11737	0.0680892	0.7984	-4.0687	Exoc3l4	LKO_T vs LKO_N (up)	LKO_T vs LKO_N
-0.6143	-0.577809	-2.11642	0.0681888	0.799049	-4.06997	Tmem191c	LKO_T vs LKO_N (down)	LKO_T vs LKO_N
0.674642	1.23194	2.11555	0.0682799	0.799597	-4.07113	Pcyox1l	LKO_T vs LKO_N (up)	LKO_T vs LKO_N
-0.923533	-1.75093	-2.11472	0.0683679	0.800108	-4.07225	1700119H24Rik	LKO_T vs LKO_N (down)	LKO_T vs LKO_N
0.495494	7.66883	2.11413	0.0684294	0.800176	-4.07304	Anpep	LKO_T vs LKO_N (up)	LKO_T vs LKO_N
0.494402	1.804	2.11303	0.0685451	0.800176	-4.0745	Slf1	LKO_T vs LKO_N (up)	LKO_T vs LKO_N
0.577519	1.01608	2.11222	0.0686311	0.800176	-4.07559	Cklf	LKO_T vs LKO_N (up)	LKO_T vs LKO_N
-0.913148	2.776	-2.11149	0.0687085	0.800176	-4.07657	Amigo2	LKO_T vs LKO_N (down)	LKO_T vs LKO_N
0.621967	2.00073	2.11104	0.068756	0.800176	-4.07717	Rabl2	LKO_T vs LKO_N (up)	LKO_T vs LKO_N
1.38794	-0.914878	2.11079	0.0687824	0.800176	-4.07751	Hmga2	LKO_T vs LKO_N (up)	LKO_T vs LKO_N
-0.761261	5.09645	-2.11061	0.0688012	0.800176	-4.07775	Endog	LKO_T vs LKO_N (down)	LKO_T vs LKO_N
-0.431333	5.91296	-2.11033	0.0688312	0.800176	-4.07812	Plbd2	LKO_T vs LKO_N (down)	LKO_T vs LKO_N
-0.370161	3.46885	-2.11024	0.0688407	0.800176	-4.07824	Nufip1	LKO_T vs LKO_N (down)	LKO_T vs LKO_N
-0.541447	2.31051	-2.11004	0.0688616	0.800176	-4.07851	Lipt2	LKO_T vs LKO_N (down)	LKO_T vs LKO_N
0.515261	7.62401	2.10968	0.0688994	0.800176	-4.07899	Slc4a4	LKO_T vs LKO_N (up)	LKO_T vs LKO_N
-0.484554	-2.14998	-2.10943	0.0689261	0.800176	-4.07932	Plch2	LKO_T vs LKO_N (down)	LKO_T vs LKO_N
0.526858	-2.02886	2.10894	0.0689784	0.800176	-4.07998	1700019A02Rik	LKO_T vs LKO_N (up)	LKO_T vs LKO_N
0.294822	4.13486	2.10879	0.0689944	0.800176	-4.08018	Rnmt	LKO_T vs LKO_N (up)	LKO_T vs LKO_N
-0.818275	7.20195	-2.10701	0.0691836	0.80146	-4.08256	Fxyd1	LKO_T vs LKO_N (down)	LKO_T vs LKO_N
-0.659457	-2.2344	-2.10682	0.0692034	0.80146	-4.08281	Mfsd6l	LKO_T vs LKO_N (down)	LKO_T vs LKO_N
0.389451	5.80423	2.1065	0.0692384	0.80146	-4.08325	Pitpnm2	LKO_T vs LKO_N (up)	LKO_T vs LKO_N
0.753487	4.53229	2.10556	0.0693382	0.801901	-4.0845	Rp2	LKO_T vs LKO_N (up)	LKO_T vs LKO_N
1.0286	0.771374	2.10496	0.0694018	0.801901	-4.0853	4930413G21Rik	LKO_T vs LKO_N (up)	LKO_T vs LKO_N
-0.464869	6.90145	-2.10448	0.0694532	0.801901	-4.08594	Paics	LKO_T vs LKO_N (down)	LKO_T vs LKO_N
0.53022	3.52771	2.10398	0.0695066	0.801901	-4.08661	Rpap1	LKO_T vs LKO_N (up)	LKO_T vs LKO_N
-0.845355	4.32457	-2.1037	0.0695369	0.801901	-4.08699	Ifi27l2a	LKO_T vs LKO_N (down)	LKO_T vs LKO_N
1.3077	-1.16575	2.10364	0.0695432	0.801901	-4.08707	Efna4	LKO_T vs LKO_N (up)	LKO_T vs LKO_N
1.49118	0.35554	2.10154	0.0697683	0.802844	-4.08988	Prdm1	LKO_T vs LKO_N (up)	LKO_T vs LKO_N
1.34242	0.0602895	2.10134	0.0697898	0.802844	-4.09014	Cand2	LKO_T vs LKO_N (up)	LKO_T vs LKO_N
0.347414	5.92607	2.10096	0.069831	0.802844	-4.09066	Qk	LKO_T vs LKO_N (up)	LKO_T vs LKO_N
0.996833	3.63068	2.10081	0.0698471	0.802844	-4.09086	Gpx7	LKO_T vs LKO_N (up)	LKO_T vs LKO_N
-0.793382	-0.80728	-2.10007	0.0699263	0.802844	-4.09184	Fcer2a	LKO_T vs LKO_N (down)	LKO_T vs LKO_N
1.15443	3.75707	2.1	0.0699335	0.802844	-4.09193	Fscn1	LKO_T vs LKO_N (up)	LKO_T vs LKO_N
-0.563517	7.67402	-2.09973	0.0699629	0.802844	-4.09229	Apol9b	LKO_T vs LKO_N (down)	LKO_T vs LKO_N
-0.192348	5.46678	-2.09957	0.0699808	0.802844	-4.09252	Dgcr2	LKO_T vs LKO_N (down)	LKO_T vs LKO_N
0.357971	2.58644	2.09783	0.0701684	0.804122	-4.09484	Poc5	LKO_T vs LKO_N (up)	LKO_T vs LKO_N
-0.773142	1.78752	-2.09728	0.0702276	0.804122	-4.09557	Lilra5	LKO_T vs LKO_N (down)	LKO_T vs LKO_N
1.05746	1.03986	2.09682	0.0702766	0.804122	-4.09618	Cep72	LKO_T vs LKO_N (up)	LKO_T vs LKO_N
0.673741	4.72736	2.09674	0.0702863	0.804122	-4.0963	Cdc42se2	LKO_T vs LKO_N (up)	LKO_T vs LKO_N
-0.577232	5.53706	-2.09647	0.070315	0.804122	-4.09666	Necab1	LKO_T vs LKO_N (down)	LKO_T vs LKO_N
-0.471061	7.1651	-2.09571	0.0703972	0.804553	-4.09767	Pnpla7	LKO_T vs LKO_N (down)	LKO_T vs LKO_N
0.453117	6.47965	2.09479	0.0704967	0.804921	-4.0989	Ipo5	LKO_T vs LKO_N (up)	LKO_T vs LKO_N
0.567705	2.39174	2.09434	0.0705455	0.804921	-4.0995	Camk2n2	LKO_T vs LKO_N (up)	LKO_T vs LKO_N
-0.667307	9.25602	-2.09418	0.0705633	0.804921	-4.09972	Aes	LKO_T vs LKO_N (down)	LKO_T vs LKO_N
-0.466214	-2.12342	-2.09326	0.0706628	0.805547	-4.10094	Asic3	LKO_T vs LKO_N (down)	LKO_T vs LKO_N
-0.869762	6.40952	-2.09274	0.07072	0.80569	-4.10164	Hoga1	LKO_T vs LKO_N (down)	LKO_T vs LKO_N
-0.44653	9.27091	-2.09169	0.0708335	0.805984	-4.10303	H6pd	LKO_T vs LKO_N (down)	LKO_T vs LKO_N
0.764349	-1.84415	2.09073	0.070939	0.805984	-4.10433	Casq1	LKO_T vs LKO_N (up)	LKO_T vs LKO_N
-0.599675	1.72676	-2.09027	0.070989	0.805984	-4.10494	Oas1b	LKO_T vs LKO_N (down)	LKO_T vs LKO_N
-0.339036	5.98397	-2.08979	0.071041	0.805984	-4.10557	Cpped1	LKO_T vs LKO_N (down)	LKO_T vs LKO_N
0.83688	0.476028	2.08954	0.0710687	0.805984	-4.10591	Ttll13	LKO_T vs LKO_N (up)	LKO_T vs LKO_N
-1.79494	0.707064	-2.08937	0.0710872	0.805984	-4.10614	Ngfr	LKO_T vs LKO_N (down)	LKO_T vs LKO_N
-0.669953	2.96789	-2.08913	0.0711138	0.805984	-4.10646	2310001H17Rik	LKO_T vs LKO_N (down)	LKO_T vs LKO_N
0.905629	4.41476	2.08911	0.0711163	0.805984	-4.10649	Notch1	LKO_T vs LKO_N (up)	LKO_T vs LKO_N
-0.933144	-0.978027	-2.08882	0.0711477	0.805984	-4.10688	Atad3aos	LKO_T vs LKO_N (down)	LKO_T vs LKO_N
-0.3795	3.80488	-2.08815	0.0712204	0.806301	-4.10776	Zfp276	LKO_T vs LKO_N (down)	LKO_T vs LKO_N
-0.791557	7.26461	-2.08738	0.0713052	0.806755	-4.10879	Amy1	LKO_T vs LKO_N (down)	LKO_T vs LKO_N
-0.360738	7.90848	-2.08653	0.071399	0.807041	-4.10994	Eif4a2	LKO_T vs LKO_N (down)	LKO_T vs LKO_N
-0.932467	-1.43617	-2.08596	0.0714613	0.807041	-4.11069	Gab3	LKO_T vs LKO_N (down)	LKO_T vs LKO_N
0.604436	6.26809	2.08593	0.0714647	0.807041	-4.11073	Arsa	LKO_T vs LKO_N (up)	LKO_T vs LKO_N
-0.451768	6.5092	-2.08497	0.0715699	0.807245	-4.11201	Mydgf	LKO_T vs LKO_N (down)	LKO_T vs LKO_N
0.342181	2.82334	2.08495	0.0715722	0.807245	-4.11204	Ofd1	LKO_T vs LKO_N (up)	LKO_T vs LKO_N
-1.21876	4.35783	-2.08329	0.0717554	0.807694	-4.11426	Socs3	LKO_T vs LKO_N (down)	LKO_T vs LKO_N
-0.445364	5.10255	-2.08324	0.0717603	0.807694	-4.11432	Acbd4	LKO_T vs LKO_N (down)	LKO_T vs LKO_N
-0.453153	-0.019443	-2.08307	0.0717797	0.807694	-4.11455	Rem1	LKO_T vs LKO_N (down)	LKO_T vs LKO_N
-1.17235	-0.0672973	-2.08256	0.0718361	0.807694	-4.11523	Adrb1	LKO_T vs LKO_N (down)	LKO_T vs LKO_N
-0.502115	2.87308	-2.0823	0.0718651	0.807694	-4.11558	Mthfs	LKO_T vs LKO_N (down)	LKO_T vs LKO_N
-1.13612	8.37023	-2.08179	0.0719214	0.807694	-4.11626	Serpinf1	LKO_T vs LKO_N (down)	LKO_T vs LKO_N
-0.815965	7.28003	-2.08124	0.0719817	0.807694	-4.11699	Gamt	LKO_T vs LKO_N (down)	LKO_T vs LKO_N
0.186739	3.41823	2.08095	0.0720141	0.807694	-4.11738	Usp42	LKO_T vs LKO_N (up)	LKO_T vs LKO_N
-0.612648	-2.24571	-2.08094	0.0720148	0.807694	-4.11739	Lyzl4	LKO_T vs LKO_N (down)	LKO_T vs LKO_N
2.33123	2.68893	2.07889	0.0722427	0.808501	-4.12013	Gprc5b	LKO_T vs LKO_N (up)	LKO_T vs LKO_N
-0.798264	5.04549	-2.07889	0.0722427	0.808501	-4.12013	Csf1r	LKO_T vs LKO_N (down)	LKO_T vs LKO_N
-0.749581	6.06338	-2.07882	0.0722499	0.808501	-4.12021	Ndufb7	LKO_T vs LKO_N (down)	LKO_T vs LKO_N
-1.28069	8.02003	-2.07835	0.072303	0.808501	-4.12085	C8a	LKO_T vs LKO_N (down)	LKO_T vs LKO_N
-0.355403	7.19253	-2.07828	0.0723108	0.808501	-4.12095	Ddost	LKO_T vs LKO_N (down)	LKO_T vs LKO_N
1.40828	-0.933572	2.07769	0.0723761	0.80864	-4.12173	Styxl1	LKO_T vs LKO_N (up)	LKO_T vs LKO_N
-0.514006	7.90488	-2.07736	0.0724129	0.80864	-4.12217	Atp5c1	LKO_T vs LKO_N (down)	LKO_T vs LKO_N
1.56966	0.616979	2.07608	0.0725559	0.809489	-4.12388	Zfr2	LKO_T vs LKO_N (up)	LKO_T vs LKO_N
-0.877654	-1.5145	-2.07587	0.0725786	0.809489	-4.12415	Agrp	LKO_T vs LKO_N (down)	LKO_T vs LKO_N
-0.836682	0.689999	-2.07512	0.0726627	0.809927	-4.12516	Klra2	LKO_T vs LKO_N (down)	LKO_T vs LKO_N
-0.772807	7.79085	-2.07461	0.0727199	0.810063	-4.12584	Ak3	LKO_T vs LKO_N (down)	LKO_T vs LKO_N
-0.70406	-2.21526	-2.07419	0.0727671	0.810082	-4.1264	Reg3b	LKO_T vs LKO_N (down)	LKO_T vs LKO_N
-0.522701	2.53025	-2.07377	0.0728136	0.810082	-4.12695	Cwc27	LKO_T vs LKO_N (down)	LKO_T vs LKO_N
-1.67682	0.977975	-2.07339	0.0728562	0.810082	-4.12746	Ppargc1a	LKO_T vs LKO_N (down)	LKO_T vs LKO_N
0.464415	8.10228	2.07278	0.072925	0.810348	-4.12828	Dstn	LKO_T vs LKO_N (up)	LKO_T vs LKO_N
-0.710319	7.44722	-2.07201	0.0730113	0.810354	-4.12931	Atp5j2	LKO_T vs LKO_N (down)	LKO_T vs LKO_N
-0.73116	1.69313	-2.07191	0.0730223	0.810354	-4.12944	Ppp1r14a	LKO_T vs LKO_N (down)	LKO_T vs LKO_N
-0.237301	4.33646	-2.07095	0.0731305	0.810354	-4.13072	Adprm	LKO_T vs LKO_N (down)	LKO_T vs LKO_N
0.664085	3.92205	2.07039	0.0731925	0.810354	-4.13145	Pdgfc	LKO_T vs LKO_N (up)	LKO_T vs LKO_N
-0.779882	4.11518	-2.07037	0.0731958	0.810354	-4.13149	Gm12338	LKO_T vs LKO_N (down)	LKO_T vs LKO_N
0.605882	4.54768	2.06984	0.0732549	0.810354	-4.13219	Ezh1	LKO_T vs LKO_N (up)	LKO_T vs LKO_N
0.391603	3.74552	2.0694	0.073304	0.810354	-4.13277	Arl14ep	LKO_T vs LKO_N (up)	LKO_T vs LKO_N
0.460769	6.34662	2.06837	0.0734211	0.810354	-4.13416	Tmbim1	LKO_T vs LKO_N (up)	LKO_T vs LKO_N
-0.915458	-1.82625	-2.06808	0.0734534	0.810354	-4.13454	Snord83b	LKO_T vs LKO_N (down)	LKO_T vs LKO_N
-0.911124	-0.285284	-2.06749	0.0735197	0.810354	-4.13532	Epha3	LKO_T vs LKO_N (down)	LKO_T vs LKO_N
1.77853	-0.46181	2.06661	0.0736199	0.810354	-4.1365	Scml2	LKO_T vs LKO_N (up)	LKO_T vs LKO_N
0.990355	1.36934	2.06641	0.0736426	0.810354	-4.13677	Zwilch	LKO_T vs LKO_N (up)	LKO_T vs LKO_N
0.479167	2.7961	2.06622	0.0736637	0.810354	-4.13702	Csnk1g1	LKO_T vs LKO_N (up)	LKO_T vs LKO_N
-0.338264	4.51003	-2.06577	0.0737149	0.810354	-4.13762	Fam207a	LKO_T vs LKO_N (down)	LKO_T vs LKO_N
-0.6585	1.7734	-2.06563	0.0737303	0.810354	-4.1378	Tnfaip8	LKO_T vs LKO_N (down)	LKO_T vs LKO_N
0.942973	-1.44942	2.06485	0.0738188	0.810354	-4.13884	4930515G01Rik	LKO_T vs LKO_N (up)	LKO_T vs LKO_N
-0.261829	3.74362	-2.06392	0.0739248	0.810354	-4.14008	Zfp64	LKO_T vs LKO_N (down)	LKO_T vs LKO_N
0.687452	1.7252	2.06377	0.0739419	0.810354	-4.14028	Lmln	LKO_T vs LKO_N (up)	LKO_T vs LKO_N
0.977551	7.62396	2.06374	0.0739452	0.810354	-4.14032	Abhd2	LKO_T vs LKO_N (up)	LKO_T vs LKO_N
-1.83823	2.44868	-2.06369	0.0739509	0.810354	-4.14039	Slc3a1	LKO_T vs LKO_N (down)	LKO_T vs LKO_N
-1.14581	2.32234	-2.06347	0.0739761	0.810354	-4.14068	Adamts10	LKO_T vs LKO_N (down)	LKO_T vs LKO_N
0.461729	6.49734	2.06338	0.0739864	0.810354	-4.1408	Atp6v1a	LKO_T vs LKO_N (up)	LKO_T vs LKO_N
-0.575275	6.64008	-2.0624	0.0740976	0.810354	-4.14211	Sec61b	LKO_T vs LKO_N (down)	LKO_T vs LKO_N
1.0038	-0.544222	2.06108	0.0742486	0.810354	-4.14387	Itk	LKO_T vs LKO_N (up)	LKO_T vs LKO_N
-1.31456	2.33743	-2.06094	0.0742637	0.810354	-4.14405	Inhba	LKO_T vs LKO_N (down)	LKO_T vs LKO_N
-0.54142	-2.26622	-2.06034	0.0743322	0.810354	-4.14484	Gm14440	LKO_T vs LKO_N (down)	LKO_T vs LKO_N
1.69348	1.54386	2.05994	0.0743783	0.810354	-4.14538	Pcdh17	LKO_T vs LKO_N (up)	LKO_T vs LKO_N
-1.06533	3.02586	-2.0598	0.0743942	0.810354	-4.14557	Spata2l	LKO_T vs LKO_N (down)	LKO_T vs LKO_N
0.218485	-2.26871	2.05961	0.0744156	0.810354	-4.14582	Il11ra2	LKO_T vs LKO_N (up)	LKO_T vs LKO_N
0.518833	4.24399	2.05929	0.0744529	0.810354	-4.14625	Tanc1	LKO_T vs LKO_N (up)	LKO_T vs LKO_N
-0.725366	7.97641	-2.05919	0.0744643	0.810354	-4.14638	Cox7c	LKO_T vs LKO_N (down)	LKO_T vs LKO_N
-0.456663	7.22179	-2.05884	0.0745044	0.810354	-4.14685	Ssr1	LKO_T vs LKO_N (down)	LKO_T vs LKO_N
-0.502965	-2.27862	-2.05854	0.0745389	0.810354	-4.14725	Slc27a6	LKO_T vs LKO_N (down)	LKO_T vs LKO_N
0.462947	3.94533	2.05839	0.0745557	0.810354	-4.14745	Pld2	LKO_T vs LKO_N (up)	LKO_T vs LKO_N
0.580088	2.47902	2.05828	0.0745687	0.810354	-4.1476	Papolg	LKO_T vs LKO_N (up)	LKO_T vs LKO_N
-0.651425	0.2308	-2.05795	0.0746063	0.810354	-4.14803	Retnlg	LKO_T vs LKO_N (down)	LKO_T vs LKO_N
0.644072	4.45975	2.05793	0.0746083	0.810354	-4.14806	Gxylt1	LKO_T vs LKO_N (up)	LKO_T vs LKO_N
-0.425103	7.46774	-2.05748	0.0746597	0.810354	-4.14865	Slc25a23	LKO_T vs LKO_N (down)	LKO_T vs LKO_N
-1.43987	5.38026	-2.05733	0.0746769	0.810354	-4.14885	Aspdh	LKO_T vs LKO_N (down)	LKO_T vs LKO_N
-0.765021	3.09348	-2.05547	0.0748912	0.810524	-4.15133	Pkdcc	LKO_T vs LKO_N (down)	LKO_T vs LKO_N
-3.47268	1.5552	-2.05454	0.0749981	0.810524	-4.15257	Mup2	LKO_T vs LKO_N (down)	LKO_T vs LKO_N
0.342559	4.77723	2.05446	0.0750074	0.810524	-4.15268	Nudcd1	LKO_T vs LKO_N (up)	LKO_T vs LKO_N
-0.612256	6.73541	-2.05414	0.0750438	0.810524	-4.1531	Mpnd	LKO_T vs LKO_N (down)	LKO_T vs LKO_N
0.83562	-1.53292	2.05377	0.0750867	0.810524	-4.15359	Foxc2	LKO_T vs LKO_N (up)	LKO_T vs LKO_N
0.765331	0.645597	2.05314	0.07516	0.810524	-4.15444	Ercc6l	LKO_T vs LKO_N (up)	LKO_T vs LKO_N
-0.354863	4.40725	-2.05299	0.075177	0.810524	-4.15463	Anks1	LKO_T vs LKO_N (down)	LKO_T vs LKO_N
0.481698	5.4391	2.05254	0.0752296	0.810524	-4.15524	Rnf19a	LKO_T vs LKO_N (up)	LKO_T vs LKO_N
-0.420673	12.8829	-2.0523	0.075257	0.810524	-4.15555	Gc	LKO_T vs LKO_N (down)	LKO_T vs LKO_N
-0.565273	5.03733	-2.05183	0.0753107	0.810524	-4.15617	Atg7	LKO_T vs LKO_N (down)	LKO_T vs LKO_N
-0.309491	1.63964	-2.05048	0.0754677	0.810524	-4.15797	Rbak	LKO_T vs LKO_N (down)	LKO_T vs LKO_N
-0.907828	-0.11512	-2.05033	0.0754847	0.810524	-4.15817	5430405H02Rik	LKO_T vs LKO_N (down)	LKO_T vs LKO_N
0.825831	-1.2028	2.05022	0.0754983	0.810524	-4.15832	C730002L08Rik	LKO_T vs LKO_N (up)	LKO_T vs LKO_N
-1.40198	-0.873034	-2.05016	0.0755047	0.810524	-4.1584	4930480G23Rik	LKO_T vs LKO_N (down)	LKO_T vs LKO_N
0.930672	-0.570043	2.05007	0.0755147	0.810524	-4.15851	Ticrr	LKO_T vs LKO_N (up)	LKO_T vs LKO_N
-2.06692	6.69777	-2.04996	0.0755282	0.810524	-4.15867	Ly6a	LKO_T vs LKO_N (down)	LKO_T vs LKO_N
-1.30807	0.953996	-2.04989	0.0755366	0.810524	-4.15876	Tcf21	LKO_T vs LKO_N (down)	LKO_T vs LKO_N
1.72446	1.67932	2.04972	0.0755557	0.810524	-4.15898	Mest	LKO_T vs LKO_N (up)	LKO_T vs LKO_N
-1.11856	-0.93128	-2.04884	0.0756582	0.810524	-4.16015	Abi3bp	LKO_T vs LKO_N (down)	LKO_T vs LKO_N
-0.294075	6.58784	-2.04831	0.0757196	0.810524	-4.16086	Cdk5rap3	LKO_T vs LKO_N (down)	LKO_T vs LKO_N
0.556316	6.19118	2.04827	0.0757246	0.810524	-4.16091	Atp6ap2	LKO_T vs LKO_N (up)	LKO_T vs LKO_N
0.202088	7.16507	2.04825	0.0757266	0.810524	-4.16094	Rnf187	LKO_T vs LKO_N (up)	LKO_T vs LKO_N
-0.714773	7.86324	-2.04794	0.0757633	0.810524	-4.16136	Cox8a	LKO_T vs LKO_N (down)	LKO_T vs LKO_N
1.31891	0.420402	2.04787	0.0757705	0.810524	-4.16144	Uchl1	LKO_T vs LKO_N (up)	LKO_T vs LKO_N
-0.797126	7.44122	-2.04669	0.0759081	0.810845	-4.16301	Park7	LKO_T vs LKO_N (down)	LKO_T vs LKO_N
0.282878	7.01766	2.0466	0.0759195	0.810845	-4.16314	Eif3l	LKO_T vs LKO_N (up)	LKO_T vs LKO_N
-0.69248	0.122423	-2.04646	0.0759353	0.810845	-4.16332	Ripply3	LKO_T vs LKO_N (down)	LKO_T vs LKO_N
0.968939	-1.09149	2.04583	0.076009	0.811152	-4.16416	AV039307	LKO_T vs LKO_N (up)	LKO_T vs LKO_N
2.38347	4.98399	2.04439	0.0761775	0.81247	-4.16608	Serpine1	LKO_T vs LKO_N (up)	LKO_T vs LKO_N
0.670994	2.18343	2.04381	0.0762448	0.812471	-4.16684	Zfp41	LKO_T vs LKO_N (up)	LKO_T vs LKO_N
-0.326272	4.13375	-2.04356	0.0762747	0.812471	-4.16718	Orc3	LKO_T vs LKO_N (down)	LKO_T vs LKO_N
-2.0999	0.867337	-2.04323	0.0763127	0.812471	-4.16761	Ctcflos	LKO_T vs LKO_N (down)	LKO_T vs LKO_N
-1.1611	-0.866787	-2.04254	0.0763933	0.812701	-4.16852	Tusc5	LKO_T vs LKO_N (down)	LKO_T vs LKO_N
0.410383	6.28345	2.04188	0.0764714	0.812701	-4.16941	Flii	LKO_T vs LKO_N (up)	LKO_T vs LKO_N
0.227103	5.30156	2.0413	0.0765392	0.812701	-4.17017	Pip4k2c	LKO_T vs LKO_N (up)	LKO_T vs LKO_N
0.814532	-1.57154	2.04122	0.076549	0.812701	-4.17028	Fank1	LKO_T vs LKO_N (up)	LKO_T vs LKO_N
0.635184	-1.94461	2.04113	0.0765594	0.812701	-4.1704	Patl2	LKO_T vs LKO_N (up)	LKO_T vs LKO_N
-0.968404	6.91685	-2.03892	0.07682	0.814709	-4.17334	Id2	LKO_T vs LKO_N (down)	LKO_T vs LKO_N
-1.67635	2.17984	-2.03876	0.0768389	0.814709	-4.17355	Dpt	LKO_T vs LKO_N (down)	LKO_T vs LKO_N
-0.275414	3.77161	-2.03627	0.0771335	0.816379	-4.17686	Exosc2	LKO_T vs LKO_N (down)	LKO_T vs LKO_N
-0.650224	-2.22722	-2.03622	0.0771393	0.816379	-4.17693	Il1f6	LKO_T vs LKO_N (down)	LKO_T vs LKO_N
-0.638769	7.03883	-2.03529	0.0772497	0.816379	-4.17817	Gckr	LKO_T vs LKO_N (down)	LKO_T vs LKO_N
-0.297755	4.06312	-2.03524	0.0772547	0.816379	-4.17822	Tgds	LKO_T vs LKO_N (down)	LKO_T vs LKO_N
0.59205	-1.97816	2.03514	0.0772672	0.816379	-4.17836	3300005D01Rik	LKO_T vs LKO_N (up)	LKO_T vs LKO_N
0.799389	3.86393	2.03513	0.0772678	0.816379	-4.17837	Wipf3	LKO_T vs LKO_N (up)	LKO_T vs LKO_N
-2.10751	0.585759	-2.03379	0.0774278	0.817092	-4.18016	Scara3	LKO_T vs LKO_N (down)	LKO_T vs LKO_N
0.298202	4.21398	2.03351	0.0774613	0.817092	-4.18053	Phf10	LKO_T vs LKO_N (up)	LKO_T vs LKO_N
-0.689181	-1.9714	-2.03287	0.077537	0.817092	-4.18137	Rpp25	LKO_T vs LKO_N (down)	LKO_T vs LKO_N
-1.20508	-0.465184	-2.03274	0.0775524	0.817092	-4.18155	Ssbp2	LKO_T vs LKO_N (down)	LKO_T vs LKO_N
0.892149	3.17378	2.03266	0.0775617	0.817092	-4.18165	Capn5	LKO_T vs LKO_N (up)	LKO_T vs LKO_N
-1.00801	-0.367943	-2.03213	0.0776245	0.817165	-4.18235	Ephb2	LKO_T vs LKO_N (down)	LKO_T vs LKO_N
0.909554	-0.735747	2.03135	0.0777183	0.817165	-4.18339	6030443J06Rik	LKO_T vs LKO_N (up)	LKO_T vs LKO_N
-1.67975	-0.883662	-2.03111	0.077747	0.817165	-4.18371	Ackr1	LKO_T vs LKO_N (down)	LKO_T vs LKO_N
0.500159	2.98527	2.03077	0.0777878	0.817165	-4.18417	Stau2	LKO_T vs LKO_N (up)	LKO_T vs LKO_N
-0.808602	6.7247	-2.02992	0.0778892	0.817165	-4.18529	Masp1	LKO_T vs LKO_N (down)	LKO_T vs LKO_N
-0.386392	5.4913	-2.02979	0.0779045	0.817165	-4.18546	Rp9	LKO_T vs LKO_N (down)	LKO_T vs LKO_N
0.442941	3.3946	2.0296	0.077927	0.817165	-4.18571	Snx11	LKO_T vs LKO_N (up)	LKO_T vs LKO_N
-0.852708	-1.50822	-2.02929	0.0779649	0.817165	-4.18613	Srpk3	LKO_T vs LKO_N (down)	LKO_T vs LKO_N
-0.533254	7.64192	-2.02919	0.0779762	0.817165	-4.18626	Manf	LKO_T vs LKO_N (down)	LKO_T vs LKO_N
0.285189	5.64219	2.02827	0.0780865	0.817712	-4.18748	Npepps	LKO_T vs LKO_N (up)	LKO_T vs LKO_N
-0.486147	5.31116	-2.028	0.078119	0.817712	-4.18784	U2af1	LKO_T vs LKO_N (down)	LKO_T vs LKO_N
0.329662	4.20321	2.02678	0.0782656	0.81794	-4.18946	Commd2	LKO_T vs LKO_N (up)	LKO_T vs LKO_N
0.657476	4.49642	2.02633	0.07832	0.81794	-4.19006	Cyp20a1	LKO_T vs LKO_N (up)	LKO_T vs LKO_N
-0.489457	6.65212	-2.02616	0.0783398	0.81794	-4.19028	Tmem38b	LKO_T vs LKO_N (down)	LKO_T vs LKO_N
0.7695	5.69297	2.02607	0.0783505	0.81794	-4.1904	Agfg1	LKO_T vs LKO_N (up)	LKO_T vs LKO_N
-0.39207	4.81184	-2.02593	0.0783674	0.81794	-4.19058	Eif2b1	LKO_T vs LKO_N (down)	LKO_T vs LKO_N
1.07866	6.75948	2.02437	0.0785555	0.81943	-4.19265	Hsph1	LKO_T vs LKO_N (up)	LKO_T vs LKO_N
-0.681086	8.18124	-2.02322	0.078694	0.820199	-4.19418	Kng2	LKO_T vs LKO_N (down)	LKO_T vs LKO_N
0.338714	5.47073	2.02301	0.0787202	0.820199	-4.19446	Ppme1	LKO_T vs LKO_N (up)	LKO_T vs LKO_N
0.890527	0.159093	2.02242	0.0787905	0.820458	-4.19523	Haus5	LKO_T vs LKO_N (up)	LKO_T vs LKO_N
-1.7939	1.45196	-2.02119	0.0789395	0.820939	-4.19687	Itga8	LKO_T vs LKO_N (down)	LKO_T vs LKO_N
-1.02759	3.05488	-2.02106	0.0789557	0.820939	-4.19704	Tstd3	LKO_T vs LKO_N (down)	LKO_T vs LKO_N
0.948742	-0.396493	2.02092	0.0789732	0.820939	-4.19724	Fen1	LKO_T vs LKO_N (up)	LKO_T vs LKO_N
0.505868	6.8446	2.01873	0.0792389	0.821543	-4.20014	Nfe2l2	LKO_T vs LKO_N (up)	LKO_T vs LKO_N
-0.967407	3.56874	-2.01867	0.0792463	0.821543	-4.20022	Msr1	LKO_T vs LKO_N (down)	LKO_T vs LKO_N
-0.348206	6.94946	-2.01728	0.0794144	0.821543	-4.20205	Osbpl9	LKO_T vs LKO_N (down)	LKO_T vs LKO_N
1.56771	3.34901	2.01713	0.0794331	0.821543	-4.20225	Mmp13	LKO_T vs LKO_N (up)	LKO_T vs LKO_N
-0.843032	-1.60224	-2.0167	0.0794853	0.821543	-4.20282	Pdlim3	LKO_T vs LKO_N (down)	LKO_T vs LKO_N
0.521604	5.84329	2.01638	0.0795249	0.821543	-4.20325	4930402H24Rik	LKO_T vs LKO_N (up)	LKO_T vs LKO_N
-0.388114	-2.25113	-2.01602	0.079569	0.821543	-4.20373	Gabrr2	LKO_T vs LKO_N (down)	LKO_T vs LKO_N
0.48734	8.40452	2.01587	0.079587	0.821543	-4.20392	Lpin2	LKO_T vs LKO_N (up)	LKO_T vs LKO_N
0.399595	1.60607	2.01504	0.0796889	0.821543	-4.20503	Kbtbd3	LKO_T vs LKO_N (up)	LKO_T vs LKO_N
0.423392	1.86573	2.01468	0.0797321	0.821543	-4.20549	Bcl2l12	LKO_T vs LKO_N (up)	LKO_T vs LKO_N
-1.29683	7.51203	-2.01403	0.0798122	0.821543	-4.20636	Gm5424	LKO_T vs LKO_N (down)	LKO_T vs LKO_N
0.579499	3.91658	2.01353	0.0798735	0.821543	-4.20702	Cyb5r1	LKO_T vs LKO_N (up)	LKO_T vs LKO_N
-0.238743	6.18335	-2.01353	0.0798739	0.821543	-4.20703	Csnk2a1	LKO_T vs LKO_N (down)	LKO_T vs LKO_N
1.6499	3.35493	2.01316	0.0799184	0.821543	-4.20751	S100g	LKO_T vs LKO_N (up)	LKO_T vs LKO_N
1.14993	-1.54425	2.01314	0.0799211	0.821543	-4.20754	A730020M07Rik	LKO_T vs LKO_N (up)	LKO_T vs LKO_N
-0.404351	6.12362	-2.0124	0.0800119	0.821543	-4.20852	Cyp4f13	LKO_T vs LKO_N (down)	LKO_T vs LKO_N
-1.19737	1.85031	-2.01232	0.0800217	0.821543	-4.20862	Des	LKO_T vs LKO_N (down)	LKO_T vs LKO_N
-1.20718	-1.63855	-2.01178	0.0800877	0.821543	-4.20934	Nr1h5	LKO_T vs LKO_N (down)	LKO_T vs LKO_N
1.68389	2.22764	2.01163	0.0801062	0.821543	-4.20954	Plaur	LKO_T vs LKO_N (up)	LKO_T vs LKO_N
-0.501255	4.14113	-2.01119	0.0801605	0.821543	-4.21012	Etv6	LKO_T vs LKO_N (down)	LKO_T vs LKO_N
-1.65279	-0.824945	-2.0111	0.0801712	0.821543	-4.21024	A4gnt	LKO_T vs LKO_N (down)	LKO_T vs LKO_N
-0.866331	-1.63314	-2.01106	0.0801772	0.821543	-4.2103	Pla2g4c	LKO_T vs LKO_N (down)	LKO_T vs LKO_N
-0.735524	6.58269	-2.01102	0.0801814	0.821543	-4.21035	Mocs1	LKO_T vs LKO_N (down)	LKO_T vs LKO_N
-0.377821	5.10002	-2.00953	0.0803647	0.821543	-4.21232	Ell	LKO_T vs LKO_N (down)	LKO_T vs LKO_N
0.829105	2.22664	2.00932	0.0803905	0.821543	-4.21259	Kitl	LKO_T vs LKO_N (up)	LKO_T vs LKO_N
0.736583	5.29528	2.00862	0.0804775	0.821543	-4.21353	Nceh1	LKO_T vs LKO_N (up)	LKO_T vs LKO_N
-0.535837	-2.26188	-2.00838	0.080507	0.821543	-4.21384	Gpbar1	LKO_T vs LKO_N (down)	LKO_T vs LKO_N
0.251705	4.79823	2.00831	0.0805161	0.821543	-4.21394	Stam2	LKO_T vs LKO_N (up)	LKO_T vs LKO_N
0.529921	1.41872	2.00824	0.080524	0.821543	-4.21402	Cyp4f16	LKO_T vs LKO_N (up)	LKO_T vs LKO_N
-3.33358	0.662045	-2.00804	0.0805496	0.821543	-4.2143	Mup13	LKO_T vs LKO_N (down)	LKO_T vs LKO_N
-0.674535	0.85425	-2.00647	0.0807431	0.821543	-4.21637	Prickle1	LKO_T vs LKO_N (down)	LKO_T vs LKO_N
-2.37791	0.104464	-2.00612	0.0807865	0.821543	-4.21683	Crybb3	LKO_T vs LKO_N (down)	LKO_T vs LKO_N
1.77702	3.83525	2.00605	0.0807957	0.821543	-4.21693	Mcam	LKO_T vs LKO_N (up)	LKO_T vs LKO_N
0.572692	2.61516	2.00577	0.08083	0.821543	-4.2173	Phlpp2	LKO_T vs LKO_N (up)	LKO_T vs LKO_N
0.372164	5.44368	2.00562	0.0808482	0.821543	-4.21749	Desi2	LKO_T vs LKO_N (up)	LKO_T vs LKO_N
0.430427	6.27757	2.00552	0.0808614	0.821543	-4.21763	Tnfaip1	LKO_T vs LKO_N (up)	LKO_T vs LKO_N
1.39654	0.280549	2.00484	0.0809454	0.821543	-4.21853	Hist1h4n	LKO_T vs LKO_N (up)	LKO_T vs LKO_N
-0.919402	2.24065	-2.00452	0.0809845	0.821543	-4.21895	Tek	LKO_T vs LKO_N (down)	LKO_T vs LKO_N
-0.508854	5.59066	-2.00414	0.0810323	0.821543	-4.21945	Polr2l	LKO_T vs LKO_N (down)	LKO_T vs LKO_N
0.301787	4.14841	2.00413	0.081033	0.821543	-4.21946	Zdhhc21	LKO_T vs LKO_N (up)	LKO_T vs LKO_N
0.388255	4.99534	2.00373	0.0810831	0.821543	-4.22	Aen	LKO_T vs LKO_N (up)	LKO_T vs LKO_N
-0.535309	-2.26146	-2.00341	0.0811231	0.821543	-4.22042	Spink4	LKO_T vs LKO_N (down)	LKO_T vs LKO_N
0.437522	4.57022	2.00319	0.0811504	0.821543	-4.22071	Ttc33	LKO_T vs LKO_N (up)	LKO_T vs LKO_N
-0.438257	4.38688	-2.00318	0.0811514	0.821543	-4.22072	Npm3	LKO_T vs LKO_N (down)	LKO_T vs LKO_N
-0.826291	-0.640927	-2.00307	0.0811651	0.821543	-4.22087	Fgf2	LKO_T vs LKO_N (down)	LKO_T vs LKO_N
0.39208	4.54298	2.0027	0.0812116	0.821543	-4.22136	Ubxn7	LKO_T vs LKO_N (up)	LKO_T vs LKO_N
0.811512	-1.80747	2.00217	0.0812778	0.821543	-4.22206	Ndrg4	LKO_T vs LKO_N (up)	LKO_T vs LKO_N
-1.59176	9.54343	-2.00195	0.0813046	0.821543	-4.22235	Serpina1d	LKO_T vs LKO_N (down)	LKO_T vs LKO_N
0.442885	2.74986	2.00163	0.0813444	0.821543	-4.22277	Rev1	LKO_T vs LKO_N (up)	LKO_T vs LKO_N
1.13516	-0.886302	2.00116	0.0814035	0.821543	-4.2234	Commd5	LKO_T vs LKO_N (up)	LKO_T vs LKO_N
-0.29259	5.08213	-2.00057	0.0814772	0.821543	-4.22418	Zcchc14	LKO_T vs LKO_N (down)	LKO_T vs LKO_N
0.537747	-2.0204	1.99958	0.0816004	0.821543	-4.22548	Avil	LKO_T vs LKO_N (up)	LKO_T vs LKO_N
-0.657365	1.48881	-1.99944	0.0816185	0.821543	-4.22567	Cmtr1	LKO_T vs LKO_N (down)	LKO_T vs LKO_N
0.497683	5.37086	1.9989	0.0816863	0.821543	-4.22639	Rras2	LKO_T vs LKO_N (up)	LKO_T vs LKO_N
0.725136	2.63976	1.99888	0.0816892	0.821543	-4.22642	Rufy2	LKO_T vs LKO_N (up)	LKO_T vs LKO_N
0.393114	2.33148	1.99878	0.0817016	0.821543	-4.22655	Trp53i13	LKO_T vs LKO_N (up)	LKO_T vs LKO_N
0.566523	1.23291	1.99818	0.0817758	0.821543	-4.22733	Zfp697	LKO_T vs LKO_N (up)	LKO_T vs LKO_N
-0.587434	6.70941	-1.99793	0.0818074	0.821543	-4.22766	Ndufv2	LKO_T vs LKO_N (down)	LKO_T vs LKO_N
0.946171	4.73951	1.99742	0.0818711	0.821543	-4.22834	Ptp4a3	LKO_T vs LKO_N (up)	LKO_T vs LKO_N
0.354382	4.52257	1.99742	0.0818717	0.821543	-4.22834	Pwp1	LKO_T vs LKO_N (up)	LKO_T vs LKO_N
-2.9319	4.21081	-1.99721	0.0818984	0.821543	-4.22862	Cyp2a4	LKO_T vs LKO_N (down)	LKO_T vs LKO_N
-1.03781	-0.0148979	-1.9969	0.0819366	0.821543	-4.22903	Lpar1	LKO_T vs LKO_N (down)	LKO_T vs LKO_N
-0.807438	1.41576	-1.99677	0.0819535	0.821543	-4.2292	Spata24	LKO_T vs LKO_N (down)	LKO_T vs LKO_N
0.922652	1.6461	1.99656	0.0819794	0.821543	-4.22948	Thsd1	LKO_T vs LKO_N (up)	LKO_T vs LKO_N
0.450276	3.90673	1.99648	0.0819904	0.821543	-4.22959	Eif2ak4	LKO_T vs LKO_N (up)	LKO_T vs LKO_N
-0.916838	0.32043	-1.99526	0.0821431	0.822295	-4.2312	P2ry12	LKO_T vs LKO_N (down)	LKO_T vs LKO_N
2.11471	0.333025	1.99515	0.0821566	0.822295	-4.23134	Phgdh	LKO_T vs LKO_N (up)	LKO_T vs LKO_N
0.667903	-0.554646	1.9944	0.0822512	0.822786	-4.23233	Fbln7	LKO_T vs LKO_N (up)	LKO_T vs LKO_N
0.51009	6.44104	1.99359	0.0823543	0.822955	-4.23341	Larp4	LKO_T vs LKO_N (up)	LKO_T vs LKO_N
0.31557	4.45592	1.99355	0.0823593	0.822955	-4.23346	Ppp2r3a	LKO_T vs LKO_N (up)	LKO_T vs LKO_N
-0.339053	8.83042	-1.99287	0.0824451	0.823356	-4.23436	H2-T23	LKO_T vs LKO_N (down)	LKO_T vs LKO_N
-0.649321	7.59704	-1.99241	0.0825033	0.823482	-4.23497	Akr1d1	LKO_T vs LKO_N (down)	LKO_T vs LKO_N
-0.584093	5.33978	-1.99191	0.0825658	0.823649	-4.23562	Il11ra1	LKO_T vs LKO_N (down)	LKO_T vs LKO_N
-0.627092	-2.00114	-1.99019	0.0827848	0.825077	-4.2379	BC037032	LKO_T vs LKO_N (down)	LKO_T vs LKO_N
0.265189	4.04529	1.98973	0.082843	0.825077	-4.23851	Cstf3	LKO_T vs LKO_N (up)	LKO_T vs LKO_N
-1.23064	3.76674	-1.98952	0.0828692	0.825077	-4.23878	Nipal1	LKO_T vs LKO_N (down)	LKO_T vs LKO_N
1.9184	1.08388	1.98934	0.0828918	0.825077	-4.23902	Sytl5	LKO_T vs LKO_N (up)	LKO_T vs LKO_N
-0.48126	3.93514	-1.98894	0.0829436	0.825138	-4.23955	Ficd	LKO_T vs LKO_N (down)	LKO_T vs LKO_N
-1.8682	8.90647	-1.98811	0.0830487	0.825594	-4.24064	Gnmt	LKO_T vs LKO_N (down)	LKO_T vs LKO_N
-0.362024	4.73492	-1.98786	0.083081	0.825594	-4.24098	Dnajc15	LKO_T vs LKO_N (down)	LKO_T vs LKO_N
1.30383	2.08724	1.98707	0.0831813	0.825849	-4.24202	Klf4	LKO_T vs LKO_N (up)	LKO_T vs LKO_N
-1.80855	0.930796	-1.98663	0.0832368	0.825849	-4.24259	Tmem28	LKO_T vs LKO_N (down)	LKO_T vs LKO_N
0.475527	6.57882	1.98653	0.0832505	0.825849	-4.24274	Mapk14	LKO_T vs LKO_N (up)	LKO_T vs LKO_N
0.539603	2.43432	1.986	0.0833181	0.825849	-4.24343	Ddx59	LKO_T vs LKO_N (up)	LKO_T vs LKO_N
0.807939	2.94274	1.98586	0.0833354	0.825849	-4.24361	Arhgap11a	LKO_T vs LKO_N (up)	LKO_T vs LKO_N
-1.40174	1.65543	-1.98478	0.0834739	0.826767	-4.24504	1810010H24Rik	LKO_T vs LKO_N (down)	LKO_T vs LKO_N
-0.670628	-2.18926	-1.9839	0.0835867	0.82743	-4.24621	Rnf165	LKO_T vs LKO_N (down)	LKO_T vs LKO_N
0.659233	1.3163	1.98298	0.0837036	0.828134	-4.24741	Ankrd9	LKO_T vs LKO_N (up)	LKO_T vs LKO_N
1.1556	1.01834	1.98223	0.0838005	0.828308	-4.24841	Zfp773	LKO_T vs LKO_N (up)	LKO_T vs LKO_N
-0.179999	6.10653	-1.98197	0.0838333	0.828308	-4.24874	Ell2	LKO_T vs LKO_N (down)	LKO_T vs LKO_N
0.317874	5.19029	1.98177	0.0838599	0.828308	-4.24902	Sltm	LKO_T vs LKO_N (up)	LKO_T vs LKO_N
1.34059	-0.481285	1.98142	0.0839049	0.828308	-4.24948	Tmem246	LKO_T vs LKO_N (up)	LKO_T vs LKO_N
-0.659239	0.379669	-1.98105	0.0839518	0.828318	-4.24996	Gm20604	LKO_T vs LKO_N (down)	LKO_T vs LKO_N
0.505894	6.24041	1.98062	0.0840078	0.828418	-4.25054	Snrpb	LKO_T vs LKO_N (up)	LKO_T vs LKO_N
0.798049	0.194834	1.97968	0.0841285	0.828768	-4.25177	Zfp551	LKO_T vs LKO_N (up)	LKO_T vs LKO_N
0.668413	4.32695	1.97931	0.0841765	0.828768	-4.25226	Aaas	LKO_T vs LKO_N (up)	LKO_T vs LKO_N
1.77424	4.24895	1.97927	0.0841811	0.828768	-4.25231	Efemp1	LKO_T vs LKO_N (up)	LKO_T vs LKO_N
-0.642178	-1.94265	-1.97884	0.0842372	0.828869	-4.25288	Sctr	LKO_T vs LKO_N (down)	LKO_T vs LKO_N
0.357527	6.47812	1.97793	0.0843546	0.829225	-4.25408	Twsg1	LKO_T vs LKO_N (up)	LKO_T vs LKO_N
-0.741951	2.40618	-1.97757	0.0844015	0.829225	-4.25456	Cep152	LKO_T vs LKO_N (down)	LKO_T vs LKO_N
1.11004	0.481731	1.97726	0.0844414	0.829225	-4.25497	Lxn	LKO_T vs LKO_N (up)	LKO_T vs LKO_N
-0.599552	-1.2193	-1.97705	0.0844676	0.829225	-4.25523	AA465934	LKO_T vs LKO_N (down)	LKO_T vs LKO_N
-0.849239	7.3306	-1.97576	0.0846352	0.829225	-4.25694	Kynu	LKO_T vs LKO_N (down)	LKO_T vs LKO_N
1.9323	0.838922	1.97479	0.0847607	0.829225	-4.25822	Prrg4	LKO_T vs LKO_N (up)	LKO_T vs LKO_N
1.44311	-0.0119809	1.97426	0.08483	0.829225	-4.25892	Cldn15	LKO_T vs LKO_N (up)	LKO_T vs LKO_N
0.662925	3.4016	1.97285	0.0850138	0.829225	-4.26078	Vps37b	LKO_T vs LKO_N (up)	LKO_T vs LKO_N
-0.494423	-2.27198	-1.97276	0.0850256	0.829225	-4.2609	Myrip	LKO_T vs LKO_N (down)	LKO_T vs LKO_N
-0.494423	-2.27198	-1.97276	0.0850256	0.829225	-4.2609	Pde6h	LKO_T vs LKO_N (down)	LKO_T vs LKO_N
-0.863968	3.21567	-1.97217	0.0851026	0.829225	-4.26168	Nudt14	LKO_T vs LKO_N (down)	LKO_T vs LKO_N
0.913191	2.33685	1.97189	0.0851391	0.829225	-4.26205	Gtse1	LKO_T vs LKO_N (up)	LKO_T vs LKO_N
0.332749	4.99429	1.9715	0.0851896	0.829225	-4.26256	Iffo2	LKO_T vs LKO_N (up)	LKO_T vs LKO_N
-0.388207	4.22789	-1.97112	0.0852388	0.829225	-4.26306	Gtf2a1	LKO_T vs LKO_N (down)	LKO_T vs LKO_N
-0.621586	4.48184	-1.97093	0.0852641	0.829225	-4.26331	Coa6	LKO_T vs LKO_N (down)	LKO_T vs LKO_N
0.8333	-0.839791	1.96974	0.0854188	0.829225	-4.26487	Zfp90	LKO_T vs LKO_N (up)	LKO_T vs LKO_N
0.504075	4.26353	1.96949	0.0854523	0.829225	-4.26521	Tmx4	LKO_T vs LKO_N (up)	LKO_T vs LKO_N
-1.00821	6.42156	-1.96913	0.0854992	0.829225	-4.26568	Klkb1	LKO_T vs LKO_N (down)	LKO_T vs LKO_N
0.614565	3.05281	1.96851	0.0855799	0.829225	-4.26649	L3mbtl3	LKO_T vs LKO_N (up)	LKO_T vs LKO_N
0.394505	4.71817	1.96812	0.0856317	0.829225	-4.26701	L3mbtl2	LKO_T vs LKO_N (up)	LKO_T vs LKO_N
-0.255338	2.33444	-1.96786	0.0856649	0.829225	-4.26735	Fam204a	LKO_T vs LKO_N (down)	LKO_T vs LKO_N
-0.628709	1.9493	-1.96778	0.0856758	0.829225	-4.26745	Emp3	LKO_T vs LKO_N (down)	LKO_T vs LKO_N
-0.747903	7.20237	-1.96721	0.0857513	0.829225	-4.26821	Atp5h	LKO_T vs LKO_N (down)	LKO_T vs LKO_N
0.384654	5.71544	1.96702	0.0857762	0.829225	-4.26846	Pak2	LKO_T vs LKO_N (up)	LKO_T vs LKO_N
-0.262942	6.35839	-1.96679	0.0858063	0.829225	-4.26876	Ufm1	LKO_T vs LKO_N (down)	LKO_T vs LKO_N
0.856645	3.13835	1.96672	0.0858147	0.829225	-4.26885	Rapgef5	LKO_T vs LKO_N (up)	LKO_T vs LKO_N
0.460192	-2.08072	1.96654	0.0858388	0.829225	-4.26909	Hoxaas2	LKO_T vs LKO_N (up)	LKO_T vs LKO_N
-0.718913	-0.669092	-1.96632	0.0858674	0.829225	-4.26938	Megf11	LKO_T vs LKO_N (down)	LKO_T vs LKO_N
0.271805	7.27671	1.96599	0.0859108	0.829225	-4.26981	Stt3b	LKO_T vs LKO_N (up)	LKO_T vs LKO_N
0.283198	-2.21838	1.96598	0.0859124	0.829225	-4.26983	Lancl3	LKO_T vs LKO_N (up)	LKO_T vs LKO_N
-0.445773	6.36833	-1.96591	0.0859219	0.829225	-4.26992	2410015M20Rik	LKO_T vs LKO_N (down)	LKO_T vs LKO_N
0.317508	4.67851	1.96589	0.0859249	0.829225	-4.26995	B3galnt2	LKO_T vs LKO_N (up)	LKO_T vs LKO_N
-0.570302	3.28602	-1.96585	0.0859297	0.829225	-4.27	F830016B08Rik	LKO_T vs LKO_N (down)	LKO_T vs LKO_N
-0.20246	3.86762	-1.96577	0.0859397	0.829225	-4.2701	E2f3	LKO_T vs LKO_N (down)	LKO_T vs LKO_N
1.15163	3.08127	1.96563	0.0859585	0.829225	-4.27029	Morc4	LKO_T vs LKO_N (up)	LKO_T vs LKO_N
-0.793413	7.42745	-1.96511	0.0860271	0.829225	-4.27097	Aass	LKO_T vs LKO_N (down)	LKO_T vs LKO_N
0.506623	-1.81102	1.9651	0.0860288	0.829225	-4.27099	Gm6787	LKO_T vs LKO_N (up)	LKO_T vs LKO_N
-0.922585	7.77301	-1.965	0.086041	0.829225	-4.27111	Qdpr	LKO_T vs LKO_N (down)	LKO_T vs LKO_N
0.53978	1.97433	1.96457	0.0860982	0.829225	-4.27168	Gys1	LKO_T vs LKO_N (up)	LKO_T vs LKO_N
-1.09836	5.785	-1.96447	0.0861115	0.829225	-4.27182	Tmem86b	LKO_T vs LKO_N (down)	LKO_T vs LKO_N
-0.264846	8.33107	-1.96324	0.086274	0.830347	-4.27344	Slc25a3	LKO_T vs LKO_N (down)	LKO_T vs LKO_N
-0.696212	2.49262	-1.96262	0.0863554	0.830687	-4.27425	Rasgrp2	LKO_T vs LKO_N (down)	LKO_T vs LKO_N
-2.07645	2.77638	-1.96185	0.0864576	0.831227	-4.27527	Chrna4	LKO_T vs LKO_N (down)	LKO_T vs LKO_N
-0.385812	-2.24934	-1.9612	0.0865432	0.831607	-4.27612	Fam83e	LKO_T vs LKO_N (down)	LKO_T vs LKO_N
0.177129	4.68783	1.96062	0.0866203	0.831905	-4.27688	Grk6	LKO_T vs LKO_N (up)	LKO_T vs LKO_N
-0.41565	6.28283	-1.96005	0.0866962	0.832191	-4.27764	Sec13	LKO_T vs LKO_N (down)	LKO_T vs LKO_N
0.306698	4.66608	1.95916	0.0868144	0.832422	-4.27881	Tiprl	LKO_T vs LKO_N (up)	LKO_T vs LKO_N
2.40725	5.2271	1.95832	0.0869265	0.832422	-4.27992	Cidec	LKO_T vs LKO_N (up)	LKO_T vs LKO_N
-0.492992	-2.27087	-1.95816	0.0869478	0.832422	-4.28013	Tbc1d22bos	LKO_T vs LKO_N (down)	LKO_T vs LKO_N
-0.312918	-2.19264	-1.95786	0.0869866	0.832422	-4.28051	Entpd3	LKO_T vs LKO_N (down)	LKO_T vs LKO_N
-0.838445	-0.296106	-1.95744	0.0870429	0.832422	-4.28107	Mmp17	LKO_T vs LKO_N (down)	LKO_T vs LKO_N
1.04678	1.85117	1.95673	0.0871371	0.832422	-4.28199	Gnb4	LKO_T vs LKO_N (up)	LKO_T vs LKO_N
-0.559385	-2.06671	-1.95637	0.0871853	0.832422	-4.28247	Tmem52	LKO_T vs LKO_N (down)	LKO_T vs LKO_N
-1.11938	-1.10461	-1.95602	0.0872331	0.832422	-4.28294	Acsbg1	LKO_T vs LKO_N (down)	LKO_T vs LKO_N
-0.603123	-0.771513	-1.95591	0.0872477	0.832422	-4.28308	Slc22a17	LKO_T vs LKO_N (down)	LKO_T vs LKO_N
0.570253	5.33595	1.95574	0.0872702	0.832422	-4.28331	Setx	LKO_T vs LKO_N (up)	LKO_T vs LKO_N
-1.63973	0.233268	-1.95535	0.0873216	0.832422	-4.28381	Adra2b	LKO_T vs LKO_N (down)	LKO_T vs LKO_N
0.236281	6.12936	1.95526	0.0873344	0.832422	-4.28394	Rabep1	LKO_T vs LKO_N (up)	LKO_T vs LKO_N
0.245979	5.57137	1.95501	0.0873669	0.832422	-4.28426	Mob1b	LKO_T vs LKO_N (up)	LKO_T vs LKO_N
-0.303165	4.81999	-1.95474	0.0874037	0.832422	-4.28462	Crcp	LKO_T vs LKO_N (down)	LKO_T vs LKO_N
0.632498	2.80937	1.95452	0.0874329	0.832422	-4.28491	Tdrkh	LKO_T vs LKO_N (up)	LKO_T vs LKO_N
0.774493	7.2157	1.95337	0.0875865	0.832422	-4.28641	Tsc22d1	LKO_T vs LKO_N (up)	LKO_T vs LKO_N
-0.254119	5.17937	-1.95325	0.0876027	0.832422	-4.28657	Irf2	LKO_T vs LKO_N (down)	LKO_T vs LKO_N
-0.552872	-1.40277	-1.95294	0.0876442	0.832422	-4.28698	Raver2	LKO_T vs LKO_N (down)	LKO_T vs LKO_N
0.708499	-1.88759	1.95242	0.0877141	0.832422	-4.28767	Oaz3	LKO_T vs LKO_N (up)	LKO_T vs LKO_N
-1.29955	0.976103	-1.95214	0.0877519	0.832422	-4.28804	Wnt4	LKO_T vs LKO_N (down)	LKO_T vs LKO_N
-0.678614	-1.82171	-1.95096	0.0879098	0.832422	-4.28958	Cacnb2	LKO_T vs LKO_N (down)	LKO_T vs LKO_N
-3.90821	0.947744	-1.95038	0.087988	0.832422	-4.29034	Pnliprp1	LKO_T vs LKO_N (down)	LKO_T vs LKO_N
0.583649	-1.31915	1.95035	0.0879921	0.832422	-4.29038	Ltk	LKO_T vs LKO_N (up)	LKO_T vs LKO_N
-1.68834	-0.859129	-1.95026	0.0880052	0.832422	-4.29051	Bglap3	LKO_T vs LKO_N (down)	LKO_T vs LKO_N
1.24915	3.4345	1.95012	0.0880237	0.832422	-4.29069	Nck2	LKO_T vs LKO_N (up)	LKO_T vs LKO_N
1.06666	4.68454	1.94986	0.0880579	0.832422	-4.29103	Cd93	LKO_T vs LKO_N (up)	LKO_T vs LKO_N
0.507256	5.35232	1.94984	0.0880612	0.832422	-4.29106	Tmod3	LKO_T vs LKO_N (up)	LKO_T vs LKO_N
-0.87951	2.05138	-1.94926	0.0881392	0.832422	-4.29182	Gm10658	LKO_T vs LKO_N (down)	LKO_T vs LKO_N
0.484722	-2.06164	1.94904	0.0881688	0.832422	-4.29211	Ccr1l1	LKO_T vs LKO_N (up)	LKO_T vs LKO_N
0.77347	-1.83706	1.9489	0.0881874	0.832422	-4.29229	B4galnt2	LKO_T vs LKO_N (up)	LKO_T vs LKO_N
-0.387096	3.22553	-1.94889	0.0881893	0.832422	-4.29231	Susd1	LKO_T vs LKO_N (down)	LKO_T vs LKO_N
-0.664517	-2.1845	-1.94884	0.0881963	0.832422	-4.29237	Hsf3	LKO_T vs LKO_N (down)	LKO_T vs LKO_N
-1.60504	0.16275	-1.9477	0.0883501	0.832838	-4.29387	Rspo3	LKO_T vs LKO_N (down)	LKO_T vs LKO_N
1.56697	-0.448899	1.94718	0.0884209	0.832838	-4.29456	1700003F12Rik	LKO_T vs LKO_N (up)	LKO_T vs LKO_N
1.78893	2.5812	1.9469	0.0884577	0.832838	-4.29491	Aqp7	LKO_T vs LKO_N (up)	LKO_T vs LKO_N
0.663821	1.49817	1.94669	0.0884864	0.832838	-4.29519	Tnfrsf11a	LKO_T vs LKO_N (up)	LKO_T vs LKO_N
-0.982282	5.25835	-1.94632	0.088537	0.832838	-4.29568	Slc25a51	LKO_T vs LKO_N (down)	LKO_T vs LKO_N
0.220393	5.84012	1.94598	0.0885824	0.832838	-4.29612	Clip1	LKO_T vs LKO_N (up)	LKO_T vs LKO_N
-0.471299	-0.601547	-1.9459	0.088593	0.832838	-4.29623	Nr2f1	LKO_T vs LKO_N (down)	LKO_T vs LKO_N
0.293626	5.8241	1.94561	0.0886328	0.832838	-4.29661	Slc27a4	LKO_T vs LKO_N (up)	LKO_T vs LKO_N
-1.54049	-1.37711	-1.94533	0.0886711	0.832838	-4.29698	Shisa3	LKO_T vs LKO_N (down)	LKO_T vs LKO_N
0.269939	5.73893	1.94466	0.0887621	0.832838	-4.29786	Cln5	LKO_T vs LKO_N (up)	LKO_T vs LKO_N
1.61247	-1.1845	1.94456	0.0887759	0.832838	-4.298	F2rl3	LKO_T vs LKO_N (up)	LKO_T vs LKO_N
0.646092	-0.67316	1.94442	0.0887942	0.832838	-4.29817	Gm16740	LKO_T vs LKO_N (up)	LKO_T vs LKO_N
-4.11966	3.70062	-1.94407	0.0888419	0.832852	-4.29864	Nnmt	LKO_T vs LKO_N (down)	LKO_T vs LKO_N
0.865113	5.94249	1.94301	0.0889864	0.833476	-4.30003	Ifngr1	LKO_T vs LKO_N (up)	LKO_T vs LKO_N
-0.499707	6.7838	-1.9429	0.0890008	0.833476	-4.30017	Atp6v1g1	LKO_T vs LKO_N (down)	LKO_T vs LKO_N
0.510755	7.67225	1.94206	0.0891159	0.834121	-4.30128	Nadk2	LKO_T vs LKO_N (up)	LKO_T vs LKO_N
-0.310677	6.93154	-1.94032	0.0893532	0.8346	-4.30356	Ube2r2	LKO_T vs LKO_N (down)	LKO_T vs LKO_N
-0.694572	-0.489883	-1.9401	0.0893824	0.8346	-4.30384	Gprc5a	LKO_T vs LKO_N (down)	LKO_T vs LKO_N
-0.631123	7.59644	-1.94003	0.0893927	0.8346	-4.30394	Rps29	LKO_T vs LKO_N (down)	LKO_T vs LKO_N
1.21405	1.90861	1.93949	0.0894669	0.8346	-4.30465	Pkmyt1	LKO_T vs LKO_N (up)	LKO_T vs LKO_N
-0.311369	5.82859	-1.9394	0.0894789	0.8346	-4.30477	Srr	LKO_T vs LKO_N (down)	LKO_T vs LKO_N
-0.709789	6.96798	-1.9393	0.0894929	0.8346	-4.3049	Uqcrh	LKO_T vs LKO_N (down)	LKO_T vs LKO_N
0.787	1.85859	1.93908	0.0895229	0.8346	-4.30519	Rarb	LKO_T vs LKO_N (up)	LKO_T vs LKO_N
0.288559	4.37402	1.93825	0.089636	0.8346	-4.30627	Nup205	LKO_T vs LKO_N (up)	LKO_T vs LKO_N
-0.507909	3.62296	-1.93814	0.0896517	0.8346	-4.30642	Cd38	LKO_T vs LKO_N (down)	LKO_T vs LKO_N
-0.888436	0.538709	-1.93745	0.0897455	0.8346	-4.30732	Gm527	LKO_T vs LKO_N (down)	LKO_T vs LKO_N
-0.694922	5.98154	-1.93741	0.0897509	0.8346	-4.30737	Shb	LKO_T vs LKO_N (down)	LKO_T vs LKO_N
-0.478831	4.81884	-1.93727	0.0897704	0.8346	-4.30756	Ecsit	LKO_T vs LKO_N (down)	LKO_T vs LKO_N
-0.869398	2.2689	-1.93719	0.089781	0.8346	-4.30766	Armcx4	LKO_T vs LKO_N (down)	LKO_T vs LKO_N
-0.376816	8.30225	-1.93685	0.089828	0.8346	-4.30811	Xbp1	LKO_T vs LKO_N (down)	LKO_T vs LKO_N
-0.713504	8.88332	-1.93576	0.0899776	0.8346	-4.30953	Ugt2b36	LKO_T vs LKO_N (down)	LKO_T vs LKO_N
-0.716128	5.92313	-1.93561	0.0899984	0.8346	-4.30973	Atp5k	LKO_T vs LKO_N (down)	LKO_T vs LKO_N
-0.709269	7.426	-1.93474	0.0901187	0.8346	-4.31088	Fh1	LKO_T vs LKO_N (down)	LKO_T vs LKO_N
-3.57277	0.869341	-1.93448	0.0901544	0.8346	-4.31122	Defb1	LKO_T vs LKO_N (down)	LKO_T vs LKO_N
-6.10159	4.23613	-1.93428	0.0901815	0.8346	-4.31148	Mup17	LKO_T vs LKO_N (down)	LKO_T vs LKO_N
0.377501	4.42702	1.93403	0.090216	0.8346	-4.3118	Mcm7	LKO_T vs LKO_N (up)	LKO_T vs LKO_N
-0.281316	5.31681	-1.93381	0.0902473	0.8346	-4.3121	Srsf9	LKO_T vs LKO_N (down)	LKO_T vs LKO_N
-0.423224	5.45796	-1.93344	0.0902984	0.8346	-4.31259	Nr1h4	LKO_T vs LKO_N (down)	LKO_T vs LKO_N
-1.04035	4.04239	-1.93161	0.0905503	0.8346	-4.31498	Gm7694	LKO_T vs LKO_N (down)	LKO_T vs LKO_N
-0.415429	4.78931	-1.93124	0.0906022	0.8346	-4.31547	Tusc2	LKO_T vs LKO_N (down)	LKO_T vs LKO_N
-1.61173	7.58819	-1.93091	0.0906472	0.8346	-4.31589	Igf1	LKO_T vs LKO_N (down)	LKO_T vs LKO_N
0.365624	5.63904	1.93052	0.0907018	0.8346	-4.31641	Uhrf1bp1	LKO_T vs LKO_N (up)	LKO_T vs LKO_N
-0.303142	5.38217	-1.93038	0.0907216	0.8346	-4.3166	Ube4b	LKO_T vs LKO_N (down)	LKO_T vs LKO_N
-0.396004	-2.30239	-1.93021	0.0907439	0.8346	-4.31681	AI847159	LKO_T vs LKO_N (down)	LKO_T vs LKO_N
-0.396004	-2.30239	-1.93021	0.0907439	0.8346	-4.31681	Scarna13	LKO_T vs LKO_N (down)	LKO_T vs LKO_N
-0.396004	-2.30239	-1.93021	0.0907439	0.8346	-4.31681	Trim60	LKO_T vs LKO_N (down)	LKO_T vs LKO_N
-0.452873	8.89001	-1.9302	0.0907463	0.8346	-4.31683	C1s1	LKO_T vs LKO_N (down)	LKO_T vs LKO_N
0.254833	3.59885	1.9301	0.0907601	0.8346	-4.31696	1810030O07Rik	LKO_T vs LKO_N (up)	LKO_T vs LKO_N
-0.369136	1.67146	-1.92992	0.0907844	0.8346	-4.31719	Fdxacb1	LKO_T vs LKO_N (down)	LKO_T vs LKO_N
-0.339993	4.60381	-1.92981	0.0908004	0.8346	-4.31734	Coro7	LKO_T vs LKO_N (down)	LKO_T vs LKO_N
0.67037	-1.91724	1.92946	0.090848	0.8346	-4.31779	Smc2os	LKO_T vs LKO_N (up)	LKO_T vs LKO_N
-0.319936	1.66951	-1.92938	0.0908598	0.8346	-4.3179	Aste1	LKO_T vs LKO_N (down)	LKO_T vs LKO_N
-0.522004	0.972186	-1.92925	0.0908782	0.8346	-4.31808	C920006O11Rik	LKO_T vs LKO_N (down)	LKO_T vs LKO_N
-0.808607	-1.74314	-1.92834	0.0910048	0.834832	-4.31927	Gabre	LKO_T vs LKO_N (down)	LKO_T vs LKO_N
-0.219732	4.23786	-1.92824	0.0910179	0.834832	-4.31939	3110040N11Rik	LKO_T vs LKO_N (down)	LKO_T vs LKO_N
-0.724273	-1.88618	-1.92778	0.0910817	0.834832	-4.31999	Sobp	LKO_T vs LKO_N (down)	LKO_T vs LKO_N
-0.701938	7.33918	-1.92771	0.091092	0.834832	-4.32009	Atp5j	LKO_T vs LKO_N (down)	LKO_T vs LKO_N
0.579991	-1.98754	1.9274	0.0911348	0.834832	-4.32049	Slc22a14	LKO_T vs LKO_N (up)	LKO_T vs LKO_N
-3.18706	5.68285	-1.92613	0.0913118	0.836029	-4.32216	Ces3b	LKO_T vs LKO_N (down)	LKO_T vs LKO_N
-0.747453	-1.69558	-1.92517	0.0914458	0.836199	-4.32341	Frem1	LKO_T vs LKO_N (down)	LKO_T vs LKO_N
-0.616478	-1.80444	-1.925	0.0914694	0.836199	-4.32363	Bfsp1	LKO_T vs LKO_N (down)	LKO_T vs LKO_N
0.220681	3.85734	1.925	0.0914694	0.836199	-4.32363	Ttl	LKO_T vs LKO_N (up)	LKO_T vs LKO_N
-0.27121	5.599	-1.92414	0.0915906	0.836206	-4.32477	Sdf2	LKO_T vs LKO_N (down)	LKO_T vs LKO_N
-1.4633	0.162984	-1.92396	0.091615	0.836206	-4.325	Robo2	LKO_T vs LKO_N (down)	LKO_T vs LKO_N
1.34839	0.157592	1.92381	0.091636	0.836206	-4.32519	Adam12	LKO_T vs LKO_N (up)	LKO_T vs LKO_N
0.558164	3.11836	1.92238	0.0918362	0.836206	-4.32706	Iqce	LKO_T vs LKO_N (up)	LKO_T vs LKO_N
-0.375123	4.55192	-1.92206	0.091881	0.836206	-4.32748	AI837181	LKO_T vs LKO_N (down)	LKO_T vs LKO_N
-0.729969	0.585514	-1.9218	0.0919177	0.836206	-4.32782	BC024139	LKO_T vs LKO_N (down)	LKO_T vs LKO_N
0.876081	4.05212	1.9216	0.0919464	0.836206	-4.32809	Gga2	LKO_T vs LKO_N (up)	LKO_T vs LKO_N
0.122781	5.48912	1.92106	0.0920215	0.836206	-4.32879	Ubqln4	LKO_T vs LKO_N (up)	LKO_T vs LKO_N
-0.967511	-1.19505	-1.92066	0.092079	0.836206	-4.32932	Kank4	LKO_T vs LKO_N (down)	LKO_T vs LKO_N
-0.526604	-2.25469	-1.9206	0.0920864	0.836206	-4.32939	A330015K06Rik	LKO_T vs LKO_N (down)	LKO_T vs LKO_N
0.428923	6.55089	1.92015	0.0921506	0.836206	-4.32999	Optn	LKO_T vs LKO_N (up)	LKO_T vs LKO_N
-0.489235	-2.26795	-1.91963	0.0922236	0.836206	-4.33067	Nrcam	LKO_T vs LKO_N (down)	LKO_T vs LKO_N
-0.262156	7.68289	-1.9194	0.0922552	0.836206	-4.33096	Ogdh	LKO_T vs LKO_N (down)	LKO_T vs LKO_N
-0.493654	7.4974	-1.91939	0.0922575	0.836206	-4.33098	Asgr2	LKO_T vs LKO_N (down)	LKO_T vs LKO_N
0.28554	3.813	1.91904	0.0923064	0.836206	-4.33144	Wdr59	LKO_T vs LKO_N (up)	LKO_T vs LKO_N
1.07914	-0.674076	1.91882	0.0923377	0.836206	-4.33173	Pole2	LKO_T vs LKO_N (up)	LKO_T vs LKO_N
-0.352857	2.6562	-1.91871	0.0923533	0.836206	-4.33187	Rbm12	LKO_T vs LKO_N (down)	LKO_T vs LKO_N
-0.374555	6.76657	-1.91812	0.0924357	0.836206	-4.33264	Atxn7l3b	LKO_T vs LKO_N (down)	LKO_T vs LKO_N
-0.895678	7.33715	-1.91771	0.0924944	0.836206	-4.33318	Sdhb	LKO_T vs LKO_N (down)	LKO_T vs LKO_N
0.249519	6.22549	1.91741	0.0925365	0.836206	-4.33357	Vps4b	LKO_T vs LKO_N (up)	LKO_T vs LKO_N
1.08575	-1.59417	1.91713	0.0925757	0.836206	-4.33393	Lrrc24	LKO_T vs LKO_N (up)	LKO_T vs LKO_N
0.811444	-1.39778	1.91713	0.0925763	0.836206	-4.33394	Sec14l5	LKO_T vs LKO_N (up)	LKO_T vs LKO_N
-0.577235	-2.06049	-1.91709	0.0925814	0.836206	-4.33398	Ctla2b	LKO_T vs LKO_N (down)	LKO_T vs LKO_N
-1.1419	9.31689	-1.91662	0.0926483	0.836206	-4.3346	Lrg1	LKO_T vs LKO_N (down)	LKO_T vs LKO_N
[truncated: 16,048 more rows]
