# Supplementary material for: Arid1a Deficiency Drives Aristolochic Acid‐Induced Liver Tumorigenesis through Ctnnb1 Mutation and Defective Nucleotide Excision Repair
Source: Adv Sci (Weinh). 2025 Oct 24;13(3):e13981. doi: 10.1002/advs.202513981 (PMC12806303; doi:10.1002/advs.202513981)
Supplement: Supplementary file 6 — Supporting Information [file ADVS-13-e13981-s005.xlsx]

## Sheet: Sheet1
RT-QPCR
Mouse
Gene	Forward sequence	Reverse sequence
Xpa	AAAGGTAAGTGGCCGGATTTC	GTGAGGGTTGACCCAAGCC
Xpc	TCCAGGGGACCCCACAAAT	GCTTTTTGGGTGTTTCTTTGCC
Ercc8	GCTTTTTGTCCGCTCGACAG	CAAGGTCATAGAGTACAACCACG
Ercc2	ACCCGGAGCAGTTCTCCTAC	GGTCACCTCCAGCGGATAAG
Rpa1	ACATCCGTCCCATTTCTACAGG	CTCCCTCGACCAGGGTGTT
Rpa3	ACCGTGCTCTGTGCATCTTAT	GGAAGCCCTACAGGGAAAAACT
Gtf2h1	GAAGCAGGATGGAGCACTGTA	TCTGGACTGATTTTCTGGCATTT
Gtf2h3	ATGGCCGCTGACGAAGATG	GCTTTCCTGAATGTGACTGGC
Cmyc	CCCTATTTCATCTGCGACGAG	GAGAAGGACGTAGCGACCG
Ccnd1	GCGTACCCTGACACCAATCTC	CTCCTCTTCGCACTTCTGCTC
Axin2	ATGAGTAGCGCCGTGTTAGTG	GGGCATAGGTTTGGTGGACT
Lgr5	ACATTCCCAAGGGAGCGTTC	ATGTGGTTGGCATCTAGGCG
Mmp7	CTGCCACTGTCCCAGGAAG	GGGAGAGTTTTCCAGTCATGG
Mmp13	CTTCTTCTTGTTGAGCTGGACTC	CTGTGGAGGTCACTGTAGACT
Nqo1	AGGATGGGAGGTACTCGAATC	AGGCGTCCTTCCTTATATGCTA
Gapdh	AAATGGTGAAGGTCGGTGTG	TGAAGGGGTCGTTGATGG
Human
Gene	Forward sequence	Reverse sequence
NQO1	GAAGAGCACTGATCGTACTGGC	GGATACTGAAAGTTCGCAGGG
CMYC	GTCAAGAGGCGAACACACAAC	TTGGACGGACAGGATGTATGC
CCND1	CAATGACCCCGCACGATTTC	CATGGAGGGCGGATTGGAA
GAPDH	GAAGGTGAAGGTCGGAGTC	GAAGATGGTGATGGGATTTC
Ctnnb1 mutation verification
Name	Forward sequence	Reverse sequence
mCtnnb1-DNA	GAAGATGGTGATGGGATTTC	TTGCTCTTGCGTGAAGGACT
mCtnnb1-cDNA	GAAGATGGTGATGGGATTTC	GCCCTCATCTAGCGTCTCAG
DNase I sensitivity assay
Mouse
Name	Forward sequence	Reverse sequence
Xpa.DNaseI	AGGGAACGCGTATTGTTGGT	ATGTGGCTATGGCTTTGGCT
Xpc.DNaseI	TTCTGAGTTCCTGTTCCCGC	GCACCTTTCCTCTGACCTCC
Ercc8.DNaseI	TTTGTTCCCCAGATGGTCCG	AACATCTCGGGTCCACACAC
Ctnnb1.DNaseI	TCGGGGCACATAGCCTAGTA	GTGGCTGACAGCAGCTTTTC
Nqo1.DNaseI	TTAGGGCTGGCTACAGGCTA	TATGTAGGCAGGTCCCACGA
Nefm.DNaseI	GCTGGGTGATGCTTACGACC	GCGGCATTTGAACCACTCTT
ChIP
Human
Name	Forward sequence	Reverse sequence
Nqo1.promoter.primer 1	CTGAGAGTCCTGGGGAGACA	CCCCCATTACCTGCCTTGAG
Nqo1.promoter.primer 2	CGGAACTAGGCTCTCGGTGA	CAGGATTCAGGCGTTGGGT
sgRNA
Name	Forward sequence	Reverse sequence
sgARID1A-1	GCCCGGCCCTGCATGGTCAT	ATGACCATGCAGGGCCGGGC
sgARID1A-2	GAGCCAAATAAGGATCCTTA	TAAGGATCCTTATTTGGCTC
sgNQO1	ACTCTCTGCAAGGGATCCAC	GTGGATCCCTTGCAGAGAGT
